# Supplementary material for: Mitochondrial complex I deficiency occurs in skeletal muscle of a subgroup of individuals with Parkinson’s disease
Source: Commun Med (Lond). 2025 Apr 27;5:141. doi: 10.1038/s43856-025-00817-7 (PMC12034802; doi:10.1038/s43856-025-00817-7)
Supplement: Supplementary file 4 — Supplementary Data 1-14 [file 43856_2025_817_MOESM4_ESM.zip]

Archive with 29 entries (28 files):
- Supplementary Data FINAL/
- Supplementary Data FINAL/Supplementary_Data_9_Single_fiber_heteroplasmic_load.xlsx
- __MACOSX/Supplementary Data FINAL/._Supplementary_Data_9_Single_fiber_heteroplasmic_load.xlsx
- Supplementary Data FINAL/Supplementary_Data_3_Muscle_MRC_activity.xlsx
- __MACOSX/Supplementary Data FINAL/._Supplementary_Data_3_Muscle_MRC_activity.xlsx
- Supplementary Data FINAL/Supplementary_Data_10_Single_fiber_heteroplasmic_load_distribution.xlsx
- __MACOSX/Supplementary Data FINAL/._Supplementary_Data_10_Single_fiber_heteroplasmic_load_distribution.xlsx
- Supplementary Data FINAL/Supplementary_Data_12_Bulk_muscle_heteroplasmic_load.xlsx
- __MACOSX/Supplementary Data FINAL/._Supplementary_Data_12_Bulk_muscle_heteroplasmic_load.xlsx
- Supplementary Data FINAL/Supplementary_Data_2_Single_deletion_IHC_COX_SDH.xlsx
- __MACOSX/Supplementary Data FINAL/._Supplementary_Data_2_Single_deletion_IHC_COX_SDH.xlsx
- Supplementary Data FINAL/Supplementary_Data_4_Single_muscle_fiber_IHC.xlsx
- __MACOSX/Supplementary Data FINAL/._Supplementary_Data_4_Single_muscle_fiber_IHC.xlsx
- Supplementary Data FINAL/Supplementary_Data_14_Figure_source_data.xlsx
- __MACOSX/Supplementary Data FINAL/._Supplementary_Data_14_Figure_source_data.xlsx
- Supplementary Data FINAL/Supplementary_Data_8_Single_muscle_fiber_deletion_CN.xlsx
- __MACOSX/Supplementary Data FINAL/._Supplementary_Data_8_Single_muscle_fiber_deletion_CN.xlsx
- Supplementary Data FINAL/Supplementary_Data_1_Inclusion_exclusion_criteria.xlsx
- __MACOSX/Supplementary Data FINAL/._Supplementary_Data_1_Inclusion_exclusion_criteria.xlsx
- Supplementary Data FINAL/Supplementary_Data_11_Bulk_muscle_deletion_CN.xlsx
- __MACOSX/Supplementary Data FINAL/._Supplementary_Data_11_Bulk_muscle_deletion_CN.xlsx
- Supplementary Data FINAL/Supplementary_Data_13_Bulk_muscle_heteroplasmic_load_distribution.xlsx
- __MACOSX/Supplementary Data FINAL/._Supplementary_Data_13_Bulk_muscle_heteroplasmic_load_distribution.xlsx
- Supplementary Data FINAL/Supplementary_Data_5_Experimental_allocation.xlsx
- __MACOSX/Supplementary Data FINAL/._Supplementary_Data_5_Experimental_allocation.xlsx
- Supplementary Data FINAL/Supplementary_Data_7_Large_section_area_IHC.xlsx
- __MACOSX/Supplementary Data FINAL/._Supplementary_Data_7_Large_section_area_IHC.xlsx
- Supplementary Data FINAL/Supplementary_Data_6_COX_SDH.xlsx
- __MACOSX/Supplementary Data FINAL/._Supplementary_Data_6_COX_SDH.xlsx
