# Supplementary material for: Mitochondrial complex I deficiency occurs in skeletal muscle of a subgroup of individuals with Parkinson’s disease
Source: Commun Med (Lond). 2025 Apr 27;5:141. doi: 10.1038/s43856-025-00817-7 (PMC12034802; doi:10.1038/s43856-025-00817-7)
Supplement: Supplementary file 4 — Supplementary Data 1-14 [file 43856_2025_817_MOESM4_ESM.zip › Supplementary Data FINAL/Supplementary_Data_9_Single_fiber_heteroplasmic_load.xlsx]

## Sheet: Single fiber heteroplasmic load
Subject	Age*	Sex*	Disease_state	Muscle_fiber_number	Muscle_fiber_ID	Heteroplasmic_load_amplicon_1	Heteroplasmic_load_amplicon_2	NDUFB10_VDAC1_batch_corrected_log_ratio
PD-2	-	-	PD	13	10P	6.1	0	-0.14796
PD-2	-	-	PD	11	10N	0	2	-0.208814
PD-2	-	-	PD	12	10O	1	2	-0.201728
PD-2	-	-	PD	15	10R	11.6	2	-0.14004
PD-2	-	-	PD	2	10B	35.4	5.8	-0.110153
PD-2	-	-	PD	7	10J	9.6	5.9	-0.166811
PD-2	-	-	PD	5	10G	26.2	8.5	-0.126291
PD-2	-	-	PD	3	10E	25.8	12.5	-0.209307
PD-2	-	-	PD	14	10Q	29.6	14	-0.108873
PD-2	-	-	PD	4	10F	23.6	24.3	-0.192242
PD-2	-	-	PD	6	10I	16	26.6	-0.16849
PD-2	-	-	PD	8	10K	47	27.8	-0.18411
PD-2	-	-	PD	1	10A	43.8	30.9	-0.215735
PD-2	-	-	PD	9	10L	33.4	31.5	-0.224968
PD-2	-	-	PD	10	10M	8.9	32.1	-0.222934
PD-8	-	-	PD	5	7E	3.9	0	-0.0832178
PD-8	-	-	PD	4	7D	28.6	1	-0.138403
PD-8	-	-	PD	3	7C	25.7	8.3	-0.13377
PD-8	-	-	PD	1	7A	39	18.4	-0.171601
PD-8	-	-	PD	12	7V	55.5	23.3	-0.0969719
PD-8	-	-	PD	2	7B	29.4	24.2	-0.0915933
PD-8	-	-	PD	10	7K	40	29.3	-0.181198
PD-8	-	-	PD	9	7J	39.9	33.7	-0.162648
PD-8	-	-	PD	7	7G	51.1	37	-0.0964711
PD-8	-	-	PD	6	7F	53.6	39.1	-0.097487
PD-8	-	-	PD	11	7M	37.4	53.7	-0.133939
PD-8	-	-	PD	8	7H	27.7	59.3	-0.149151
PD-10	-	-	PD	1	1B	24.8	0	-0.0922039
PD-10	-	-	PD	3	1D	31.7	0	-0.0730332
PD-10	-	-	PD	2	1C	27.5	1.6	-0.0945005
PD-10	-	-	PD	9	1N	46.7	6.7	-0.0708968
PD-10	-	-	PD	13	1S	48	7	-0.0439192
PD-10	-	-	PD	11	1Q	33.1	22.1	-0.0575488
PD-10	-	-	PD	12	1R	51.5	25.3	-0.0198314
PD-10	-	-	PD	10	1P	32.4	28.5	-0.0223952
PD-10	-	-	PD	4	1E	17.9	29.1	-0.0735346
PD-10	-	-	PD	7	1J	37.2	30.7	-0.0756258
PD-10	-	-	PD	5	1F	31.1	31.4	-0.0445419
PD-10	-	-	PD	8	1L	50.5	33.8	-0.0473585
PD-10	-	-	PD	6	1G	20.4	34.9	-0.0624024
PD-61	-	-	PD	7	8J	1	0	0.0236597
PD-61	-	-	PD	8	8L	34.8	0	-0.0298011
PD-61	-	-	PD	6	8H	40.9	0	0.0969828
PD-61	-	-	PD	2	8C	23.6	1	-0.0830852
PD-61	-	-	PD	4	8E	31.8	2.2	-0.0939535
PD-61	-	-	PD	3	8D	44	2.5	-0.00512025
PD-61	-	-	PD	9	8M	28.4	2.6	-0.0785573
PD-61	-	-	PD	10	8N	31	2.7	0.0130489
PD-61	-	-	PD	11	8R	32.5	25.1	-0.110721
PD-61	-	-	PD	15	8V	56	25.3	-0.0903141
PD-61	-	-	PD	13	8T	64.5	31.6	-0.0708127
PD-61	-	-	PD	12	8S	48.1	32.1	-0.129924
PD-61	-	-	PD	5	8G	39.8	34.7	-0.0203949
PD-61	-	-	PD	14	8U	56.8	37.7	-0.00721215
PD-61	-	-	PD	1	8A	25.6	51.7	0.0383526
PD-64	-	-	PD	11	9P	1.4	0	-0.0799691
PD-64	-	-	PD	8	9M	34	1	-0.0380223
PD-64	-	-	PD	10	9O	3.1	1.1	0.048864
PD-64	-	-	PD	4	9G	16.6	1.1	-0.0142977
PD-64	-	-	PD	5	9H	33.7	1.1	-0.119405
PD-64	-	-	PD	6	9I	0	1.8	-0.0105451
PD-64	-	-	PD	3	9D	3	3	-0.0922145
PD-64	-	-	PD	14	9X	25	4.9	0.0286457
PD-64	-	-	PD	9	9N	12.2	5.1	-0.105626
PD-64	-	-	PD	15	9Z	19.9	7	-0.0399551
PD-64	-	-	PD	1	9A	1.1	7.6	-0.0271765
PD-64	-	-	PD	2	9C	18.4	9.5	-0.0329468
PD-64	-	-	PD	7	9L	24	17.1	-0.0707776
PD-64	-	-	PD	13	9W	16	18.3	-0.00569086
PD-64	-	-	PD	12	9R	40.5	27.9	-0.0432599
PD-70	-	-	PD	4	2J	33	35.2	-0.0700451
PD-70	-	-	PD	7	2M	33.7	37.5	-0.0801002
PD-70	-	-	PD	3	2E	38.1	37.7	-0.129943
PD-70	-	-	PD	6	2L	25.5	38.7	-0.0896986
PD-70	-	-	PD	2	2D	40.7	40.7	-0.141771
PD-70	-	-	PD	5	2K	52.3	43.6	-0.163704
PD-70	-	-	PD	1	2C	47.8	46.8	-0.0846274
Control-1	-	-	control	6	12R	54.3	1.5	-0.149158
Control-1	-	-	control	3	12E	45.5	5	-0.17443
Control-1	-	-	control	4	12H	10	9.2	-0.128934
Control-1	-	-	control	12	12Z	40.5	33.8	-0.175682
Control-1	-	-	control	7	12S	36.5	43.8	-0.0210035
Control-1	-	-	control	11	12W	43	45	-0.0132648
Control-1	-	-	control	1	12Æ	32.4	53.2	-0.194159
Control-1	-	-	control	5	12O	51.1	56	-0.060501
Control-1	-	-	control	10	12V	77.7	62.5	-0.193916
Control-1	-	-	control	8	12T	57.2	67.5	-0.103361
Control-1	-	-	control	9	12U	30.5	68.1	-0.0111547
Control-1	-	-	control	2	12C	43.6	69.5	-0.0499276
Control-2	-	-	control	5	6L	21.6	1	-0.0408433
Control-2	-	-	control	10	6T	31	1.3	-0.0872944
Control-2	-	-	control	4	6K	26.7	1.4	-0.0710489
Control-2	-	-	control	6	6M	27.2	1.6	-0.11937
Control-2	-	-	control	2	6I	2.4	12	-0.0466819
Control-2	-	-	control	7	6N	47.8	15.3	-0.0501604
Control-2	-	-	control	1	6F	53.9	21.9	0.0599575
Control-2	-	-	control	11	6V	48.4	25.9	-0.169243
Control-2	-	-	control	8	6P	51	27.7	-0.0468767
Control-2	-	-	control	3	6J	28.5	34	-0.101749
Control-2	-	-	control	9	6Q	46.3	64.9	-0.0573025
Control-3	-	-	control	1	5A	11	0	-0.106452
Control-3	-	-	control	15	5Y	0	1.3	-0.0899196
Control-3	-	-	control	4	5H	0	2.1	-0.10521
Control-3	-	-	control	6	5J	39.5	5.2	-0.142726
Control-3	-	-	control	7	5K	10.1	5.7	-0.15335
Control-3	-	-	control	9	5O	30.1	9.1	-0.188047
Control-3	-	-	control	3	5G	22.1	13.3	-0.032765
Control-3	-	-	control	13	5W	28.6	19.4	-0.109649
Control-3	-	-	control	12	5V	51.3	19.5	-0.186628
Control-3	-	-	control	14	5X	33.9	26.5	-0.10998
Control-3	-	-	control	10	5P	47.6	26.6	-0.0325033
Control-3	-	-	control	2	5E	19.5	29.3	-0.0638984
Control-3	-	-	control	5	5I	39.3	30.9	-0.144973
Control-3	-	-	control	11	5S	53.4	51.3	-0.058726
Control-3	-	-	control	8	5M	38.4	53.2	-0.0952899
Control-4	-	-	control	5	4L	32.8	16.8	-0.111963
Control-4	-	-	control	4	4J	23.9	25	-0.13312
Control-4	-	-	control	7	4N	26.6	26.1	-0.0810434
Control-4	-	-	control	3	4I	23	27.8	-0.109686
Control-4	-	-	control	2	4C	29.8	29.9	-0.0896505
Control-4	-	-	control	1	4B	75.8	32.8	-0.0519297
Control-4	-	-	control	8	4O	53.3	44.1	-0.0705853
Control-4	-	-	control	10	4R	31.8	51	-0.0977019
Control-4	-	-	control	9	4P	15.1	53.8	-0.0762035
Control-4	-	-	control	11	4S	32.6	59	-0.0766086
Control-4	-	-	control	6	4M	41.2	80.8	-0.0937179
Control-6	-	-	control	11	11S	37.7	0	-0.055767
Control-6	-	-	control	5	11J	35.4	2.8	-0.121541
Control-6	-	-	control	1	11B	22.4	13.1	-0.0370902
Control-6	-	-	control	10	11R	27.6	18.9	-0.0486586
Control-6	-	-	control	14	11X	36.5	21.9	-0.0426506
Control-6	-	-	control	2	11E	20.3	24.4	-0.0435032
Control-6	-	-	control	15	11Y	41.5	26.5	-0.0568301
Control-6	-	-	control	4	11I	25.3	29.4	-0.0779021
Control-6	-	-	control	6	11L	32.4	32.3	0.0230574
Control-6	-	-	control	12	11T	28.1	32.8	-0.0724748
Control-6	-	-	control	9	11P	28.2	36.5	-0.0827972
Control-6	-	-	control	8	11N	42.1	37.6	-0.0716385
Control-6	-	-	control	13	11U	40.4	38.8	-0.0706033
Control-6	-	-	control	3	11H	22.5	76.1	-0.0891943
Control-6	-	-	control	7	11M	44.1	77.4	0.0322276
Control-22	-	-	control	7	3K	45.8	24.5	-0.0878388
Control-22	-	-	control	3	3C	59.2	24.7	-0.0739669
Control-22	-	-	control	5	3E	27.1	26.3	-0.0276477
Control-22	-	-	control	9	3M	33.2	37.7	-0.0201115
Control-22	-	-	control	6	3J	22.9	39.4	-0.0467553
Control-22	-	-	control	8	3L	30	44	-0.0251909
Control-22	-	-	control	4	3D	25.2	47.3	0.0368989
Control-22	-	-	control	11	3O	53.7	54.1	-0.166604
Control-22	-	-	control	10	3N	55.8	54.2	-0.0775743
Control-22	-	-	control	1	3A	46.7	54.7	0.0365415
Control-22	-	-	control	13	3R	31.7	60.4	-0.0753877
Control-22	-	-	control	2	3B	34.6	66.9	-0.0783835
Control-22	-	-	control	14	3S	68.9	70.6	-0.154652
Control-22	-	-	control	12	3P	29.3	82.9	-0.092696
	*Removed due to data privacy laws	*Removed due to data privacy laws

## Sheet: Key
PD	Parkinson's disease
Heteroplasmic load	The sum of the heteroplasmic levels (above 1 %) across the entire amplicon region
Batch corrected	Fluorescence intensity adjusted by a between batch corretion factor calculated from a sample present in all batches
log	Log transformation using base 10 logarithm
Amplicon 1	mtDNA region 600-8600
Amplicon 2	mtDNA region 9100-16200
