# Supplementary material for: Mitochondrial complex I deficiency occurs in skeletal muscle of a subgroup of individuals with Parkinson’s disease
Source: Commun Med (Lond). 2025 Apr 27;5:141. doi: 10.1038/s43856-025-00817-7 (PMC12034802; doi:10.1038/s43856-025-00817-7)
Supplement: Supplementary file 4 — Supplementary Data 1-14 [file 43856_2025_817_MOESM4_ESM.zip › Supplementary Data FINAL/Supplementary_Data_3_Muscle_MRC_activity.xlsx]

## Sheet: MRC activity
Subject	Age*	Sex*	Disease_state	Disease_duration_months	TD_PIGD_phenotype	UPDRSIII_score	MoCA_score	Current_smoking	Agricultural_work	Pesticide_exposure	Measurement_batch	Protein_concentration	CI_SA_mean	CII_SA_mean	CIII_SA_mean	CIV_SA_Mean	CS_SA_Mean	CI_CS	CII_CS	CIII_CS	CIV_CS	CI_CS_log	CII_CS_log	CIII_CS_log	CIV_CS_log	CS_SA_Mean_log	CI_CS_log_batch_regressed_out_with_smokers	CII_CS_log_batch_regressed_out_with_smokers	CIII_CS_log_batch_regressed_out_with_smokers	CIV_CS_log_batch_regressed_out_with_smokers	CI_CS_log__batch_regressed_out_without_smokers	CII_CS_log_batch_regressed_out_without_smokers	CIII_CS_log_batch_regressed_out_without_smokers	CIV_CS_log_batch_regressed_out_without_smokers	IHC_done	IHC_staining_batch	IHC_batch_technician	Section_area	VDAC1_Mean	VDAC1_Mean_minus_background	VDAC1_Mean_minus_background_log	VDAC1_Min	VDAC1_Max	VDAC1_IntDen	VDAC1_RawIntDen	NDUFB10Mean	NDUFB10_Mean_minus_background	NDUFB10_Mean_minus_background_log	NDUFB10_Min
PD-2	-	-	PD	58	indeterminate	22	24	no	no	no	batch1	0.882911	3.52293	2.8573	11.3078	6.40428	27.812	12.6669	10.2736	40.6579	23.027	1.10267	1.01172	1.60915	1.36224	1.44423	1.10267	1.01172	1.60915	1.36224	1.10267098853107	1.01172372453983	1.60914540279144	1.3622378706997	yes	0	1	1.97438e+06	3586.86	2735.86	3.43709	1202	65535	7.08181e+09	67049766382	2734.87	2434.56	3.38642	405
PD-3	-	-	PD	50	td	13	25	no	no	yes	batch1	1.50237	3.72777	1.9053	8.90387	6.88232	23.6518	15.761	8.05565	37.6457	29.0985	1.19758	0.9061	1.57571	1.46387	1.37386	1.19758	0.9061	1.57571	1.46387	1.19758496105937	0.906100331231563	1.57571482531286	1.4638711165108	yes	0	2	1.40671e+06	4070.46	3261.69	3.51344	1031	61895	5.72596e+09	54208212472	3351.65	3061.24	3.4859	382
PD-4	-	-	PD	36	td	29	27	yes	no	no	batch5	2.29595	3.38727	1.9448	NA	4.11954	33.3549	10.1552	5.83063	NA	12.3506	1.00669	0.765716	NA	1.09169	1.52316	1.11389	0.980856	NA	1.30629					yes	0	1	461240	2944.66	2093.66	3.32091	756	21775	1.35819e+09	12860892704	2889.86	2589.55	3.41322	306
PD-5_removed_as_outlier	-	-	PD	228	pigd	57	19	no	no	no	batch1	0.017	37.3082	75.7659	187.666	145.109	474.885	7.85626	15.9546	39.5183	30.5568														no
PD-6	-	-	PD	42	td	35	20	no	no	yes	batch3	1.28165	3.07416	3.80546	10.4348	7.51174	36.8525	8.34178	10.3262	28.315	20.3832	0.921259	1.01394	1.45202	1.30927	1.56647	1.05422	0.917795	1.73375	1.42887	1.05422310613081	0.917794911856471	1.73375306317012	1.4288726887525	yes	0	3	1.01102e+06	5565.96	4799.42	3.68119	1894	48388	5.62727e+09	53274149186	5041.43	4760.93	3.67769	625
PD-7	-	-	PD	84	pigd	50	23	no	no	no	batch1	0.171677	10.9847	11.4885	31.3117	22.1157	87.4803	12.5567	13.1327	35.7928	25.2808	1.09888	1.11835	1.5538	1.40279	1.94191	1.09888	1.11835	1.5538	1.40279	1.09887696193632	1.11835262488088	1.55379606447097	1.40279033669624	yes	0	3	1.14225e+06	5831.77	5065.23	3.7046	1649	54552	6.66136e+09	63062120226	5142.68	4862.18	3.68683	611
PD-8	-	-	PD	84	indeterminate	12	22	no	no	no	batch1	0.580696	3.134	2.78396	12.4908	10.868	20.7913	15.0736	13.39	60.0768	52.2717	1.17822	1.12678	1.77871	1.71827	1.31788	1.17822	1.12678	1.77871	1.71827	1.17821684972926	1.12678200335003	1.77870696956619	1.71826689347478	yes	1	7	1.24668e+06	5533.86	5046.26	3.70297	1587	63241	6.89894e+09	65224980921	3639.44	3461.15	3.53922	471
PD-9	-	-	PD	60	pigd	23	23	no	no	no	batch1	0.341772	4.08428	4.86804	8.47201	15.5111	28.4578	14.352	17.1061	29.7704	54.5056	1.15691	1.23315	1.47378	1.73644	1.4542	1.15691	1.23315	1.47378	1.73644	1.15691348034184	1.23315200836295	1.47378474556163	1.73644105994443	yes	0	3	2.86759e+06	4211.76	3445.22	3.53722	1045	46760	1.20776e+10	114352407862	4049.77	3769.27	3.57626	360
PD-10	-	-	PD	150	pigd	24	28	no	no	no	batch1	1.31725	9.95803	4.44102	13.0936	13.5554	38.0735	26.1548	11.6643	34.3905	35.6034	1.41755	1.06686	1.53644	1.55149	1.58062	1.41755	1.06686	1.53644	1.55149	1.41755087123815	1.06685962515133	1.53643809213666	1.55149090852308	yes	0	3	1.01797e+06	5039.26	4272.72	3.6307	2472	47638	5.12979e+09	48566118575	5804.9	5524.4	3.74228	656
PD-11	-	-	PD	84	pigd	26	23	yes	no	yes	batch2	2.90823	0.586354	1.49383	3.15848	2.34885	5.35047	10.9589	27.9195	59.0319	43.8999	1.03977	1.44591	1.77109	1.64246	0.728392	1.0103	1.30178	1.74802	1.63278					yes	1	8	1.91512e+06	5478.39	4668.93	3.66922	811	56937	1.04918e+10	99203837487	4211.24	3671.53	3.56485	301
PD-12	-	-	PD	120	td	30	31	no	yes	no	batch2	1.90348	3.09506	3.25297	6.55906	6.60336	18.3036	16.9096	17.7723	35.8348	36.0768	1.22813	1.24974	1.5543	1.55723	1.26254	1.19867	1.10561	1.53124	1.54754	1.16042661953457	1.12351236976179	1.55423218436148	1.54858436841758	yes	1	6	2.16255e+06	7446.56	6724.07	3.82763	2413	64237	1.61035e+10	152246420033	5932.01	5516.4	3.74166	862
PD-13	-	-	PD	18	td	25	24	no	no	no	batch2	1.07674	3.58551	3.95047	11.7602	9.03193	28.9656	12.3785	13.6385	40.6007	31.1816	1.09267	1.13477	1.60853	1.4939	1.46188	1.0632	0.990635	1.58547	1.48421	1.02496312342958	1.00853588294456	1.60846067765471	1.48525469754564	yes	1	7	2.3753e+06	6253.14	5765.54	3.76084	856	65535	1.48531e+10	140426393646	4618.67	4440.38	3.64742	381
PD-14	-	-	PD	60	pigd	47	27	no	no	no	batch2	1.04747	6.62855	4.49295	11.4283	8.83916	35.3279	18.7629	12.7179	32.3493	25.0204	1.2733	1.10441	1.50987	1.39829	1.54812	1.24384	0.960282	1.4868	1.38861	1.20559511070163	0.978182973912471	1.50979258636554	1.38964965746779	yes	1	8	1.19559e+06	7609.95	6800.49	3.83254	2009	42610	9.0984e+09	86033429210	5740.83	5201.11	3.7161	100
PD-15	-	-	PD	96	pigd	23	20	no	no	no	batch2	1.25633	3.90534	4.60727	9.31758	8.07788	24.3636	16.0294	18.9105	38.2439	33.1555	1.20492	1.2767	1.58256	1.52056	1.38674	1.17545	1.13257	1.55949	1.51087	1.13721193341632	1.15047113409709	1.58248913459986	1.51191193577931	yes	1	7	4.10886e+06	8357.82	7870.22	3.89599	1546	65535	3.43411e+10	324694304557	6781.56	6603.26	3.81976	53
PD-16	-	-	PD	120	td	22	26	no	yes	yes	batch3	0.712025	3.15104	3.09615	5.20075	6.25244	23.3328	13.5048	13.2695	22.2894	26.7968	1.13049	1.12286	1.3481	1.42808	1.36797	1.26345	1.02671	1.62984	1.54768	1.26345251622477	1.02671045329951	1.62983623861652	1.54768229032427	yes	1	7	1.40115e+06	4717.82	4230.22	3.62636	840	62926	6.61036e+09	62496694804	3429.62	3251.32	3.51206	77
PD-17	-	-	PD	54	indeterminate	25	24	no	no	no	batch2	0.427215	10.0972	8.9836	35.651	20.8929	54.4025	18.5602	16.5132	65.5319	38.4044	1.26858	1.21783	1.81645	1.58438	1.73562	1.23912	1.0737	1.79339	1.5747	1.2008774965553	1.09160068115956	1.81638031777227	1.57573672645311	yes	1	8	1.12317e+06	8727.69	7918.23	3.89863	1156	65535	9.80267e+09	92702597627	8318.03	7778.31	3.89089	71
PD-18	-	-	PD	72	td	22	20	no	no	no	batch2	1.41535	5.44735	4.69547	13.5152	11.4752	30.5246	17.8458	15.3826	44.2763	37.5934	1.25154	1.18703	1.64617	1.57511	1.48465	1.22207	1.0429	1.6231	1.56543	1.18382989153501	1.06079818561261	1.64609884826597	1.5664679375261	yes	1	7	3.35898e+06	7348.97	6861.37	3.83641	915	65535	2.4685e+10	233378853075	5919.16	5740.87	3.75898	61
PD-19	-	-	PD	40	td	10	26	yes	no	no	batch2	0.765031	4.46453	4.87556	20.4917	10.0511	32.7226	13.6436	14.8997	62.6223	30.7159	1.13493	1.17318	1.79673	1.48736	1.51485	1.10546	1.02904	1.77366	1.47768					yes	1	7	3.59668e+06	6718.38	6230.78	3.79454	1294	62155	2.41638e+10	228469318016	5141.61	4963.31	3.69577	57
PD-20	-	-	PD	72	pigd	16	21	no	no	no	batch2	0.939873	3.67354	3.64053	14.6625	8.46309	26.0134	14.1217	13.9949	56.3653	32.5336	1.14989	1.14597	1.75101	1.51233	1.4152	1.12042	1.00184	1.72794	1.50265	1.08218226590868	1.01973713764561	1.75093906121101	1.50368863618726	yes	1	6	5.61216e+06	3862.33	3139.84	3.49691	798	59905	2.1676e+10	204947667927	2618.24	2202.64	3.34294	354
PD-21	-	-	PD	68	pigd	26	27	no	no	no	batch3	1.02294	2.22711	4.57792	4.43589	6.9892	30.3047	7.34905	15.1063	14.6376	23.0631	0.866231	1.17916	1.16547	1.36292	1.48151	0.999196	1.08301	1.44721	1.48252	0.999195910119686	1.0830130984783	1.44720699456802	1.48251649767158	yes	1	7	1.19296e+06	5903.85	5416.25	3.7337	912	65535	7.04304e+09	66583018548	4061.72	3883.42	3.58921	122
PD-22	-	-	PD	35	td	17	30	no	no	no	batch3	1.59731	0.303364	1.33339	NA	2.01194	5.17718	5.85963	25.7552		38.8617	0.76787	1.41086	NA	1.58952	0.714093	0.900835	1.31472	NA	1.70912	0.900834703595116	1.31471968905094	NA	1.70912131511748	yes	1	6	1.8257e+06	2629.47	1906.98	3.28035	850	32077	4.80063e+09	45392213769	2230.76	1815.16	3.25891	215
PD-23	-	-	PD	47	td	39	26	no	no	no	batch3	0.96519	2.36337	3.66113	7.05645	4.79876	21.8174	10.8325	16.7807	32.3431	21.9951	1.03473	1.22481	1.50978	1.34232	1.3388	1.16769	1.12867	1.79152	1.46192	1.16769239266461	1.1286657752538	1.79151925399978	1.46192450766831	yes	1	7	1.98986e+06	6005.69	5518.09	3.74179	1168	65535	1.19505e+10	112987999379	4301.1	4122.81	3.61519	366
PD-24	-	-	PD	84	td	30	26	no	no	no	batch3	1.32358	9.58353	7.59221	9.40886	12.9406	54.2302	17.6719	14	17.3498	23.8624	1.24728	1.14613	1.2393	1.37771	1.73424	1.38025	1.04998	1.52103	1.49731	1.38024889475714	1.04998181865068	1.52103256512864	1.49731432942669	yes	1	7	3.02577e+06	8810.27	8322.67	3.92026	1533	65535	2.66578e+10	252065321837	7513.33	7335.03	3.8654	609
PD-25	-	-	PD	40	pigd	29	23	no	no	no	batch6	1.1019	5.90994	2.58922	25.8522	19.4914	42.6268	13.8644	6.07416	60.6478	45.7256	1.1419	0.783486	1.78282	1.66016	1.62968	1.2776	1.116	1.70049	1.69032	1.28325946303304	1.11919412512962	1.71245227389256	1.68746473331384	yes	1	6	1.59369e+06	6466.12	5743.63	3.75919	1147	65535	1.0305e+10	97438618936	6773.25	6357.65	3.8033	351
PD-26	-	-	PD	132	pigd	19	26	no	no	no	batch5	0.558625	1.15502	2.36955	NA	8.96952	18.4808	6.24987	12.8217	NA	48.5343	0.795871	1.10794	NA	1.68605	1.26672	0.903072	1.32308	NA	1.90065	0.89695482870315	1.31625520299272	NA	1.88651494060173	yes	1	7	2.43039e+06	6886.6	6399	3.80611	1557	65535	1.67371e+10	158238217283	4900.14	4721.85	3.67411	42
PD-27	-	-	PD	46	pigd	17	18	no	no	no	batch5	0.594364	8.46458	3.87533	NA	10.905	69.8307	12.1216	5.5496	NA	15.6163	1.08356	0.744262	NA	1.19358	1.84405	1.19076	0.959402	NA	1.40818	1.1846430535699	0.952572181611077	NA	1.39404492559349	yes	1	6	2.27748e+06	7421.37	6698.88	3.826	1197	65535	1.6902e+10	159794752550	5699.66	5284.06	3.72297	418
PD-28	-	-	PD	60	td	18	27	no	no	no	batch4	1.175	8.24215	4.45286	11.2432	19.4104	83.7202	9.84487	5.31874	13.4295	23.1848	0.99321	0.725809	1.12806	1.3652	1.92283	1.22193	1.12318	1.46211	1.5062	1.22192599518758	1.12318161259504	1.46211053817371	1.50619998178599	yes	1	6	2.78141e+06	8172.52	7450.03	3.87216	1846	65535	2.27311e+10	214920990474	7366.15	6950.54	3.84202	759
PD-29	-	-	PD	138	pigd	32	26	no	no	no	batch4	0.0969	17.67	9.11323	50.774	45.5043	243.59	7.25398	3.74122	20.844	18.6807	0.860576	0.573013	1.31898	1.27139	2.38666	1.08929	0.970386	1.65303	1.41239	1.08929191277169	0.970385752731842	1.65303141958283	1.41238960623334	yes	1	7	1.97967e+06	3292.88	2805.28	3.44798	297	53373	6.51881e+09	61630321615	2384.33	2206.03	3.34361	159
PD-30	-	-	PD	204	pigd	39	23	no	no	no	batch6	0.954311	3.27208	1.66027	18.824	10.7325	31.4435	10.4062	5.28015	59.8661	34.1327	1.01729	0.722646	1.77718	1.53317	1.49753	1.15299	1.05516	1.69486	1.56333	1.15865116712159	1.05835397622224	1.70681797161754	1.56047551803073	yes	1	6	2.48945e+06	7996.89	7274.4	3.8618	2213	65535	1.99079e+10	188232077005	6827.67	6412.06	3.807	345
PD-31	-	-	PD	120	td	23	28	no	no	no	batch6	0.707818	7.51975	4.41327	35.7042	21.169	65.6086	11.4615	6.72667	54.42	32.2656	1.05924	0.8278	1.73576	1.50874	1.81696	1.19494	1.16032	1.65344	1.5389	1.20060174252103	1.16350776838486	1.66539565498028	1.53604437502621	yes	1	8	2.02163e+06	7379.45	6569.99	3.81756	1214	65535	1.49186e+10	141037614440	6389.3	5849.59	3.76713	557
PD-32	-	-	PD	41	indeterminate	34	22	no	no	no	batch5	0.639038	2.87385	1.6464	NA	5.78029	22.4724	12.7883	7.32631	NA	25.7217	1.10681	0.864885	NA	1.4103	1.35165	1.21402	1.08003	NA	1.6249	1.2078981077072	1.07319557444989	NA	1.61076644179101	yes	1	6	1.80357e+06	5118.53	4396.04	3.64306	876	65535	9.23162e+09	87277615027	3980.97	3565.36	3.5521	368
PD-33	-	-	PD	36	pigd	53	19	no	no	no	batch5	1.30763	1.59796	0.967587	NA	3.15756	13.8057	11.5747	7.00861	NA	22.8715	1.06351	0.845632	NA	1.35929	1.14006	1.17071	1.06077	NA	1.57389	1.16459278772855	1.05394242107478	NA	1.55976051698457	yes	1	8	2.73885e+06	5874.59	5065.12	3.70459	1068	65535	1.60896e+10	152130880531	3757.42	3217.7	3.50755	158
PD-34	-	-	PD	72	td	38	25	no	no	no	batch4	0.4153	5.06287	3.53663	13.5988	11.3132	58.4277	8.66519	6.053	23.2745	19.3628	0.937778	0.781971	1.36688	1.28697	1.76662	1.16649	1.17934	1.70093	1.42796	1.16649365377086	1.17934359895165	1.70093038859339	1.42796375087481	yes	1	8	1.24648e+06	6812.76	6003.29	3.77839	1216	56532	8.16013e+09	77150737691	5636.15	5096.43	3.70727	110
PD-35	-	-	PD	252	pigd	54	25	no	no	no	batch4	0.4912	6.99049	4.45076	15.3887	13.5832	61.9601	11.2822	7.18327	24.8364	21.9225	1.0524	0.856322	1.39509	1.34089	1.79211	1.28111	1.2537	1.72914	1.48189	1.28111128165643	1.25369522649922	1.72913891688662	1.48188676749	yes	1	8	4.98786e+06	8417.95	7608.49	3.8813	1264	65535	4.19875e+10	396981517836	7127.06	6587.34	3.81871	74
PD-36	-	-	PD	144	pigd	33	27	yes	no	no	batch6	0.230714	12.468	5.54366	64.7579	24.8442	90.8574	13.7226	6.1015	71.2743	27.3441	1.13743	0.785437	1.85293	1.43686	1.95836	1.27313	1.11795	1.77061	1.46703					yes	1	6	2.39371e+06	6243.54	5521.05	3.74202	1495	61365	1.49452e+10	141286932680	5631.82	5216.22	3.71736	613
PD-37	-	-	PD	32	td	17	27	no	no	no	batch6	0.61974	15.1154	7.0776	53.7802	49.297	99.1088	15.2513	7.14124	54.2638	49.7403	1.18331	0.853774	1.73451	1.69671	1.99611	1.31901	1.18629	1.65219	1.72687	1.3246669815946	1.18948152535505	1.66414711718538	1.72401382392068	yes	1	6	717505	10830.7	10108.2	4.00467	2692	65535	7.77105e+09	73470872020	10917	10501.4	4.02125	1142
PD-38	-	-	PD	76	indeterminate	35	20	no	no	yes	batch6	1.29249	9.08426	4.27312	28.5307	22.5474	67.1234	13.5337	6.36608	42.5049	33.591	1.13142	0.803872	1.62844	1.52622	1.82687	1.26711	1.13639	1.54611	1.55638	1.2727748964128	1.13957958712269	1.55807549212135	1.55352803505417	yes	1	8	4.15886e+06	6327.33	5517.86	3.74177	946	65535	2.63145e+10	248796155740	5416.52	4876.8	3.68813	338
PD-39	-	-	PD	72	td	35	29	no	no	no	batch5	1.46749	4.067	2.74287	NA	5.62786	36.4967	11.1435	7.51539	NA	15.4202	1.04702	0.875951	NA	1.18809	1.56225	1.15422	1.09109	NA	1.40269	1.1481040516009	1.08426167916684	NA	1.3885553795126	yes	1	8	1.25221e+06	8742.43	7932.97	3.89944	1634	63108	1.09474e+10	103498460514	6820.19	6280.48	3.79799	747
PD-40	-	-	PD	73	pigd	25	27	no	no	no	batch4	0.4969	5.05017	3.44826	14.8336	18.6562	55.9577	9.02499	6.16225	26.5086	33.3398	0.955447	0.78974	1.42339	1.52296	1.74786	1.18416	1.18711	1.75744	1.66396	1.18416234633091	1.18711249891919	1.7574358162326	1.66395975661847	yes	1	6	1.04948e+06	8815.14	8092.65	3.90809	1738	65535	9.25129e+09	87493812385	7283.18	6867.57	3.8368	142
PD-41	-	-	PD	16	td	18	25	no	no	no	batch6	0.640677	9.71597	4.72559	32.7469	16.441	95.2129	10.2045	4.96318	34.3933	17.2676	1.00879	0.69576	1.53647	1.23723	1.9787	1.14449	1.02828	1.45415	1.26739	1.15014908888146	1.03146772042752	1.46611141158786	1.26453609979177	yes	1	8	474361	6812.09	6002.62	3.77834	520	53075	3.23139e+09	30558247194	7062.64	6522.92	3.81444	289
PD-42	-	-	PD	75	pigd	36	25	no	no	no	batch6	0.712665	6.37824	3.98295	38.1919	21.2829	63.245	10.085	6.29766	60.3872	33.6515	1.00368	0.799179	1.78095	1.527	1.80103	1.13937	1.1317	1.69862	1.55717	1.14503414430407	1.13488692422675	1.71058214532054	1.55430966032066	yes	1	7	2.39327e+06	7146	6658.4	3.82337	1021	65535	1.71023e+10	161694933703	4888.8	4710.51	3.67307	306
PD-43	-	-	PD	114	td	11	21	no	no	no	batch5	0.530034	8.07101	5.08034	NA	10.1911	87.3888	9.23575	5.81349	NA	11.6618	0.965472	0.764437	NA	1.06676	1.94146	1.07267	0.979577	NA	1.28136	1.0665562420411	0.972747485347417	NA	1.26723066039407	yes	1	6	1.80623e+06	7055.27	6332.78	3.80159	2035	65535	1.27435e+10	120495845542	5094.36	4678.75	3.67013	116
PD-44	-	-	PD	55	td	14	29	no	no	no	batch5	0.643711	10.1114	4.68193	NA	10.2289	71.1784	14.2057	6.57774	NA	14.3707	1.15246	0.818077	NA	1.15748	1.85235	1.25966	1.03322	NA	1.37208	1.25354679983846	1.02638698835622	NA	1.35794508964083	yes	1	8	1.34633e+06	7869.8	7060.34	3.84883	579	58702	1.05953e+10	100175477485	5566.04	5026.32	3.70125	188
PD-45	-	-	PD	19	pigd	19	23	no	no	no	batch6	1.16687	3.67566	1.47299	16.5345	9.98989	32.8247	11.1979	4.48744	50.3722	30.4341	1.04913	0.651998	1.70219	1.48336	1.5162	1.18483	0.984515	1.61987	1.51352	1.19049348215582	0.987705896498436	1.63182772811236	1.51066486964929	yes	1	8	1.42892e+06	7380.96	6571.49	3.81766	1813	52896	1.05468e+10	99723735448	6046.24	5506.52	3.74088	309
PD-46	-	-	PD	156	indeterminate	21	30	no	no	no	batch5	0.357526	31.614	14.4382	NA	24.5082	166.227	19.0185	8.68581	NA	14.7438	1.27918	0.93881	NA	1.16861	2.2207	1.38638	1.15395	NA	1.38321	1.38026016370116	1.14712045467534	NA	1.36907433607883	yes	1	6	2.39329e+06	10193.7	9471.2	3.97641	1518	65535	2.43964e+10	230707576193	8758.18	8342.57	3.9213	117
PD-47	-	-	PD	39	td	12	22	no	no	no	batch6	1.43255	10.2005	6.07418	32.2011	27.9726	90.834	11.2298	6.68713	35.4505	30.7952	1.05037	0.82524	1.54962	1.48848	1.95825	1.18607	1.15776	1.4673	1.51865	1.19173169046834	1.16094717827597	1.47925970522146	1.51578866883779	yes	1	7	2.38444e+06	7477.81	6990.21	3.84449	1279	65535	1.78304e+10	168594664537	5870.62	5692.33	3.75529	70
PD-51	-	-	PD	36	indeterminate	15	NA	no	NA	NA	batch3	2.92801	2.29968	2.57885	2.29988	3.57258	18.3865	12.5074	14.0258	12.5085	19.4305	1.09717	1.14693	1.09721	1.28848	1.2645	1.23013	1.05078	1.37894	1.40808	1.23013309102187	1.05078284645007	1.37894280102212	1.40808288013821	yes	0	2	1.01846e+06	4650.95	3842.18	3.58458	1607	40808	4.73681e+09	44852259002	3899.34	3608.94	3.55738	647
PD-58	-	-	PD	24	pigd	22	NA	no	NA	NA	batch3	2.43513	6.13681	2.94889	5.68807	10.097	30.7476	19.9586	9.59062	18.4992	32.8382	1.30013	0.981847	1.26715	1.51638	1.48781	1.4331	0.885701	1.54889	1.63598	1.43309538496114	0.885701492189137	1.54889012430028	1.63597856215693	yes	0	1	1.20167e+06	3888.23	3037.24	3.48248	944	48027	4.67235e+09	44241966455	4123.36	3823.06	3.58241	443
PD-68	-	-	PD	12	td	17	NA	no	NA	NA	batch3	2.24367	5.22927	6.27141	6.18565	6.78907	31.2635	16.7265	20.0599	19.7855	21.7157	1.2234	1.30233	1.29635	1.33677	1.49504	1.35637	1.20618	1.57809	1.45637	1.35636849596521	1.20618260097146	1.57808505212599	1.45637250060955	yes	0	3	1.61895e+06	5028.85	4262.31	3.62964	1345	59693	8.14145e+09	77087245814	4707.53	4427.03	3.64611	527
PD-70	-	-	PD	24	pigd	33	NA	no	NA	NA	batch3	1.58386	1.45661	2.71132	3.54295	3.36457	14.4056	10.1115	18.8213	24.5943	23.356	1.00481	1.27465	1.39083	1.3684	1.15853	1.13778	1.17851	1.67257	1.488	1.13777843315053	1.17850535268456	1.67257076831365	1.48799836546898	yes	0	1	1.58491e+06	2830.65	1979.65	3.29659	1006	35892	4.48633e+09	42477218057	1832.81	1532.51	3.1854	261
PD-72	-	-	PD	84	pigd	28	27	no	no	no	batch1	1.85759	3.03969	2.61806	7.41422	6.21631	16.4581	18.4693	15.9074	45.0491	37.7705	1.26645	1.2016	1.65369	1.57715	1.21638	1.26645	1.2016	1.65369	1.57715	1.26645017127096	1.20159996177132	1.65368589311473	1.57715329662513	no
PD-73	-	-	PD	72	pigd	31	25	no	no	no	batch1	0.815664	5.24501	4.93108	23.4843	11.7589	46.3864	11.3072	10.6304	50.6276	25.35	1.05336	1.02655	1.70439	1.40398	1.66639	1.05336	1.02655	1.70439	1.40398	1.05335578333495	1.02655116518117	1.70438697195376	1.40397746706391	no
PD-74	-	-	PD	66	td	42	28	no	no	no	batch1	0.610759	11.8525	4.27871	26.1161	17.9667	62.5261	18.9561	6.84308	41.7683	28.7347	1.27775	0.835252	1.62085	1.45841	1.79606	1.27775	0.835252	1.62085	1.45841	1.27774788374158	0.83525167801332	1.62084632936489	1.45840704300926	no
PD-75	-	-	PD	14	pigd	22	20	no	no	no	batch2	0.874209	5.11788	5.08263	20.5212	9.44216	31.3548	16.3225	16.2101	65.4484	30.1139	1.21279	1.20978	1.8159	1.47877	1.4963	1.18332	1.06565	1.79283	1.46908	1.14508073106221	1.08355354451027	1.81582653421664	1.47012353513044	no
PD-76	-	-	PD	96	pigd	36	24	no	no	no	batch3	1.28402	4.42881	4.14909	6.60286	6.41426	30.8926	14.3362	13.4307	21.3736	20.7631	1.15643	1.1281	1.32988	1.31729	1.48985	1.2894	1.03195	1.61161	1.43689	1.28939712802936	1.03195384446352	1.61161481919817	1.43689204264017	no
PD-77	-	-	PD	60	td	26	30	no	no	no	batch4	0.9514	6.92348	3.29468	12.2835	16.4272	72.0525	9.60894	4.57261	17.0479	22.7989	0.982675	0.660164	1.23167	1.35791	1.85765	1.21139	1.05754	1.56572	1.49891	1.21139111408659	1.05753681593733	1.56572134520969	1.49891062724941	no
PD-78	-	-	PD	34	td	41	24	no	no	yes	batch5	1.02199	5.54131	2.65489	NA	8.50588	44.4841	12.4568	5.96817	NA	19.1212	1.09541	0.775841	NA	1.28151	1.6482	1.20261	0.990981	NA	1.49611	1.19649221297305	0.984151580163578	NA	1.48198069389728	no
PD-79	-	-	PD	45	td	13	28	no	no	yes	batch4	0.8857	10.245	4.03581	14.0002	18.4066	104.7	9.78504	3.85464	13.3717	17.5803	0.990563	0.585984	1.12619	1.24503	2.01995	1.21928	0.983357	1.46024	1.38602	1.21927849556656	0.983356783182917	1.46023718746503	1.38602191966144	no
PD-80	-	-	PD	49	pigd	9	25	no	no	no	batch6	0.922752	3.57007	1.05081	13.3209	5.77083	43.0046	8.30159	2.44348	30.9756	13.4191	0.919162	0.388008	1.49102	1.12772	1.63351	1.05486	0.720525	1.4087	1.15789	1.06052034846393	0.7237158332258	1.42065621910189	1.15502884696567	no
PD-81	-	-	PD	163	pigd	35	27	no	no	no	batch4	1.2641	4.82899	1.72946	8.65481	13.9229	59.9941	8.04911	2.88272	14.4261	23.2072	0.905748	0.459803	1.15915	1.36562	1.77811	1.13446	0.857176	1.4932	1.50662	1.134463522516	0.857175642582847	1.49319842584768	1.50661912246101	no
PD-82	-	-	PD	338	pigd	21	29	no	no	no	batch4	0.3269	3.86839	1.91924	12.7388	13.8125	85.5011	4.52437	2.2447	14.899	16.1548	0.655559	0.351158	1.17316	1.2083	1.93197	0.884274	0.748531	1.50721	1.3493	0.884274322249502	0.748530610047951	1.50720734196594	1.34929768835186	no
PD-83	-	-	PD	62	indeterminate	29	23	no	no	no	batch6	0.530734	4.06684	2.51334	27.5396	12.1443	34.676	11.7281	7.24807	79.4199	35.0223	1.06923	0.860222	1.89993	1.54434	1.54003	1.20493	1.19274	1.81761	1.57451	1.2105877312065	1.19593007994075	1.82956612979003	1.57164948383029	no
Control-1	-	-	control	0	0		28	no	no	no	batch1	1.86946	1.88051	1.59472	6.58724	3.85388	13.7281	13.6982	11.6164	47.9835	28.0728	1.13666	1.06507	1.68109	1.44829	1.13761	1.13666	1.06507	1.68109	1.44829	1.13666360236373	1.06507244703125	1.68109152151898	1.44828638092842	yes	0	3	2.83195e+06	4937.98	4171.44	3.62029	1390	60375	1.39841e+10	132385020467	4424.09	4143.59	3.61738	355
Control-2	-	-	control	0	0		29	no	no	no	batch1	1.06883	7.28761	7.93657	13.884	12.0634	43.7632	16.6524	18.1353	31.7253	27.5651	1.22148	1.25852	1.50141	1.44036	1.64111	1.22148	1.25852	1.50141	1.44036	1.22147627664012	1.25852405701107	1.50140619462211	1.44036018857146	yes	0	3	606634	4154.35	3387.81	3.52992	920	53323	2.52017e+09	23859724518	4259.71	3979.21	3.5998	413
Control-3	-	-	control	0	0		27	no	no	no	batch1	0.893196	4.19647	2.47388	13.2933	9.22893	28.7439	14.5995	8.60662	46.2474	32.1075	1.16434	0.934833	1.66509	1.50661	1.45855	1.16434	0.934833	1.66509	1.50661	1.16433848106004	0.934832754655504	1.66508718493022	1.50660604934785	yes	0	3	2.41172e+06	5244.35	4477.81	3.65107	1488	52477	1.26479e+10	119732753489	4645.77	4365.28	3.64001	463
Control-4	-	-	control	0	0		28	no	no	no	batch1	1.00633	3.46826	2.45266	10.1473	6.79233	25.546	13.5765	9.60092	39.7216	26.5886	1.13279	0.982313	1.59903	1.42469	1.40732	1.13279	0.982313	1.59903	1.42469	1.1327879357232	0.982312962462437	1.59902716168475	1.42469483248129	yes	0	1	670577	3586.57	2735.58	3.43705	1031	35889	2.40507e+09	22778538765	2624.35	2324.04	3.36624	247
Control-5	-	-	control	0	0		26	no	no	no	batch1	1.96915	5.75412	4.72738	10.7077	8.60665	23.5027	24.4828	20.1142	45.5595	36.6199	1.38886	1.3035	1.65858	1.56372	1.37112	1.38886	1.3035	1.65858	1.56372	1.38886117614646	1.30350322576484	1.65857936953545	1.56371682766576	yes	0	2	1.33188e+06	6278.97	5470.21	3.738	2112	42044	8.36285e+09	79173944183	6856.84	6566.44	3.81733	708
Control-6	-	-	control	0	0		26	no	no	no	batch3	1.61313	3.99122	3.13021	7.45748	6.35728	27.1713	14.6891	11.5203	27.4462	23.397	1.167	1.06146	1.43848	1.36916	1.43411	1.29996	0.965318	1.72022	1.48876	1.29995993967162	0.965318071700839	1.72021877041507	1.48876033330285	yes	0	2	1.16215e+06	5329.05	4520.28	3.65517	2294	49033	6.19318e+09	58628341409	5531.16	5240.76	3.71939	297
Control-7	-	-	control	0	0		25	no	no	no	batch2	1.02532	6.24525	6.22064	5.85045	11.1674	34.5175	18.093	18.0217	16.9492	32.3528	1.25751	1.2558	1.22915	1.50991	1.53804	1.22805	1.11166	1.20608	1.50023	1.18980547240226	1.12956533447174	1.22907777733157	1.50126858708555	yes	0	1	334311	4022.34	3171.35	3.50124	1089	44188	1.34471e+09	12734678674	4265.82	3965.51	3.5983	201
Control-8	-	-	control	0	0		27	no	no	no	batch2	1.65665	4.39621	2.37308	6.16703	4.49883	17.9689	24.4656	13.2066	34.3205	25.0368	1.38856	1.12079	1.53555	1.39858	1.25452	1.35909	0.976659	1.51249	1.38889	1.32085070374767	0.994559715390759	1.53548148937034	1.38993445001808	yes	0	2	1.28009e+06	5358.47	4549.7	3.65798	1845	46197	6.85933e+09	64934849251	5073.62	4783.21	3.67972	162
Control-9	-	-	control	0	0		25	yes	no	no	batch2	1.00079	3.32999	5.32796	12.351	7.82048	29.4453	11.3091	18.0944	41.9454	26.5593	1.05343	1.25754	1.62268	1.42422	1.46902	1.02396	1.11341	1.59962	1.41453					yes	1	7	3.65931e+06	5514.48	5026.88	3.7013	938	65535	2.01792e+10	190793486238	3613.44	3435.15	3.53595	153
Control-10	-	-	control	0	0		27	no	yes	yes	batch2	0.679588	8.17856	7.05009	25.0957	13.0381	39.5238	20.6928	17.8376	63.4953	32.988	1.31582	1.25134	1.80274	1.51836	1.59686	1.28635	1.1072	1.77967	1.50867	1.24811274206979	1.12510476829674	1.80266898573148	1.50971202307417	yes	1	8	1.35658e+06	6245.5	5436.03	3.73528	1608	65535	8.47249e+09	80114686327	4487.49	3947.78	3.59635	515
Control-11	-	-	control	0	0		28	no	no	no	batch2	1.51582	11.4399	5.93622	10.6	12.6331	31.2772	36.5758	18.9794	33.8906	40.3908	1.56319	1.27828	1.53008	1.60628	1.49523	1.53373	1.13415	1.50701	1.5966	1.495488558023	1.15205133168893	1.53000674017454	1.59763910663677	yes	1	8	3.4231e+06	6733.56	5924.09	3.77262	1126	65535	2.30496e+10	217942194561	5599.03	5059.31	3.70409	59
Control-12	-	-	control	0	0		22	no	no	yes	batch3	0.857595	2.40417	4.82294	7.91402	6.68914	27.0614	8.88414	17.8222	29.2447	24.7184	0.948616	1.25096	1.46605	1.39302	1.43235	1.08158	1.15482	1.74778	1.51262	1.08158003945967	1.15481585940052	1.74778388619704	1.51261965315444	yes	1	6	511394	7061.79	6339.3	3.80204	2088	47155	3.61136e+09	34159666669	6107.85	5692.24	3.75528	492
Control-13	-	-	control	0	0		24	no	no	yes	batch4	0.5528	2.43387	1.8096	6.50252	12.2111	25.9386	9.38321	6.97649	25.0689	47.0768	0.972351	0.843637	1.39914	1.67281	1.41395	1.20107	1.24101	1.73318	1.8138	1.20106723763754	1.24101008048883	1.73318489658703	1.81380294990222	no
Control-14	-	-	control	0	0		27	no	no	no	batch5	0.869966	7.0895	5.84868	NA	15.5669	69.5634	10.1914	8.40769	NA	22.3779	1.00824	0.924677	NA	1.34982	1.84238	1.11544	1.13982	NA	1.56442	1.10931910852676	1.13298697392795	NA	1.55028644753046	yes	1	6	3.00217e+06	8356.7	7634.21	3.88276	1808	65535	2.50882e+10	237185742558	6572.66	6157.05	3.78937	182
Control-15	-	-	control	0	0		26	no	no	no	batch5	0.864192	18.803	8.24711	NA	18.3392	105.638	17.7994	7.80694	NA	17.3604	1.25041	0.892481	NA	1.23956	2.02382	1.35761	1.10762	NA	1.45416	1.35148960229107	1.10079120428188	NA	1.44002658571096	yes	1	6	2.1231e+06	7858.19	7135.69	3.85344	1540	65535	1.66837e+10	157734907080	8531.85	8116.24	3.90935	1319
Control-16	-	-	control	0	0		30	no	no	no	batch4	0.54	9.52787	4.5986	17.2032	23.6036	96.3755	9.8862	4.77155	17.8502	24.4913	0.995029	0.678659	1.25164	1.38901	1.98397	1.22375	1.07603	1.58569	1.53001	1.22374500347216	1.07603217712703	1.58569195773237	1.53000775959891	yes	1	8	3.73687e+06	8751.33	7941.87	3.89992	1791	65535	3.27026e+10	309173138817	7749.94	7210.23	3.85795	115
Control-17	-	-	control	0	0		24	no	no	no	batch4	0.5326	19.0099	6.98048	22.328	29.0399	174.671	10.8833	3.99636	12.7829	16.6255	1.03676	0.601665	1.10663	1.22078	2.24222	1.26548	0.999038	1.44068	1.36177	1.26547592288024	0.999037613712825	1.44067887968703	1.36177146166699	yes	1	7	3.91025e+06	11047	10559.4	4.02364	2691	65535	4.31963e+10	408413427717	9940.11	9761.82	3.98953	574
Control-18	-	-	control	0	0		29	no	no	no	batch6	1.0493	7.63197	3.2743	27.2237	16.1343	70.6246	10.8064	4.6362	38.547	22.8452	1.03368	0.666163	1.58599	1.3588	1.84896	1.16938	0.998679	1.50367	1.38896	1.17503964446004	1.00187022913203	1.51562780295031	1.38610003114776	yes	1	6	2.5968e+06	5445.82	4723.33	3.67425	1948	62885	1.41417e+10	133713355517	4579.24	4163.64	3.61947	210
Control-20_removed_as_outlier	-	-	control	0	0		27	no	no	no	batch5	0.128591	142.486	62.0635	NA	209.686	1597.71	8.91812	3.88452	NA	13.1242														no
Control-21	-	-	control	0	0		29	no	no	no	batch4	0.773	3.42009	2.14323	7.12562	7.63703	31.4889	10.8613	6.80631	22.629	24.2531	1.03588	0.832912	1.35467	1.38477	1.49816	1.2646	1.23028	1.68871	1.52576	1.26459581608943	1.23028475974966	1.68871481540306	1.52576310250149	yes	1	8	2.34758e+06	6771.02	5961.55	3.77536	2105	44524	1.58955e+10	150272207612	6090.53	5550.81	3.74436	941
Control-23	-	-	control	0	0		28	no	no	yes	batch4	0.5205	11.1029	5.13602	19.6277	20.9978	93.8074	11.8358	5.47507	20.9234	22.384	1.0732	0.738389	1.32063	1.34994	1.97224	1.30192	1.13576	1.65468	1.49093	1.30191524856056	1.13576235953528	1.65468145104104	1.49093328747664	no
Control-24	-	-	control	0	0		NA	no	NA	NA	batch5	0.573196	2.43842	1.08253	NA	4.5656	12.4333	19.612	8.70666	NA	36.7207	1.29252	0.939852	NA	1.56491	1.09459	1.39972	1.15499	NA	1.77951	1.39360553048442	1.14816185663275	NA	1.76537696693182	no
Control-25	-	-	control	0	0		NA	no	NA	NA	batch4	0.5636	8.02217	3.26497	15.6638	18.0647	74.4622	10.7735	4.38474	21.0359	24.2602	1.03236	0.641944	1.32296	1.38489	1.87194	1.26107	1.03932	1.65701	1.52589	1.26107187174282	1.03931713238098	1.65701045890242	1.52589120663449	no
Control-26	-	-	control	0	0		NA	no	NA	NA	batch6	0.890883	8.4529	3.88788	35.0214	22.1382	68.8518	12.277	5.64673	50.865	32.1534	1.08909	0.751797	1.70642	1.50723	1.83792	1.22479	1.08431	1.6241	1.53739	1.23044965512831	1.08750497050809	1.63605587992845	1.53453182054309	no
Control-27	-	-	control	0	0		NA	no	NA	NA	batch5	0.435739	10.8728	5.5473	NA	15.0897	72.9381	14.9069	7.60549	NA	20.6884	1.17339	0.881127	NA	1.31573	1.86295	1.28059	1.09627	NA	1.53033	1.27447132763741	1.08943770861016	NA	1.51619277630935	no
Control-28	-	-	control	0	0		NA	no	NA	NA	batch5	0.872165	5.8998	3.0666	NA	9.47193	50.8581	11.6005	6.02972	NA	18.6242	1.06448	0.780297	NA	1.27008	1.70636	1.17168	0.995437	NA	1.48468	1.16556160631391	0.988607258116902	NA	1.47054451056512	no
Control-29	-	-	control	0	0		NA	no	NA	NA	batch4	0.7647	4.13302	2.02819	9.5851	10.16	36.5326	11.3132	5.55173	26.2371	27.8108	1.05359	0.744428	1.41892	1.44421	1.56268	1.2823	1.1418	1.75297	1.58521	1.28230245332915	1.14180141488025	1.75296527676343	1.58520989325534	no
	*Removed due to data privacy laws	*Removed due to data privacy laws
[truncated: 17 more columns]

## Sheet: Key
PD	Parkinson's disease
TD	Tremor dominant
PIGD	Postural instability/gait difficulty
UPDRSIII	International Parkinson and Movement Disorder Society Unified Parkinson’s Disease Rating Scale part III
MoCA	Montreal Cognitive Assessment
CI	Complex I
CII	Complex II
CIII	Complex III
CIV	Complex IV
CS	Citrate synthase
SA	Specific activity
log	Log transformation using base 10 logarithm
Batch regressed out	Enzyme activity values are adjusted for measurement batch using linear regression
Adjusted for staining batch	Immunohistochemistry values are adjusted for staining batch using linear regression
