# Supplementary material for: Mitochondrial complex I deficiency occurs in skeletal muscle of a subgroup of individuals with Parkinson’s disease
Source: Commun Med (Lond). 2025 Apr 27;5:141. doi: 10.1038/s43856-025-00817-7 (PMC12034802; doi:10.1038/s43856-025-00817-7)
Supplement: Supplementary file 4 — Supplementary Data 1-14 [file 43856_2025_817_MOESM4_ESM.zip › Supplementary Data FINAL/Supplementary_Data_12_Bulk_muscle_heteroplasmic_load.xlsx]

## Sheet: Bulk muscle heteroplasmic load
Subject	Age*	Sex*	Disease_state	CI_CS_activity_status	Enzymatic_activity_measurement_batch	CI_CS	Heteroplasmic_load_amplicon_1	Heteroplasmic_load_amplicon_2
PD-2	-	-	PD	low_PD	1	12.6669	0	0
PD-6	-	-	PD	low_PD	3	8.34178	20.2	2.2
PD-7	-	-	PD	low_PD	1	12.5567	0	1.5
PD-13	-	-	PD	low_PD	2	12.3785	0	0
PD-14	-	-	PD	normal_PD	2	18.7629	0	3.9
PD-20	-	-	PD	low_PD	2	14.1217	28.5	1.3
PD-21	-	-	PD	low_PD	3	7.34905	0	2.3
PD-22	-	-	PD	low_PD	3	5.85963	2	0
PD-25	-	-	PD	normal_PD	6	13.8644	1.5	5.3
PD-26	-	-	PD	low_PD	5	6.24987	0	0
PD-28	-	-	PD	normal_PD	4	9.84487	0	0
PD-37	-	-	PD	normal_PD	6	15.2513	0	4
PD-72	-	-	PD	normal_PD	1	18.4693	0	4.6
PD-73	-	-	PD	low_PD	1	11.3072	0	0
PD-76	-	-	PD	normal_PD	3	14.3362	0	0
PD-77	-	-	PD	normal_PD	4	9.60894	0	0
PD-83	-	-	PD	normal_PD	6	11.7281	0	0
Control-1	-	-	Control	Control	1	13.6982	0	5.5
Control-2	-	-	Control	Control	1	16.6524	1.4	1
Control-3	-	-	Control	Control	1	14.5995	0	0
Control-10	-	-	Control	Control	2	20.6928	6.2	34.6
Control-12	-	-	Control	Control	3	8.88414	0	8.8
Control-13	-	-	Control	Control	4	9.38321	0	3.4
Control-14	-	-	Control	Control	5	10.1914	8.1	35.7
Control-15	-	-	Control	Control	5	17.7994	0	2.7
Control-16	-	-	Control	Control	4	9.8862	0	0
Control-17	-	-	Control	Control	4	10.8833	1	1
	*Removed due to data privacy laws	*Removed due to data privacy laws

## Sheet: Key
PD	Parkinson's disease
CI	Complex I
CS	Citrate synthase
Amplicon 1	mtDNA region 600-8600
Amplicon 2	mtDNA region 9100-16200
