# Supplementary material for: Mitochondrial complex I deficiency occurs in skeletal muscle of a subgroup of individuals with Parkinson’s disease
Source: Commun Med (Lond). 2025 Apr 27;5:141. doi: 10.1038/s43856-025-00817-7 (PMC12034802; doi:10.1038/s43856-025-00817-7)
Supplement: Supplementary file 4 — Supplementary Data 1-14 [file 43856_2025_817_MOESM4_ESM.zip › Supplementary Data FINAL/Supplementary_Data_4_Single_muscle_fiber_IHC.xlsx]

## Sheet: Single muscle fiber IHC
Subject	Age*	Sex*	Disease_state	Disease_duration_months	TD_PIGD_phenotype	UPDRSIII_score	Current_smoking	Muscle_fiber_number	Number_of_scans_olympus_vs120	IHC_staining_batch	IHC_staining_technician	Muscle_fiber_area_µm2	VDAC1_Mean	VDAC1_Min	VDAC1_Max	VDAC1_IntDen	VDAC1_RawIntDen	VDAC1_Mean_minus_background	VDAC1_Mean_minus_background_log	NDUFB10_Mean	NDUFB10_Min	NDUFB10_Max	NDUFB10_IntDen	NDUFB10_RawIntDen	NDUFB10_Mean_minus_background	NDUFB10_Mean_minus_background_log	MTCO1_Mean	MTCO1_Min	MTCO1_Max	MTCO1_IntDen	MTCO1_RawIntDen	MTCO1_Mean_minus_background	MTCO1_Mean_minus_background_log	NDUFB10_VDAC1_ratio_log	MTCO1_VDAC1_ratio_log	NDUFB10_VDAC1_ratio_log_batch_regressed_out	MTCO1_VDAC1_ratio_log_batch_regressed_out	VDAC1_Mean_minus_background_log_batch_regressed_out
PD-1	-	-	PD	24	pigd	44	no	37	0	batch1	2	1146.14	2027.93	1077	4276	2.32429e+06	22005094	1260.1	3.10041	1331.16	468	4898	1.52569e+06	14444397	1070.28	3.0295	1253.4	532	4216	1.43657e+06	13600616	927.008	2.96708	-0.0709075	-0.133322	-0.0709075	-0.133322	3.10041
PD-1	-	-	PD	24	pigd	44	no	63	0	batch1	2	1351.79	3758.92	1959	8742	5.08127e+06	48106658	2991.09	3.47583	2908.2	1224	6794	3.93127e+06	37219097	2647.32	3.42281	3823.94	1722	8935	5.16917e+06	48938828	3497.55	3.54376	-0.0530231	0.0679351	-0.0530231	0.0679351	3.47583
PD-1	-	-	PD	24	pigd	44	no	62	0	batch1	2	1360.35	1975.77	1128	6663	2.68773e+06	25445987	1207.94	3.08205	1321.38	523	6611	1.79754e+06	17018089	1060.51	3.02551	1394.61	590	6695	1.89715e+06	17961177	1068.22	3.02866	-0.0565333	-0.0533854	-0.0565333	-0.0533854	3.08205
PD-1	-	-	PD	24	pigd	44	no	54	0	batch1	2	1599.8	2301.21	1181	5626	3.68147e+06	34854138	1533.38	3.18565	1624.46	641	5472	2.59881e+06	24604114	1363.59	3.13468	1618.33	603	5344	2.589e+06	24511244	1291.94	3.11124	-0.0509672	-0.0744069	-0.0509672	-0.0744069	3.18565
PD-1	-	-	PD	24	pigd	44	no	44	0	batch1	2	1664.44	2217.51	907	7990	3.69091e+06	34943528	1449.68	3.16127	1568.44	514	7888	2.61058e+06	24715502	1307.57	3.11646	1421.85	497	6965	2.36658e+06	22405456	1095.46	3.0396	-0.0448085	-0.121677	-0.0448085	-0.121677	3.16127
PD-1	-	-	PD	24	pigd	44	no	35	0	batch1	2	1684.72	2827.08	1187	13752	4.76283e+06	45091898	2059.25	3.31371	2406.08	654	8561	4.05357e+06	38376947	2145.2	3.33147	2540.18	773	8790	4.27949e+06	40515872	2213.79	3.34514	0.0177596	0.0314281	0.0177596	0.0314281	3.31371
PD-1	-	-	PD	24	pigd	44	no	5	0	batch1	2	1722.43	1928.22	1160	4078	3.32121e+06	31443414	1160.38	3.0646	1417.73	522	5163	2.44194e+06	23118975	1156.86	3.06328	1601.68	523	6601	2.75878e+06	26118636	1275.29	3.10561	-0.00132279	0.0410078	-0.00132279	0.0410078	3.0646
PD-1	-	-	PD	24	pigd	44	no	30	0	batch1	2	1730.24	4318.63	1702	10527	7.47229e+06	70743525	3550.8	3.55033	3563.51	1385	8261	6.16573e+06	58373780	3302.63	3.51886	4222.52	1297	10444	7.30598e+06	69169027	3896.13	3.59063	-0.0314668	0.0403066	-0.0314668	0.0403066	3.55033
PD-1	-	-	PD	24	pigd	44	no	49	0	batch1	2	1926.71	1827.84	929	7879	3.52171e+06	33341605	1060.01	3.02531	1256.12	452	8034	2.42018e+06	22912890	995.243	2.99793	1203.91	468	8004	2.31958e+06	21960500	877.52	2.94326	-0.02738	-0.0820523	-0.02738	-0.0820523	3.02531
PD-1	-	-	PD	24	pigd	44	no	80	0	batch1	2	1983.01	2940.81	1256	9603	5.83165e+06	55210832	2172.98	3.33706	2749.5	931	8756	5.45228e+06	51619158	2488.63	3.39596	2731.33	955	9185	5.41624e+06	51277983	2404.94	3.3811	0.0589033	0.0440482	0.0589033	0.0440482	3.33706
PD-1	-	-	PD	24	pigd	44	no	73	0	batch1	2	2079.02	4617.57	2039	11122	9.6e+06	90887569	3849.74	3.58543	3531.09	1117	10508	7.34119e+06	69502392	3270.21	3.51458	3674.11	1080	12203	7.63853e+06	72317434	3347.72	3.52475	-0.0708553	-0.0606822	-0.0708553	-0.0606822	3.58543
PD-1	-	-	PD	24	pigd	44	no	3	0	batch1	2	2213.06	1717.93	1038	3774	3.80187e+06	35994017	950.097	2.97777	1034.39	415	3777	2.28916e+06	21672512	773.512	2.88847	1267.29	500	4223	2.80459e+06	26552308	940.903	2.97354	-0.0893009	-0.00422323	-0.0893009	-0.00422323	2.97777
PD-1	-	-	PD	24	pigd	44	no	15	0	batch1	2	2222.25	3602.99	1839	10803	8.00674e+06	75803383	2835.16	3.45258	3127.79	1080	11794	6.95071e+06	65805544	2866.91	3.45741	3037.55	1029	10950	6.75019e+06	63907126	2711.17	3.43316	0.00483634	-0.019422	0.00483634	-0.019422	3.45258
PD-1	-	-	PD	24	pigd	44	no	67	0	batch1	2	2257.1	2510.97	1144	8082	5.66751e+06	53656916	1743.14	3.24133	1746.41	521	7216	3.94183e+06	37319054	1485.53	3.17188	2013.72	681	7627	4.54517e+06	43031125	1687.33	3.2272	-0.0694494	-0.0141326	-0.0694494	-0.0141326	3.24133
PD-1	-	-	PD	24	pigd	44	no	76	0	batch1	2	2287.52	2579.35	1026	8511	5.90032e+06	55861009	1811.52	3.25804	1874.15	595	7007	4.28715e+06	40588422	1613.27	3.20771	1765.31	545	6645	4.03818e+06	38231295	1438.92	3.15804	-0.0503358	-0.100007	-0.0503358	-0.100007	3.25804
PD-1	-	-	PD	24	pigd	44	no	75	0	batch1	2	2479.34	3340.91	1492	8480	8.28325e+06	78421249	2573.08	3.41045	2613.04	1041	8461	6.4786e+06	61335865	2352.16	3.37147	2997.94	599	11751	7.43291e+06	70370679	2671.55	3.42676	-0.0389864	0.01631	-0.0389864	0.01631	3.41045
PD-1	-	-	PD	24	pigd	44	no	92	0	batch1	2	2537.22	3814.37	2056	9116	9.67789e+06	91624938	3046.54	3.48381	3384.7	1160	14055	8.58772e+06	81303813	3123.82	3.49469	3436.93	1244	12421	8.72024e+06	82558452	3110.54	3.49284	0.0108795	0.00902915	0.0108795	0.00902915	3.48381
PD-1	-	-	PD	24	pigd	44	no	24	0	batch1	2	2559.82	2558.28	1140	8921	6.54874e+06	61999896	1790.45	3.25296	2040.52	633	8786	5.22336e+06	49451895	1779.64	3.25033	2136.43	729	9550	5.46888e+06	51776327	1810.04	3.25769	-0.00262979	0.00472615	-0.00262979	0.00472615	3.25296
PD-1	-	-	PD	24	pigd	44	no	61	0	batch1	2	2739.91	3182.28	1611	11232	8.71916e+06	82548256	2414.45	3.38282	2238	866	9362	6.13192e+06	58053680	1977.12	3.29603	3032.78	1114	12645	8.30954e+06	78670185	2706.39	3.43239	-0.0867842	0.0495722	-0.0867842	0.0495722	3.38282
PD-1	-	-	PD	24	pigd	44	no	91	0	batch1	2	3117.52	3413.39	1980	10235	1.06413e+07	100746123	2645.56	3.42252	2848.5	1133	6829	8.88025e+06	84073371	2587.62	3.4129	3090.91	1054	7443	9.63599e+06	91228224	2764.52	3.44162	-0.00961662	0.019103	-0.00961662	0.019103	3.42252
PD-1	-	-	PD	24	pigd	44	no	58	0	batch1	2	3189.77	3817.32	1807	10871	1.21764e+07	115279298	3049.49	3.48423	2929.09	1092	9015	9.34313e+06	88455638	2668.22	3.42622	3941.68	1115	11590	1.25731e+07	119034915	3615.29	3.55814	-0.0580065	0.0739163	-0.0580065	0.0739163	3.48423
PD-1	-	-	PD	24	pigd	44	no	26	0	batch1	2	3361.41	2298.77	934	8156	7.72711e+06	73156069	1530.94	3.18496	1854.39	431	7631	6.23335e+06	59013972	1593.51	3.20235	2248.3	611	9316	7.55748e+06	71550048	1921.92	3.28373	0.0173966	0.0987765	0.0173966	0.0987765	3.18496
PD-1	-	-	PD	24	pigd	44	no	93	0	batch1	2	3390.14	2534.83	1012	13362	8.59343e+06	81357884	1767	3.24724	2287.74	556	13912	7.75576e+06	73427302	2026.86	3.30682	2254.49	625	11871	7.64303e+06	72360028	1928.1	3.28513	0.0595883	0.037893	0.0595883	0.037893	3.24724
PD-1	-	-	PD	24	pigd	44	no	99	0	batch1	2	3439.47	2585.52	932	9127	8.89283e+06	84192393	1817.69	3.25952	2009.68	382	10004	6.91222e+06	65441126	1748.8	3.24274	2199.35	450	11640	7.56459e+06	71617410	1872.96	3.27253	-0.0167801	0.0130081	-0.0167801	0.0130081	3.25952
PD-1	-	-	PD	24	pigd	44	no	23	0	batch1	2	3487	2255.7	967	7290	7.86562e+06	74467397	1487.87	3.17256	1883.54	449	8594	6.56792e+06	62181437	1622.67	3.21023	2208.17	639	10053	7.6999e+06	72898413	1881.78	3.27457	0.037665	0.102005	0.037665	0.102005	3.17256
PD-1	-	-	PD	24	pigd	44	no	98	0	batch1	2	3489.32	1729.84	857	10443	6.03595e+06	57145087	962.004	2.98318	1107.24	391	7507	3.86352e+06	36577672	846.363	2.92756	1099.27	385	8078	3.83572e+06	36314502	772.885	2.88811	-0.0556202	-0.0950622	-0.0556202	-0.0950622	2.98318
PD-1	-	-	PD	24	pigd	44	no	86	0	batch1	2	3498.2	1819.35	504	6409	6.36443e+06	60254949	1051.52	3.02182	1326.35	265	7469	4.63983e+06	43927368	1065.47	3.02754	1771.98	301	11090	6.19874e+06	58686266	1445.59	3.16005	0.00572617	0.13823	0.00572617	0.13823	3.02182
PD-1	-	-	PD	24	pigd	44	no	21	0	batch1	2	3532.95	4004.21	1820	10826	1.41467e+07	133932923	3236.38	3.51006	3836.12	1064	15566	1.35528e+07	128310592	3575.25	3.55331	4123.22	1234	16278	1.45671e+07	137913339	3796.83	3.57942	0.043246	0.069361	0.043246	0.069361	3.51006
PD-1	-	-	PD	24	pigd	44	no	33	0	batch1	2	3628.43	2560.32	1244	7749	9.28996e+06	87952232	1792.49	3.25346	2094.89	771	7746	7.60117e+06	71963720	1834.02	3.2634	2182.75	903	7536	7.91995e+06	74981750	1856.36	3.26866	0.00994567	0.0152047	0.00994567	0.0152047	3.25346
PD-1	-	-	PD	24	pigd	44	no	6	0	batch1	2	3632.45	1853.38	1085	4330	6.73231e+06	63737788	1085.55	3.03565	1283.88	453	5443	4.66362e+06	44152615	1023	3.00988	1425.27	554	6135	5.17722e+06	49015030	1098.88	3.04095	-0.0257733	0.00530072	-0.0257733	0.00530072	3.03565
PD-1	-	-	PD	24	pigd	44	no	83	0	batch1	2	3635.4	4212.11	2258	9307	1.53127e+07	144972353	3444.28	3.5371	3471.44	1290	9296	1.26201e+07	119479967	3210.56	3.50658	4539.35	1525	11978	1.65024e+07	156235429	4212.96	3.62459	-0.0305173	0.0874894	-0.0305173	0.0874894	3.5371
PD-1	-	-	PD	24	pigd	44	no	90	0	batch1	2	3662.02	3236.66	1501	12993	1.18527e+07	112215099	2468.83	3.39249	2516.41	938	11562	9.21516e+06	87244055	2255.54	3.35325	3353.52	1065	15477	1.22807e+07	116266507	3027.13	3.48103	-0.0392418	0.0885395	-0.0392418	0.0885395	3.39249
PD-1	-	-	PD	24	pigd	44	no	66	0	batch1	2	3799.12	2729.07	950	9371	1.03681e+07	98159147	1961.24	3.29253	2009.95	628	8311	7.63603e+06	72293761	1749.07	3.24281	2177.59	496	8821	8.27292e+06	78323456	1851.2	3.26745	-0.0497231	-0.0250775	-0.0497231	-0.0250775	3.29253
PD-1	-	-	PD	24	pigd	44	no	38	0	batch1	2	3821.09	3373.8	1439	15490	1.28916e+07	122050615	2605.97	3.41597	2478.35	770	14711	9.47e+06	89656790	2217.47	3.34586	2789.92	913	18034	1.06605e+07	100928180	2463.53	3.39156	-0.0701111	-0.0244113	-0.0701111	-0.0244113	3.41597
PD-1	-	-	PD	24	pigd	44	no	9	0	batch1	2	3835.67	3612.85	1917	8088	1.38577e+07	131197039	2845.02	3.45409	3110.71	1081	9001	1.19317e+07	112962449	2849.84	3.45482	3548.02	1221	10115	1.3609e+07	128842758	3221.63	3.50808	0.000734703	0.0539905	0.000734703	0.0539905	3.45409
PD-1	-	-	PD	24	pigd	44	no	95	0	batch1	2	3841.27	2200.01	994	7709	8.45081e+06	80007585	1432.17	3.156	1677.99	533	8312	6.4456e+06	61023388	1417.11	3.1514	1564.24	565	7300	6.00865e+06	56886557	1237.85	3.09267	-0.0045919	-0.0633289	-0.0045919	-0.0633289	3.156
PD-1	-	-	PD	24	pigd	44	no	68	0	batch1	2	3877.07	2617	1065	10899	1.01463e+07	96059730	1849.17	3.26698	1951.2	447	9957	7.56495e+06	71620788	1690.32	3.22797	2218.35	550	11800	8.60072e+06	81426919	1891.96	3.27691	-0.0390073	0.00993572	-0.0390073	0.00993572	3.26698
PD-1	-	-	PD	24	pigd	44	no	55	0	batch1	2	3914.25	3704.95	1667	9381	1.45021e+07	137297870	2937.11	3.46792	3163.18	1199	11461	1.23815e+07	117221283	2902.31	3.46274	4131.25	1481	13888	1.61707e+07	153095759	3804.86	3.58034	-0.00517745	0.112418	-0.00517745	0.112418	3.46792
PD-1	-	-	PD	24	pigd	44	no	42	0	batch1	2	3960.83	2535.51	695	6780	1.00427e+07	95078987	1767.68	3.2474	2140.28	466	8042	8.47731e+06	80258464	1879.41	3.27402	2066.58	362	7533	8.1854e+06	77494848	1740.19	3.2406	0.026618	-0.00680482	0.026618	-0.00680482	3.2474
PD-1	-	-	PD	24	pigd	44	no	71	0	batch1	2	4002.24	2542.73	1023	9479	1.01766e+07	96346528	1774.9	3.24917	1760.99	445	8615	7.04791e+06	66725760	1500.12	3.17612	1848.1	533	8718	7.39655e+06	70026446	1521.71	3.18233	-0.0730488	-0.0668407	-0.0730488	-0.0668407	3.24917
PD-1	-	-	PD	24	pigd	44	no	50	0	batch1	2	4006.99	3642.36	1530	12317	1.45949e+07	138176754	2874.53	3.45857	3086.61	1080	13714	1.2368e+07	117093583	2825.73	3.45113	3388.48	1114	16191	1.35776e+07	128545403	3062.09	3.48602	-0.00743647	0.0274507	-0.00743647	0.0274507	3.45857
PD-1	-	-	PD	24	pigd	44	no	51	0	batch1	2	4146.1	2262.82	1101	5766	9.38189e+06	88822548	1494.99	3.17464	1828.11	556	7125	7.57951e+06	71758653	1567.23	3.19513	2103.8	713	8943	8.72255e+06	82580314	1777.41	3.24979	0.0204939	0.0751482	0.0204939	0.0751482	3.17464
PD-1	-	-	PD	24	pigd	44	no	12	0	batch1	2	4175.15	3415.24	1348	14650	1.42591e+07	134997530	2647.41	3.42282	2436.39	416	11594	1.01723e+07	96305732	2175.52	3.33756	2528.29	557	12557	1.0556e+07	99938381	2201.9	3.3428	-0.0852584	-0.0800224	-0.0852584	-0.0800224	3.42282
PD-1	-	-	PD	24	pigd	44	no	65	0	batch1	2	4177.68	3498.58	1590	10781	1.4616e+07	138375807	2730.75	3.43628	2681.05	852	9558	1.12006e+07	106041067	2420.18	3.38385	3587.66	1072	13826	1.49881e+07	141898916	3261.27	3.51339	-0.0524345	0.0771046	-0.0524345	0.0771046	3.43628
PD-1	-	-	PD	24	pigd	44	no	28	0	batch1	2	4184.13	4447.6	2026	12076	1.86093e+07	176182740	3679.77	3.56582	3702.68	1015	10454	1.54925e+07	146674112	3441.8	3.53679	4335.9	1330	11911	1.8142e+07	171758075	4009.51	3.60309	-0.0290349	0.0372712	-0.0290349	0.0372712	3.56582
PD-1	-	-	PD	24	pigd	44	no	46	0	batch1	2	4215.92	3822.15	1740	14233	1.61139e+07	152557263	3054.32	3.48491	3469.22	1186	10747	1.46259e+07	138470231	3208.34	3.50628	3602.17	1435	10698	1.51865e+07	143777113	3275.78	3.51532	0.0213659	0.0304008	0.0213659	0.0304008	3.48491
PD-1	-	-	PD	24	pigd	44	no	40	0	batch1	2	4227.96	3395.13	1432	11128	1.43545e+07	135900249	2627.3	3.41951	2682.89	878	9450	1.13432e+07	107390714	2422.01	3.38418	2940.71	1009	10975	1.24332e+07	117710640	2614.32	3.41736	-0.035333	-0.00215097	-0.035333	-0.00215097	3.41951
PD-1	-	-	PD	24	pigd	44	no	82	0	batch1	2	4252.36	1968.04	886	6557	8.3688e+06	79231218	1200.21	3.07926	1568.33	514	7681	6.66911e+06	63139491	1307.46	3.11643	2045.97	613	11456	8.70018e+06	82368566	1719.58	3.23542	0.037171	0.156166	0.037171	0.156166	3.07926
PD-1	-	-	PD	24	pigd	44	no	45	0	batch1	2	4306.65	2166.93	963	9476	9.33222e+06	88352323	1399.1	3.14585	1666.31	507	11380	7.17621e+06	67940395	1405.43	3.14781	1649.1	577	10553	7.1021e+06	67238813	1322.71	3.12147	0.00196047	-0.0243839	0.00196047	-0.0243839	3.14585
PD-1	-	-	PD	24	pigd	44	no	64	0	batch1	2	4345.41	3160.63	1265	9713	1.37343e+07	130028416	2392.8	3.37891	2337.37	640	8887	1.01568e+07	96159456	2076.49	3.31733	3072.11	871	12203	1.33496e+07	126386409	2745.72	3.43866	-0.0615759	0.059749	-0.0615759	0.059749	3.37891
PD-1	-	-	PD	24	pigd	44	no	41	0	batch1	2	4369.6	2499.59	890	14955	1.09222e+07	103405640	1731.76	3.23849	1847.71	457	14707	8.07374e+06	76437736	1586.83	3.20053	1855.49	507	14908	8.10777e+06	76759935	1529.1	3.18444	-0.0379578	-0.0540507	-0.0379578	-0.0540507	3.23849
PD-1	-	-	PD	24	pigd	44	no	97	0	batch1	2	4408.37	1685.47	773	7923	7.43019e+06	70344985	917.644	2.96267	1236.68	410	7219	5.45174e+06	51614049	975.802	2.98936	1285.79	445	6603	5.66823e+06	53663722	959.401	2.982	0.0266875	0.0193258	0.0266875	0.0193258	2.96267
PD-1	-	-	PD	24	pigd	44	no	29	0	batch1	2	4426.85	2526.54	982	14815	1.11846e+07	105889720	1758.71	3.24519	2064.89	452	13357	9.14094e+06	86541394	1804.01	3.25624	2323.74	623	14426	1.02869e+07	97390255	1997.35	3.30045	0.011045	0.0552608	0.011045	0.0552608	3.24519
PD-1	-	-	PD	24	pigd	44	no	100	0	batch1	2	4464.98	2331.25	1090	9638	1.0409e+07	98546664	1563.42	3.19408	1916.11	554	10911	8.55537e+06	80997577	1655.23	3.21886	2038.79	534	11115	9.10316e+06	86183715	1712.4	3.23361	0.0247819	0.0395295	0.0247819	0.0395295	3.19408
PD-1	-	-	PD	24	pigd	44	no	85	0	batch1	2	4484.73	2617.06	1151	6996	1.17368e+07	111117880	1849.23	3.26699	2307.67	684	7976	1.03493e+07	97981400	2046.79	3.31107	2486.55	740	8908	1.11515e+07	105576225	2160.16	3.33449	0.0440827	0.0674937	0.0440827	0.0674937	3.26699
PD-1	-	-	PD	24	pigd	44	no	84	0	batch1	2	4544.41	2036.51	412	6244	9.25476e+06	87618949	1268.68	3.10335	1495.07	165	6352	6.79421e+06	64323860	1234.19	3.09138	1950.83	118	7881	8.86539e+06	83932682	1624.44	3.2107	-0.01197	0.107352	-0.01197	0.107352	3.10335
PD-1	-	-	PD	24	pigd	44	no	16	0	batch1	2	4547.05	2285.61	1151	7077	1.03928e+07	98393166	1517.78	3.18121	1794.82	550	7187	8.16114e+06	77265212	1533.94	3.18581	1765.35	575	6409	8.02712e+06	75996391	1438.96	3.15805	0.00460098	-0.0231605	0.00460098	-0.0231605	3.18121
PD-1	-	-	PD	24	pigd	44	no	36	0	batch1	2	4588.46	3520.44	1572	12838	1.61534e+07	152931592	2752.61	3.43975	2812.89	976	10949	1.29068e+07	122194826	2552.02	3.40688	3273.17	1277	12465	1.50188e+07	142189640	2946.78	3.46935	-0.0328619	0.0296022	-0.0328619	0.0296022	3.43975
PD-1	-	-	PD	24	pigd	44	no	57	0	batch1	2	4592.58	2444.17	1012	9325	1.1225e+07	106272465	1676.34	3.22436	1821.19	588	9293	8.36397e+06	79185506	1560.32	3.19321	2161.75	793	10840	9.92801e+06	93992894	1835.36	3.26372	-0.0311487	0.0393598	-0.0311487	0.0393598	3.22436
PD-1	-	-	PD	24	pigd	44	no	32	0	batch1	2	4603.88	2000.75	648	7326	9.21122e+06	87206806	1232.92	3.09094	1425.23	237	7721	6.56157e+06	62121381	1164.35	3.06608	1608.35	317	8988	7.40465e+06	70103189	1281.96	3.10788	-0.024852	0.0169395	-0.024852	0.0169395	3.09094
PD-1	-	-	PD	24	pigd	44	no	70	0	batch1	2	4604.83	2267.78	1088	7897	1.04427e+07	98865908	1499.94	3.17608	1583.72	573	6073	7.29276e+06	69043856	1322.84	3.12151	1675.28	620	6211	7.71439e+06	73035636	1348.89	3.12998	-0.0545667	-0.0460973	-0.0545667	-0.0460973	3.17608
PD-1	-	-	PD	24	pigd	44	no	96	0	batch1	2	4669.58	3688.63	1647	13276	1.72243e+07	163070502	2920.8	3.4655	2645.52	832	12304	1.23535e+07	116955802	2384.64	3.37742	2797.07	996	13621	1.30611e+07	123655449	2470.68	3.39282	-0.0880778	-0.0726855	-0.0880778	-0.0726855	3.4655
PD-1	-	-	PD	24	pigd	44	no	1	0	batch1	2	4743.09	3498.81	1575	8569	1.65952e+07	157114182	2730.98	3.43632	2780.47	866	11896	1.31881e+07	124857242	2519.6	3.40133	3330.6	1015	12224	1.57974e+07	149560762	3004.21	3.47773	-0.0349876	0.0414121	-0.0349876	0.0414121	3.43632
PD-1	-	-	PD	24	pigd	44	no	79	0	batch1	2	4786.51	2522.53	796	8211	1.20741e+07	114310972	1754.7	3.2442	2371.8	398	10868	1.13526e+07	107480462	2110.92	3.32447	2111.91	320	10442	1.01086e+07	95703131	1785.52	3.25176	0.0802696	0.00756129	0.0802696	0.00756129	3.2442
PD-1	-	-	PD	24	pigd	44	no	56	0	batch1	2	4796.54	3932.11	1870	10205	1.88605e+07	178561119	3164.28	3.50028	2909.98	936	8947	1.39578e+07	132145250	2649.11	3.4231	3942.85	1125	11549	1.8912e+07	179048817	3616.46	3.55828	-0.0771757	0.0580088	-0.0771757	0.0580088	3.50028
PD-1	-	-	PD	24	pigd	44	no	72	0	batch1	2	4801.29	2822.43	1143	10200	1.35513e+07	128296177	2054.59	3.31273	2061.55	427	8563	9.8981e+06	93709813	1800.67	3.25543	2446.46	613	10131	1.17462e+07	111206221	2120.07	3.32635	-0.0572914	0.0136239	-0.0572914	0.0136239	3.31273
PD-1	-	-	PD	24	pigd	44	no	52	0	batch1	2	4832.98	2427.03	813	7626	1.17298e+07	111051000	1659.19	3.2199	1982.44	457	8570	9.5811e+06	90708623	1721.57	3.23592	2112.9	538	7927	1.02116e+07	96677825	1786.51	3.25201	0.016026	0.032108	0.016026	0.032108	3.2199
PD-1	-	-	PD	24	pigd	44	no	94	0	batch1	2	4920.44	2259.15	878	9330	1.1116e+07	105240320	1491.32	3.17357	1829.7	485	11377	9.00292e+06	85234667	1568.82	3.19557	1781.2	529	10662	8.76428e+06	82975409	1454.81	3.16281	0.0220023	-0.0107646	0.0220023	-0.0107646	3.17357
PD-1	-	-	PD	24	pigd	44	no	74	0	batch1	2	4930.26	3172.59	940	11872	1.56417e+07	148086744	2404.75	3.38107	2353.8	383	9335	1.16048e+07	109868073	2092.92	3.32075	2698.44	503	11264	1.3304e+07	125955248	2372.05	3.37512	-0.0603184	-0.00594595	-0.0603184	-0.00594595	3.38107
PD-1	-	-	PD	24	pigd	44	no	78	0	batch1	2	4940.72	2256.31	1060	10828	1.11478e+07	105541123	1488.48	3.17274	2078.13	614	13059	1.02674e+07	97206558	1817.25	3.25942	1908.35	543	12980	9.42863e+06	89265120	1581.96	3.1992	0.0866727	0.0264541	0.0866727	0.0264541	3.17274
PD-1	-	-	PD	24	pigd	44	no	22	0	batch1	2	4961	2192.77	998	12874	1.08783e+07	102990056	1424.94	3.1538	1783.77	470	9414	8.84928e+06	83780076	1522.89	3.18267	2139.93	714	9909	1.06162e+07	100508353	1813.54	3.25853	0.0288725	0.104731	0.0288725	0.104731	3.1538
PD-1	-	-	PD	24	pigd	44	no	77	0	batch1	2	4972.3	3656.91	1211	12397	1.81833e+07	172149231	2889.08	3.46076	2931.43	666	8929	1.45759e+07	137996882	2670.55	3.4266	3138.02	784	9648	1.56032e+07	147722480	2811.63	3.44896	-0.0341595	-0.0118011	-0.0341595	-0.0118011	3.46076
PD-1	-	-	PD	24	pigd	44	no	69	0	batch1	2	5000.08	3199.37	1629	12410	1.59971e+07	151451786	2431.54	3.38588	2386.74	847	9079	1.19339e+07	112983265	2125.86	3.32753	3078.61	560	12648	1.53933e+07	145735415	2752.22	3.43968	-0.058347	0.0538027	-0.058347	0.0538027	3.38588
PD-1	-	-	PD	24	pigd	44	no	88	0	batch1	2	5009.59	1911.88	939	7316	9.57774e+06	90676733	1144.05	3.05845	1344.33	417	6748	6.73453e+06	63758840	1083.45	3.03481	1607.93	489	7841	8.05507e+06	76260979	1281.54	3.10773	-0.0236357	0.0492877	-0.0236357	0.0492877	3.05845
PD-1	-	-	PD	24	pigd	44	no	60	0	batch1	2	5132.43	2528.32	521	10154	1.29764e+07	122853584	1760.49	3.24563	1785.63	297	9001	9.16462e+06	86765540	1524.75	3.1832	2194.28	240	11699	1.1262e+07	106622197	1867.89	3.27135	-0.0624338	0.0257179	-0.0624338	0.0257179	3.24563
PD-1	-	-	PD	24	pigd	44	no	43	0	batch1	2	5194.11	3799.84	1610	14409	1.97368e+07	186856887	3032	3.48173	3143.46	1083	12139	1.63275e+07	154579561	2882.58	3.45978	3300.89	1248	11410	1.71452e+07	162321207	2974.5	3.47341	-0.0219482	-0.00831584	-0.0219482	-0.00831584	3.48173
PD-1	-	-	PD	24	pigd	44	no	14	0	batch1	2	5203.94	3404.53	1365	13543	1.7717e+07	167734442	2636.7	3.42106	2884.83	882	12705	1.50125e+07	142129816	2623.95	3.41896	3389.62	1022	14920	1.76393e+07	166999619	3063.23	3.48618	-0.00210466	0.0651184	-0.00210466	0.0651184	3.42106
PD-1	-	-	PD	24	pigd	44	no	87	0	batch1	2	5227.17	3185.19	1372	7324	1.66496e+07	157628852	2417.36	3.38334	2364.74	675	7760	1.23609e+07	117026336	2103.87	3.32302	3217.19	848	10965	1.68168e+07	159212249	2890.8	3.46102	-0.0603238	0.0776763	-0.0603238	0.0776763	3.38334
PD-1	-	-	PD	24	pigd	44	no	81	0	batch1	2	5286.96	3003.94	1157	8803	1.58817e+07	150359313	2236.11	3.34949	2306.97	669	7775	1.21968e+07	115472878	2046.09	3.31092	2944.05	597	9541	1.55651e+07	147361550	2617.66	3.41791	-0.0385688	0.0684202	-0.0385688	0.0684202	3.34949
PD-1	-	-	PD	24	pigd	44	no	10	0	batch1	2	5396.6	2819.29	979	9354	1.52146e+07	144043065	2051.46	3.31206	2115.97	412	9185	1.14191e+07	108109379	1855.1	3.26837	2691.16	554	10826	1.45231e+07	137496680	2364.77	3.37379	-0.0436956	0.0617264	-0.0436956	0.0617264	3.31206
PD-1	-	-	PD	24	pigd	44	no	2	0	batch1	2	5434.62	2440.97	1044	9443	1.32657e+07	125592569	1673.13	3.22353	1932.63	504	11650	1.05031e+07	99437869	1671.76	3.22317	2425.67	700	12237	13182573	124805354	2099.28	3.32207	-0.000357823	0.0985387	-0.000357823	0.0985387	3.22353
PD-1	-	-	PD	24	pigd	44	no	39	0	batch1	2	5472.65	2399.49	945	10707	1.31315e+07	124322250	1631.66	3.21263	1876.69	403	8930	1.02704e+07	97234914	1615.81	3.20839	1792.4	452	8738	9.80915e+06	92867647	1466.01	3.16614	-0.00423857	-0.0464929	-0.00423857	-0.0464929	3.21263
PD-1	-	-	PD	24	pigd	44	no	53	0	batch1	2	5503.59	2267.56	991	11292	1.24797e+07	118150988	1499.72	3.17601	1750.27	476	9920	9.63276e+06	91197644	1489.39	3.17301	1958.61	567	10454	1.07794e+07	102053557	1632.22	3.21278	-0.00300319	0.0367683	-0.00300319	0.0367683	3.17601
PD-1	-	-	PD	24	pigd	44	no	25	0	batch1	2	5718.96	3730.68	1329	16788	2.13356e+07	201993697	2962.84	3.47171	2782.18	436	9979	1.59112e+07	150638492	2521.31	3.40163	3573.38	737	13038	2.0436e+07	193476986	3246.99	3.51148	-0.0700834	0.0397718	-0.0700834	0.0397718	3.47171
PD-1	-	-	PD	24	pigd	44	no	89	0	batch1	2	5826.91	2084.89	880	7594	1.21485e+07	115014852	1317.06	3.1196	1566.41	407	10012	9.12734e+06	86412655	1305.53	3.11579	1969.1	671	12702	1.14738e+07	108627382	1642.71	3.21556	-0.00381604	0.0959568	-0.00381604	0.0959568	3.1196
PD-1	-	-	PD	24	pigd	44	no	7	0	batch1	2	5932.43	3666.58	1315	12120	2.17517e+07	205933458	2898.75	3.46221	2947.18	419	11036	1.7484e+07	165528570	2686.31	3.42916	3531.73	588	13941	2.09517e+07	198359474	3205.34	3.50587	-0.033055	0.0436632	-0.033055	0.0436632	3.46221
PD-1	-	-	PD	24	pigd	44	no	4	0	batch1	2	5943.42	3380.55	1486	9207	2.0092e+07	190220300	2612.72	3.41709	2650.69	776	8839	1.57541e+07	149151507	2389.81	3.37836	3338.82	1036	10924	1.9844e+07	187872291	3012.43	3.47892	-0.0387297	0.0618246	-0.0387297	0.0618246	3.41709
PD-1	-	-	PD	24	pigd	44	no	8	0	batch1	2	5947.96	3726.9	1497	10913	2.21674e+07	209868972	2959.07	3.47115	2938.36	538	11093	1.74772e+07	165464664	2677.48	3.42773	3315.62	716	12934	19721160	186709101	2989.23	3.47556	-0.0434286	0.00440464	-0.0434286	0.00440464	3.47115
PD-1	-	-	PD	24	pigd	44	no	59	0	batch1	2	6023.59	3444.07	1424	10966	2.07456e+07	196408318	2676.24	3.42752	2481.72	558	9702	1.49488e+07	141527425	2220.84	3.34652	3032.8	786	12261	1.82684e+07	172954697	2706.41	3.43239	-0.0810071	0.00486961	-0.0810071	0.00486961	3.42752
PD-1	-	-	PD	24	pigd	44	no	31	0	batch1	2	6040.38	2480.81	941	9239	1.49851e+07	141870327	1712.98	3.23375	2114.68	428	11865	1.27734e+07	120931963	1853.8	3.26806	2363.39	472	12127	1.42758e+07	135155366	2037	3.30899	0.0343096	0.0752388	0.0343096	0.0752388	3.23375
PD-1	-	-	PD	24	pigd	44	no	34	0	batch1	2	6083.37	3548.88	1118	11934	2.15892e+07	204394390	2781.05	3.44421	2863.16	748	11357	1.74177e+07	164901042	2602.29	3.41536	3254.54	602	11436	1.97986e+07	187442027	2928.15	3.46659	-0.0288539	0.0223845	-0.0288539	0.0223845	3.44421
PD-1	-	-	PD	24	pigd	44	no	17	0	batch1	2	6259.76	3161.66	1156	13571	1.97913e+07	187372887	2393.83	3.37909	2394.12	692	9625	1.49866e+07	141885322	2133.25	3.32904	2639.89	808	10028	1.65251e+07	156450691	2313.5	3.36427	-0.0500531	-0.0148236	-0.0500531	-0.0148236	3.37909
PD-1	-	-	PD	24	pigd	44	no	47	0	batch1	2	6275.82	3639.51	1741	11198	2.28409e+07	216245046	2871.68	3.45814	2791.7	1040	11485	1.75202e+07	165871802	2530.83	3.40326	3432.76	1332	13155	2.15434e+07	203961130	3106.37	3.49225	-0.0548734	0.0341181	-0.0548734	0.0341181	3.45814
PD-1	-	-	PD	24	pigd	44	no	48	0	batch1	2	6690.71	3571.64	1724	12017	2.38968e+07	226241879	2803.81	3.44775	2826.3	915	11604	1.89099e+07	179028875	2565.42	3.40916	2949.95	1045	10564	1.97373e+07	186861713	2623.56	3.41889	-0.03859	-0.028857	-0.03859	-0.028857	3.44775
PD-1	-	-	PD	24	pigd	44	no	27	0	batch1	2	6698.11	2916.52	1245	10877	1.95352e+07	184948281	2148.69	3.33217	2234.13	564	10619	1.49644e+07	141674891	1973.25	3.29518	2803.67	774	10321	1.87793e+07	177791683	2477.28	3.39397	-0.0369919	0.0618008	-0.0369919	0.0618008	3.33217
PD-1	-	-	PD	24	pigd	44	no	13	0	batch1	2	6774.16	3711.65	1579	10246	2.51433e+07	238043156	2943.82	3.46891	3087.16	514	10431	2.09129e+07	197991650	2826.28	3.45122	3121.92	695	10741	2.11484e+07	200221245	2795.53	3.44646	-0.0176965	-0.0224473	-0.0176965	-0.0224473	3.46891
PD-1	-	-	PD	24	pigd	44	no	19	0	batch1	2	6962.28	3877.26	1500	20168	2.69945e+07	255569266	3109.42	3.49268	2899	926	16728	2.01837e+07	191087749	2638.13	3.4213	3078.88	1094	16704	2.1436e+07	202944474	2752.49	3.43973	-0.0713846	-0.0529539	-0.0713846	-0.0529539	3.49268
PD-1	-	-	PD	24	pigd	44	no	18	0	batch1	2	6997.98	3281.22	1444	14542	2.29619e+07	217391007	2513.39	3.40026	2638.55	887	13969	1.84645e+07	174811668	2377.67	3.37615	2670.58	606	14341	1.86886e+07	176933816	2344.19	3.36999	-0.024109	-0.030268	-0.024109	-0.030268	3.40026
PD-1	-	-	PD	24	pigd	44	no	11	0	batch1	2	7574.8	3704.13	1472	11927	2.8058e+07	265638149	2936.3	3.4678	2879.16	698	11600	2.1809e+07	206475761	2618.28	3.41802	3163.84	872	12709	2.39655e+07	226891992	2837.46	3.45293	-0.0497846	-0.0148715	-0.0497846	-0.0148715	3.4678
PD-1	-	-	PD	24	pigd	44	no	20	0	batch1	2	10137.5	3787.49	1124	16140	3.83955e+07	363507880	3019.66	3.47996	2908.93	375	15962	2.94891e+07	279187034	2648.05	3.42293	3436.2	631	16410	3.48344e+07	329792944	3109.81	3.49273	-0.0570314	0.0127768	-0.0570314	0.0127768	3.47996
PD-10	-	-	PD	150	pigd	24	no	35	0	batch1	3	662.902	3621.18	2346	7163	2.40049e+06	22726554	2864.02	3.45698	3940.45	1696	11913	2.61213e+06	24730248	3683.17	3.56622	4079.83	1895	15018	2.70453e+06	25605009	3734.01	3.57218	0.109245	0.115199	0.109245	0.115199	3.45698
PD-10	-	-	PD	150	pigd	24	no	51	0	batch1	3	676.95	4093.58	1702	12191	2.77115e+06	26235735	3336.42	3.52328	4222.85	1084	16298	2.85866e+06	27064263	3965.58	3.59831	4146.79	1097	16963	2.80717e+06	26576758	3800.97	3.57989	0.075026	0.0566144	0.075026	0.0566144	3.52328
PD-10	-	-	PD	150	pigd	24	no	44	0	batch1	3	790.708	3644.81	1676	14193	2.88198e+06	27285061	2887.65	3.46054	4590.12	1322	22908	3.62944e+06	34361615	4332.84	3.63677	4852.67	1206	28858	3.83705e+06	36327111	4506.86	3.65387	0.176228	0.193329	0.176228	0.193329	3.46054
PD-10	-	-	PD	150	pigd	24	no	45	0	batch1	3	931.929	4039.31	2143	11340	3.76435e+06	35638862	3282.15	3.51616	5002.81	1652	15238	4.66226e+06	44139767	4745.53	3.67628	6771.01	1881	21747	6.3101e+06	59740620	6425.19	3.80789	0.160126	0.291728	0.160126	0.291728	3.51616
PD-10	-	-	PD	150	pigd	24	no	47	0	batch1	3	1010.51	3910.04	2163	10071	3.95115e+06	37407332	3152.88	3.49871	4496.89	1717	17399	4.54417e+06	43021760	4239.61	3.62733	4403.6	1884	21415	4.4499e+06	42129209	4057.78	3.60829	0.128619	0.109582	0.128619	0.109582	3.49871
PD-10	-	-	PD	150	pigd	24	no	13	0	batch1	3	1012.2	1613.31	926	4633	1.63299e+06	15460307	856.145	2.93255	1527.85	650	8418	1.54649e+06	14641344	1270.57	3.104	1035.44	352	9014	1.04808e+06	9922611	689.623	2.83861	0.171451	-0.0939355	0.171451	-0.0939355	2.93255
PD-10	-	-	PD	150	pigd	24	no	34	0	batch1	3	1027.62	4261.65	2130	9321	4.37938e+06	41461600	3504.49	3.54462	5329.7	1699	13298	5.47693e+06	51852632	5072.42	3.70522	6589.97	2127	17853	6.77201e+06	64113771	6244.15	3.79547	0.16059	0.250848	0.16059	0.250848	3.54462
PD-10	-	-	PD	150	pigd	24	no	76	0	batch1	3	1107.06	3485.04	1810	9893	3.85813e+06	36526680	2727.88	3.43582	4614.89	1718	15017	5.10894e+06	48368645	4357.61	3.63925	5131.71	1767	17620	5.68109e+06	53785486	4785.9	3.67996	0.203424	0.244139	0.203424	0.244139	3.43582
PD-10	-	-	PD	150	pigd	24	no	70	0	batch1	3	1113.39	3190.29	1348	9250	3.55205e+06	33628860	2433.13	3.38617	3692.3	830	13751	4.11098e+06	38920504	3435.02	3.53593	3985.83	839	16304	4.43779e+06	42014627	3640.01	3.5611	0.149764	0.174938	0.149764	0.174938	3.38617
PD-10	-	-	PD	150	pigd	24	no	22	0	batch1	3	1129.98	3122.03	1461	8940	3.52781e+06	33399425	2364.86	3.37381	3360.86	901	15147	3.79769e+06	35954507	3103.58	3.49186	2998.19	723	13926	3.38789e+06	32074678	2652.38	3.42364	0.118057	0.0498293	0.118057	0.0498293	3.37381
PD-10	-	-	PD	150	pigd	24	no	31	0	batch1	3	1173.28	3191.82	1678	9870	3.74491e+06	35454735	2434.66	3.38644	3188.6	897	15094	3.74113e+06	35419010	2931.33	3.46706	3229.11	1015	13203	3.78865e+06	35868893	2883.29	3.45989	0.0806261	0.0734501	0.0806261	0.0734501	3.38644
PD-10	-	-	PD	150	pigd	24	no	71	0	batch1	3	1206.87	2702.62	1332	9197	3.26171e+06	30880137	1945.46	3.28902	2091.63	587	9954	2.52433e+06	23898994	1834.36	3.26348	1966.68	453	11258	2.37353e+06	22471337	1620.87	3.20975	-0.0255386	-0.0792744	-0.0255386	-0.0792744	3.28902
PD-10	-	-	PD	150	pigd	24	no	30	0	batch1	3	1234.23	3211.18	1566	8617	3.96332e+06	37522582	2454.01	3.38988	3561.53	1069	14644	4.39574e+06	41616452	3304.25	3.51907	2531.78	677	17111	3.12479e+06	29583829	2185.96	3.33964	0.129196	-0.0502344	0.129196	-0.0502344	3.38988
PD-10	-	-	PD	150	pigd	24	no	55	0	batch1	3	1249.44	3882.09	1896	14798	4.85043e+06	45921209	3124.93	3.49484	4729.95	1528	17656	5.90978e+06	55950558	4472.67	3.65057	5511.15	1908	23341	6.88584e+06	65191389	5165.33	3.7131	0.155727	0.218259	0.155727	0.218259	3.49484
PD-10	-	-	PD	150	pigd	24	no	62	0	batch1	3	1257.99	3257.62	1842	8116	4.09806e+06	38798221	2500.46	3.39802	3394.15	1324	12052	4.26982e+06	40424375	3136.88	3.4965	4450.85	1692	13115	5.59914e+06	53009620	4105.03	3.61332	0.0984782	0.215298	0.0984782	0.215298	3.39802
PD-10	-	-	PD	150	pigd	24	no	61	0	batch1	3	1269.4	2932.51	1280	8150	3.72254e+06	35242965	2175.35	3.33753	2615.42	633	9507	3.32002e+06	31432105	2358.14	3.37257	3486.72	805	15992	4.42604e+06	41903360	3140.9	3.49705	0.0350399	0.159524	0.0350399	0.159524	3.33753
PD-10	-	-	PD	150	pigd	24	no	63	0	batch1	3	1270.56	3182.6	899	11270	4.04369e+06	38283452	2425.43	3.38479	2716.75	665	12816	3.4518e+06	32679746	2459.47	3.39084	3698.57	761	20491	4.69927e+06	44490126	3352.76	3.5254	0.00605181	0.140612	0.00605181	0.140612	3.38479
PD-10	-	-	PD	150	pigd	24	no	56	0	batch1	3	1272.46	3485.3	1624	9409	4.43492e+06	41987420	2728.14	3.43587	4245.61	1478	13585	5.40238e+06	51146855	3988.33	3.60079	4163.12	1094	15186	5.29742e+06	50153123	3817.31	3.58176	0.164925	0.14589	0.164925	0.14589	3.43587
PD-10	-	-	PD	150	pigd	24	no	37	0	batch1	3	1293.59	3042.98	1570	7901	3.93636e+06	37267332	2285.81	3.35904	3154.12	1028	11624	4.08014e+06	38628561	2896.85	3.46193	3241.02	976	12171	4.19254e+06	39692741	2895.2	3.46168	0.102884	0.102638	0.102884	0.102638	3.35904
PD-10	-	-	PD	150	pigd	24	no	69	0	batch1	3	1298.03	2406.47	1027	7921	3.12366e+06	29573078	1649.31	3.2173	1971.58	534	8878	2.55916e+06	24228722	1714.3	3.23409	2229.59	423	10652	2.89407e+06	27399458	1883.78	3.27503	0.0167857	0.0577281	0.0167857	0.0577281	3.2173
PD-10	-	-	PD	150	pigd	24	no	33	0	batch1	3	1323.8	2801.66	1313	7879	3.70883e+06	35113184	2044.5	3.31059	2806.76	848	10698	3.71558e+06	35177103	2549.48	3.40645	3492.22	981	14497	4.62299e+06	43767999	3146.4	3.49781	0.0958652	0.187228	0.0958652	0.187228	3.31059
PD-10	-	-	PD	150	pigd	24	no	72	0	batch1	3	1396.47	2796.8	1102	9498	3.90563e+06	36976425	2039.63	3.30955	2582.5	638	14298	3.60638e+06	34143235	2325.22	3.36646	2736.39	655	15014	3.82128e+06	36177854	2390.58	3.3785	0.0569123	0.0689505	0.0569123	0.0689505	3.30955
PD-10	-	-	PD	150	pigd	24	no	29	0	batch1	3	1405.23	3952	2018	18420	5.55349e+06	52577433	3194.84	3.50445	4815.26	1359	15580	6.76656e+06	64062152	4557.98	3.65877	4412.21	890	15410	6.20019e+06	58699996	4066.39	3.60921	0.154323	0.10476	0.154323	0.10476	3.50445
PD-10	-	-	PD	150	pigd	24	no	64	0	batch1	3	1472.31	3046.48	1250	9948	4.48535e+06	42464825	2289.31	3.35971	2965.82	786	11473	4.3666e+06	41340630	2708.55	3.43274	3264.67	879	13400	4.8066e+06	45506257	2918.86	3.46521	0.0730309	0.105507	0.0730309	0.105507	3.35971
PD-10	-	-	PD	150	pigd	24	no	67	0	batch1	3	1479.91	4956.93	2563	14281	7.33582e+06	69451576	4199.77	3.62323	6062.29	2243	17362	8.97165e+06	84938734	5805.01	3.7638	8416.36	2603	24854	1.24555e+07	117921683	8070.55	3.9069	0.140577	0.283677	0.140577	0.283677	3.62323
PD-10	-	-	PD	150	pigd	24	no	18	0	batch1	3	1550.26	3737.27	423	12956	5.79373e+06	54851869	2980.11	3.47423	3967.48	352	22880	6.15062e+06	58230694	3710.2	3.5694	3698.02	248	26972	5.73288e+06	54275806	3352.2	3.52533	0.0951658	0.0510985	0.0951658	0.0510985	3.47423
PD-10	-	-	PD	150	pigd	24	no	73	0	batch1	3	1564.09	2612.01	959	11125	4.08542e+06	38678588	1854.84	3.26831	2272.35	632	15222	3.55417e+06	33648966	2015.07	3.30429	2325.93	509	17520	3.63798e+06	34442418	1980.12	3.29669	0.0359831	0.0283833	0.0359831	0.0283833	3.26831
PD-10	-	-	PD	150	pigd	24	no	57	0	batch1	3	1572.76	2907.28	1264	8666	4.57244e+06	43289353	2150.12	3.33246	2996.88	777	10602	4.71336e+06	44623554	2739.6	3.43769	3096.69	803	13030	4.87033e+06	46109679	2750.87	3.43947	0.105226	0.107009	0.105226	0.107009	3.33246
PD-10	-	-	PD	150	pigd	24	no	65	0	batch1	3	1653.77	4057.36	1265	16834	6.70994e+06	63526108	3300.2	3.51854	3979.89	871	19563	6.58182e+06	62313142	3722.61	3.57085	5738.34	1028	26401	9.48989e+06	89845115	5392.52	3.73179	0.0523076	0.213251	0.0523076	0.213251	3.51854
PD-10	-	-	PD	150	pigd	24	no	68	0	batch1	3	1758.34	3433.99	1681	8351	6.03812e+06	57165672	2676.83	3.42762	3512.73	1330	14014	6.17657e+06	58476427	3255.45	3.51261	3591.8	1220	16645	6.31561e+06	59792746	3245.99	3.51135	0.0849906	0.0837258	0.0849906	0.0837258	3.42762
PD-10	-	-	PD	150	pigd	24	no	41	0	batch1	3	1763.41	4148.28	1386	13819	7.31511e+06	69255482	3391.12	3.53034	4906.99	1047	21664	8.65303e+06	81922219	4649.71	3.66743	4618.46	898	23065	8.14423e+06	77105125	4272.64	3.6307	0.137084	0.100354	0.137084	0.100354	3.53034
PD-10	-	-	PD	150	pigd	24	no	26	0	batch1	3	1766.58	2750.95	493	17050	4.85976e+06	46009573	1993.78	3.29968	3158.88	644	17554	5.5804e+06	52832178	2901.6	3.46264	2723.84	476	15810	4.81188e+06	45556255	2378.03	3.37622	0.162959	0.0765383	0.162959	0.0765383	3.29968
PD-10	-	-	PD	150	pigd	24	no	74	0	batch1	3	1788.02	3742.05	1679	11242	6.69086e+06	63345397	2984.89	3.47493	4351.1	1437	15930	7.77984e+06	73655332	4093.82	3.61213	4429.83	1383	17075	7.92062e+06	74988139	4084.01	3.61109	0.137201	0.136159	0.137201	0.136159	3.47493
PD-10	-	-	PD	150	pigd	24	no	27	0	batch1	3	1799	1745.3	917	6544	3.13979e+06	29725862	988.134	2.99482	1332.46	442	7443	2.39711e+06	22694501	1075.18	3.03148	1248.94	364	7276	2.24685e+06	21271917	903.122	2.95575	0.0366672	-0.0390694	0.0366672	-0.0390694	2.99482
PD-10	-	-	PD	150	pigd	24	no	53	0	batch1	3	1807.77	4102.9	1729	11964	7.41711e+06	70221217	3345.74	3.52449	4468.78	1027	17092	8.07853e+06	76483185	4211.5	3.62444	3962.62	987	15147	7.16352e+06	67820335	3616.81	3.55833	0.0999445	0.0338329	0.0999445	0.0338329	3.52449
PD-10	-	-	PD	150	pigd	24	no	59	0	batch1	3	1815.16	4242.97	1942	10289	7.70168e+06	72915374	3485.8	3.5423	5458.75	2110	15778	9.90854e+06	93808647	5201.47	3.71613	6840.85	2494	22418	1.24173e+07	117560088	6495.04	3.81258	0.173823	0.270279	0.173823	0.270279	3.5423
PD-10	-	-	PD	150	pigd	24	no	66	0	batch1	3	1825.31	3905.87	1456	11342	7.12941e+06	67497352	3148.71	3.49813	4111.57	886	15215	7.50487e+06	71052063	3854.29	3.58594	4999.68	950	21984	9.12593e+06	86399406	4653.86	3.66781	0.0878121	0.169681	0.0878121	0.169681	3.49813
PD-10	-	-	PD	150	pigd	24	no	48	0	batch1	3	1847.59	3732.06	1706	12428	6.89532e+06	65281134	2974.9	3.47347	4748.75	1704	16854	8.77376e+06	83065203	4491.48	3.65239	6077.06	1918	20428	1.12279e+07	106299842	5731.24	3.75825	0.178917	0.284777	0.178917	0.284777	3.47347
PD-10	-	-	PD	150	pigd	24	no	58	0	batch1	3	1909.07	4370.57	2451	14677	8.34371e+06	78993704	3613.41	3.55792	5971.68	2674	16070	1.14003e+07	107932121	5714.4	3.75697	6876.62	2850	18676	1.31279e+07	124287986	6530.8	3.81497	0.199054	0.257049	0.199054	0.257049	3.55792
PD-10	-	-	PD	150	pigd	24	no	39	0	batch1	3	1943.08	4256.94	2188	10632	8.27156e+06	78310641	3499.78	3.54404	4772.54	1543	16506	9.27342e+06	87795699	4515.27	3.65468	5114.34	1181	18767	9.93756e+06	94083403	4768.52	3.67838	0.110643	0.134343	0.110643	0.134343	3.54404
PD-10	-	-	PD	150	pigd	24	no	42	0	batch1	3	1945.3	3508.67	1104	10590	6.8254e+06	64619202	2751.51	3.43957	4789.78	999	22227	9.31754e+06	88213414	4532.5	3.65634	5303.9	1030	23940	1.03176e+07	97681827	4958.08	3.69531	0.216767	0.255742	0.216767	0.255742	3.43957
PD-10	-	-	PD	150	pigd	24	no	50	0	batch1	3	1959.66	3215.49	1535	9955	6.30126e+06	59656892	2458.32	3.39064	2898.7	781	10677	5.68048e+06	53779669	2641.43	3.42184	3308.09	876	14893	6.48273e+06	61374982	2962.27	3.47163	0.0311996	0.080986	0.0311996	0.080986	3.39064
PD-10	-	-	PD	150	pigd	24	no	25	0	batch1	3	1976.14	1642.05	902	6786	3.24491e+06	30721096	884.888	2.94689	1345.84	516	8384	2.65956e+06	25179232	1088.56	3.03685	1195.73	339	11619	2.36293e+06	22370929	849.915	2.92938	0.0899631	-0.0175127	0.0899631	-0.0175127	2.94689
PD-10	-	-	PD	150	pigd	24	no	15	0	batch1	3	1986.59	4452.58	2189	13032	8.84548e+06	83744186	3695.42	3.56766	5151.15	2142	14619	1.02332e+07	96882848	4893.87	3.68965	6561.66	2748	22688	1.30354e+07	123411773	6215.85	3.7935	0.121989	0.225836	0.121989	0.225836	3.56766
PD-10	-	-	PD	150	pigd	24	no	32	0	batch1	3	1988.18	3207.13	1526	9314	6.37635e+06	60367805	2449.97	3.38916	3143.28	1001	12972	6.2494e+06	59165907	2886	3.4603	3405.44	968	16952	6.77062e+06	64100519	3059.62	3.48567	0.0711357	0.0965069	0.0711357	0.0965069	3.38916
PD-10	-	-	PD	150	pigd	24	no	46	0	batch1	3	2046.48	3712.66	1166	9314	7.5979e+06	71932807	2955.5	3.47063	4930.9	1123	13120	1.0091e+07	95536213	4673.62	3.66965	6397.94	1116	17942	1.30933e+07	123960099	6052.13	3.78191	0.199023	0.311277	0.199023	0.311277	3.47063
PD-10	-	-	PD	150	pigd	24	no	60	0	batch1	3	2088.73	2916.62	968	11232	6.09204e+06	57676112	2159.46	3.33434	2775.3	597	20452	5.79685e+06	54881459	2518.02	3.40106	3027.99	628	22990	6.32467e+06	59878534	2682.18	3.42849	0.0667142	0.0941427	0.0667142	0.0941427	3.33434
PD-10	-	-	PD	150	pigd	24	no	54	0	batch1	3	2098.13	2782.8	1247	9941	5.8387e+06	55277633	2025.64	3.30656	2343.9	546	12850	4.91782e+06	46559265	2086.62	3.31944	2533.47	519	12656	5.31557e+06	50324922	2187.66	3.33998	0.0128812	0.0334163	0.0128812	0.0334163	3.30656
PD-10	-	-	PD	150	pigd	24	no	10	0	batch1	3	2102.99	5205.1	2274	16925	1.09463e+07	103633647	4447.94	3.64816	7351.06	2208	28334	1.54592e+07	146359711	7093.79	3.85088	8003.8	2273	35770	1.68319e+07	159355671	7657.99	3.88411	0.202719	0.235955	0.202719	0.235955	3.64816
PD-10	-	-	PD	150	pigd	24	no	24	0	batch1	3	2120.95	1865.74	988	6928	3.95713e+06	37463970	1108.57	3.04477	1942.62	689	11005	4.12019e+06	39007774	1685.34	3.22669	1556.72	484	9028	3.30172e+06	31258944	1210.9	3.08311	0.181923	0.0383447	0.181923	0.0383447	3.04477
PD-10	-	-	PD	150	pigd	24	no	19	0	batch1	3	2128.87	3777.85	1642	11817	8.04256e+06	76142648	3020.69	3.48011	5625.55	1426	16543	1.19761e+07	113382850	5368.27	3.72983	5952.1	1364	18711	1.26713e+07	119964665	5606.29	3.74868	0.249728	0.268569	0.249728	0.268569	3.48011
PD-10	-	-	PD	150	pigd	24	no	28	0	batch1	3	2141.12	2377.39	1110	8309	5.09029e+06	48192091	1620.23	3.20958	2459.99	819	10158	5.26715e+06	49866490	2202.71	3.34296	2430.34	732	11573	5.20365e+06	49265372	2084.52	3.31901	0.133382	0.10943	0.133382	0.10943	3.20958
PD-10	-	-	PD	150	pigd	24	no	21	0	batch1	3	2151.16	4452.29	2221	11085	9.57759e+06	90675420	3695.13	3.56763	5837.66	2026	17137	1.25577e+07	118889748	5580.38	3.74666	6136.44	1662	18721	1.32005e+07	124974723	5790.62	3.76273	0.179034	0.195095	0.179034	0.195095	3.56763
PD-10	-	-	PD	150	pigd	24	no	38	0	batch1	3	2260.9	4581.86	2371	12294	1.03591e+07	98074638	3824.69	3.5826	6386.14	2219	22635	1.44384e+07	136695395	6128.87	3.78738	7713.57	2751	30279	1.74396e+07	165108969	7367.75	3.86734	0.204783	0.284738	0.204783	0.284738	3.5826
PD-10	-	-	PD	150	pigd	24	no	14	0	batch1	3	2263.65	5736.65	2567	26733	1.29858e+07	122942199	4979.49	3.69718	7346.04	2328	33469	1.66289e+07	157433002	7088.76	3.85057	8700.67	2305	44682	1.96953e+07	186464059	8354.85	3.92194	0.153386	0.224754	0.153386	0.224754	3.69718
PD-10	-	-	PD	150	pigd	24	no	9	0	batch1	3	2308.43	4739.86	2426	13682	1.09417e+07	103589703	3982.7	3.60018	8380.94	2989	27851	1.93468e+07	183165449	8123.66	3.90975	7403.83	2621	28875	1.70913e+07	161810742	7058.02	3.84868	0.309574	0.248505	0.309574	0.248505	3.60018
PD-10	-	-	PD	150	pigd	24	no	75	0	batch1	3	2331.35	3446.45	1314	12591	8.0349e+06	76070051	2689.29	3.42964	3842.95	1065	18380	8.95928e+06	84821652	3585.68	3.55457	4862.7	1040	32930	1.13367e+07	107329516	4516.88	3.65484	0.124934	0.225201	0.124934	0.225201	3.42964
PD-10	-	-	PD	150	pigd	24	no	23	0	batch1	3	2351.74	1952.18	910	9915	4.59102e+06	43465269	1195.02	3.07737	1884.95	618	10717	4.4329e+06	41968344	1627.67	3.21157	1465.66	415	10377	3.44686e+06	32632996	1119.85	3.04916	0.134192	-0.0282157	0.134192	-0.0282157	3.07737
PD-10	-	-	PD	150	pigd	24	no	17	0	batch1	3	2386.6	3226.36	1226	16716	7.70001e+06	72899495	2469.19	3.39256	3416.28	958	23638	8.15328e+06	77190801	3159	3.49955	3667.47	1046	25707	8.75278e+06	82866590	3321.66	3.52136	0.106994	0.1288	0.106994	0.1288	3.39256
PD-10	-	-	PD	150	pigd	24	no	12	0	batch1	3	2411.63	2249.92	1150	7447	5.42597e+06	51370128	1492.76	3.17399	2013.53	716	12076	4.85588e+06	45972868	1756.25	3.24459	1769.41	466	10689	4.26715e+06	40399094	1423.59	3.15339	0.0705974	-0.0206038	0.0705974	-0.0206038	3.17399
PD-10	-	-	PD	150	pigd	24	no	49	0	batch1	3	2436.87	4066.69	1641	9211	9.91002e+06	93822682	3309.53	3.51977	4847.98	1506	14375	1.18139e+07	111847692	4590.7	3.66188	6315.72	1650	19064	1.53906e+07	145709959	5969.9	3.77597	0.142112	0.256201	0.142112	0.256201	3.51977
PD-10	-	-	PD	150	pigd	24	no	11	0	batch1	3	2474.05	5800.35	2206	16463	1.43504e+07	135861567	5043.19	3.70271	7867.55	2424	29838	1.94647e+07	184281571	7610.27	3.8814	8449.14	1630	30702	2.09036e+07	197904135	8103.32	3.90866	0.178695	0.205958	0.178695	0.205958	3.70271
PD-10	-	-	PD	150	pigd	24	no	36	0	batch1	3	2535.95	3176.48	1075	10792	8.05539e+06	76264067	2419.32	3.38369	3337.27	627	19450	8.46316e+06	80124590	3080	3.48855	3620.07	591	26097	9.18032e+06	86914347	3274.26	3.51511	0.104857	0.13142	0.104857	0.13142	3.38369
PD-10	-	-	PD	150	pigd	24	no	52	0	batch1	3	2567.74	3947.61	1659	12368	1.01365e+07	95966465	3190.45	3.50385	4288.46	1089	15166	1.10117e+07	104252373	4031.18	3.60543	4756.19	1244	20073	1.22127e+07	115623071	4410.38	3.64448	0.10158	0.140624	0.10158	0.140624	3.50385
PD-10	-	-	PD	150	pigd	24	no	7	0	batch1	3	2708.43	4411.1	2150	14039	1.19472e+07	113109361	3653.94	3.56276	8605.9	2745	22140	2.33085e+07	220672547	8348.62	3.92161	7283.58	913	22731	1.97271e+07	186765464	6937.76	3.84122	0.358854	0.278458	0.358854	0.278458	3.56276
PD-10	-	-	PD	150	pigd	24	no	3	0	batch1	3	2845.96	3569.7	1926	11209	1.01592e+07	96181924	2812.54	3.4491	4787.98	1759	15869	1.36264e+07	129007192	4530.7	3.65617	4584.33	1169	17347	1.30468e+07	123520284	4238.52	3.62721	0.207067	0.178116	0.207067	0.178116	3.4491
PD-10	-	-	PD	150	pigd	24	no	5	0	batch1	3	2946.2	4672.4	1848	15764	1.37658e+07	130327389	3915.24	3.59276	7219.06	2249	22728	2.12688e+07	201361283	6961.78	3.84272	6528.55	1569	24178	1.92344e+07	182100779	6182.73	3.79118	0.249962	0.198422	0.249962	0.198422	3.59276
PD-10	-	-	PD	150	pigd	24	no	2	0	batch1	3	2948.41	4296.43	1756	12757	1.26677e+07	119930494	3539.27	3.54891	5855.1	1970	17921	1.72633e+07	163439182	5597.82	3.74802	4678.1	712	16789	1.3793e+07	130584505	4332.29	3.63672	0.199106	0.0878037	0.199106	0.0878037	3.54891
PD-10	-	-	PD	150	pigd	24	no	43	0	batch1	3	3095.55	4118.25	2075	12330	1.27483e+07	120693638	3361.09	3.52648	5916.33	2158	18519	1.83143e+07	173389839	5659.05	3.75274	6802.12	2210	19716	2.10563e+07	199349862	6456.31	3.80998	0.226263	0.283504	0.226263	0.283504	3.52648
PD-10	-	-	PD	150	pigd	24	no	1	0	batch1	3	3305.01	4082.45	851	15431	1.34925e+07	127739873	3325.29	3.52183	5049.15	631	18397	1.66875e+07	157987759	4791.87	3.6805	3349.62	487	12173	1.10705e+07	104809497	3003.8	3.47767	0.158675	-0.0441584	0.158675	-0.0441584	3.52183
PD-10	-	-	PD	150	pigd	24	no	40	0	batch1	3	3509.81	4246.38	1864	12342	1.4904e+07	141102983	3489.22	3.54273	5566.01	1621	20498	1.95356e+07	184952910	5308.73	3.72499	6181.99	1281	24329	2.16976e+07	205421426	5836.18	3.76613	0.182262	0.2234	0.182262	0.2234	3.54273
PD-10	-	-	PD	150	pigd	24	no	6	0	batch1	3	3870.42	4641.34	2234	17598	1.79639e+07	170072460	3884.17	3.5893	6444.6	2223	28851	2.49433e+07	236149439	6187.32	3.7915	6430.59	2212	30273	2.4889e+07	235635936	6084.77	3.78424	0.202204	0.194945	0.202204	0.194945	3.5893
PD-10	-	-	PD	150	pigd	24	no	4	0	batch1	3	4514.31	3422.65	425	13311	1.54509e+07	146280761	2665.49	3.42578	4199.13	453	18556	1.89561e+07	179466566	3941.85	3.5957	4278.52	311	20273	1.93146e+07	182859852	3932.71	3.59469	0.169923	0.168914	0.169923	0.168914	3.42578
PD-10	-	-	PD	150	pigd	24	no	16	0	batch1	3	4595.32	3695.53	1509	19054	1.69822e+07	160777809	2938.37	3.46811	3256.2	863	24897	1.49633e+07	141664100	2998.92	3.47696	3632.23	781	31611	1.66913e+07	158023917	3286.42	3.51672	0.00885819	0.0486161	0.00885819	0.0486161	3.46811
PD-10	-	-	PD	150	pigd	24	no	8	0	batch1	3	6430.13	3602.34	1274	11901	2.31635e+07	219299836	2845.18	3.45411	4657.01	1020	17824	2.99452e+07	283504578	4399.73	3.64343	6078.08	1238	26624	3.90828e+07	370015181	5732.26	3.75833	0.189316	0.304216	0.189316	0.304216	3.45411
PD-10	-	-	PD	150	pigd	24	no	20	0	batch1	3	6962.06	2462.32	1053	12071	1.71428e+07	162298594	1705.15	3.23176	2386.53	687	15296	1.66152e+07	157303571	2129.26	3.32823	2090.91	468	16871	1.4557e+07	137818228	1745.1	3.24182	0.0964642	0.0100555	0.0964642	0.0100555	3.23176
PD-11	-	-	PD	84	pigd	26	yes	13	0	batch2	6	3377.43	2735.65	876	10280	9.23947e+06	87362898	2092.54	3.32067	1882.3	536	7219	6.35735e+06	60111330	1501	3.17638	3501.77	1160	17061	1.1827e+07	111828923	2431.98	3.38596	-0.144293	0.0652858	-0.0399415	0.0108413	3.14346
PD-11	-	-	PD	84	pigd	26	yes	78	0	batch2	6	3689.74	9792.87	2131	33103	3.61332e+07	341653681	9149.76	3.96141	7971.77	1834	27767	2.94138e+07	278119280	7590.47	3.88027	15219.2	3062	46737	5.61549e+07	530966637	14149.4	4.15074	-0.081141	0.189328	0.0232103	0.134883	3.7842
PD-11	-	-	PD	84	pigd	26	yes	93	0	batch2	6	3863.4	5066.72	1905	11405	1.95747e+07	185087081	4423.61	3.64578	3626.05	1283	10390	1.40089e+07	132459721	3244.75	3.51118	7353.42	2531	24114	2.84092e+07	268620388	6283.63	3.79821	-0.134595	0.152434	-0.0302439	0.0979894	3.46856
PD-11	-	-	PD	84	pigd	26	yes	47	0	batch2	6	4232.71	6776	3307	20877	2.86809e+07	271188998	6132.89	3.78767	5316.05	2187	17076	2.25013e+07	212759032	4934.75	3.69327	10918.4	4961	40873	4.62146e+07	436977478	9848.64	3.99338	-0.0944	0.205711	0.00995127	0.151267	3.61045
PD-11	-	-	PD	84	pigd	26	yes	23	0	batch2	6	4254.5	4592.85	1470	16469	1.95403e+07	184761023	3949.74	3.59657	3262.45	949	12793	1.38801e+07	131241634	2881.14	3.45956	6166.36	1789	25787	2.62348e+07	248060394	5096.57	3.70728	-0.137003	0.11071	-0.0326522	0.0562653	3.41936
PD-11	-	-	PD	84	pigd	26	yes	63	0	batch2	6	4255.98	6455.65	2576	22367	2.74751e+07	259788484	5812.55	3.76437	4461.62	1685	14493	1.89886e+07	179544686	4080.32	3.61069	7882.03	3137	33368	3.35458e+07	317188718	6812.24	3.83329	-0.153672	0.0689236	-0.0493207	0.014479	3.58715
PD-11	-	-	PD	84	pigd	26	yes	54	0	batch2	6	4298.6	6170.72	2308	23306	2.65255e+07	250808796	5527.61	3.74254	4228.23	1507	16817	1.81755e+07	171856556	3846.93	3.58511	8420.61	2914	37635	3.61969e+07	342255699	7350.82	3.86634	-0.157423	0.123798	-0.0530715	0.0693539	3.56532
PD-11	-	-	PD	84	pigd	26	yes	59	0	batch2	6	4362.16	3228.13	1315	13146	1.40816e+07	133147365	2585.02	3.41246	2090.32	701	11005	9.11834e+06	86217542	1709.02	3.23275	3645.68	1358	19614	1.59031e+07	150369822	2575.89	3.41093	-0.179716	-0.00153614	-0.0753647	-0.0559807	3.23525
PD-11	-	-	PD	84	pigd	26	yes	57	0	batch2	6	4501.66	5626.1	2179	15672	2.53268e+07	239475019	4982.99	3.69749	3862.12	1184	14304	1.7386e+07	164391188	3480.82	3.54168	7057.9	2417	27664	3.17723e+07	300419352	5988.11	3.77729	-0.155809	0.0797991	-0.0514576	0.0253545	3.52028
PD-11	-	-	PD	84	pigd	26	yes	24	0	batch2	6	4604.99	4008.28	1276	21586	1.84581e+07	174528762	3365.18	3.52701	2826.59	778	11969	1.30164e+07	123075536	2445.29	3.38833	5432.83	1646	24188	2.50181e+07	236556249	4363.04	3.63979	-0.138677	0.112781	-0.0343259	0.0583366	3.34979
PD-11	-	-	PD	84	pigd	26	yes	2	0	batch2	6	4617.04	3980.89	1572	15513	1.83799e+07	173789607	3337.78	3.52346	2941.1	1204	15567	1.35792e+07	128396591	2559.8	3.40821	6130.38	2341	35254	2.83042e+07	267627962	5060.59	3.7042	-0.115252	0.180744	-0.0109009	0.126299	3.34624
PD-11	-	-	PD	84	pigd	26	yes	15	0	batch2	6	4654.59	2638.07	937	19708	1.22792e+07	116104274	1994.97	3.29994	1678.58	469	11087	7.81308e+06	73875747	1297.27	3.11303	3272.82	972	23999	1.52336e+07	144040151	2203.03	3.34302	-0.186904	0.0430852	-0.0825528	-0.0113593	3.12272
PD-11	-	-	PD	84	pigd	26	yes	39	0	batch2	6	4786.26	5975.72	2420	25532	2.86013e+07	270437109	5332.61	3.72694	4523.56	1646	25292	2.16509e+07	204718068	4142.25	3.61724	8794.74	3374	53768	4.20939e+07	398014785	7724.95	3.8879	-0.109703	0.160956	-0.00535181	0.106511	3.54973
PD-11	-	-	PD	84	pigd	26	yes	62	0	batch2	6	4793.98	5679.31	2583	17011	2.72265e+07	257437266	5036.2	3.7021	3860.28	1426	14673	1.85061e+07	174982645	3478.98	3.54145	7049.46	2838	28870	3.3795e+07	319544985	5979.67	3.77668	-0.160651	0.0745744	-0.0562998	0.0201298	3.52489
PD-11	-	-	PD	84	pigd	26	yes	17	0	batch2	6	4821.06	6789.13	2494	21245	3.27308e+07	309482507	6146.02	3.78859	5326.46	1810	23236	2.56792e+07	242806676	4945.16	3.69418	10389.6	3902	47567	5.00891e+07	473612048	9319.86	3.96941	-0.0944139	0.180815	0.00993735	0.126371	3.61138
PD-11	-	-	PD	84	pigd	26	yes	10	0	batch2	6	4910.85	3439.81	998	21705	1.68924e+07	159724090	2796.7	3.44665	2317.66	631	14733	1.13817e+07	107618454	1936.36	3.28699	4184.85	990	25668	2.05511e+07	194319238	3115.06	3.49347	-0.159659	0.0468201	-0.0553079	-0.00762452	3.26943
PD-11	-	-	PD	84	pigd	26	yes	56	0	batch2	6	4923.32	6483.46	2506	19067	3.19202e+07	301818180	5840.36	3.76644	4684.94	1913	18111	2.30655e+07	218093305	4303.64	3.63384	9022.86	3454	40535	4.44225e+07	420032046	7953.07	3.90053	-0.132603	0.134095	-0.0282522	0.0796508	3.58923
PD-11	-	-	PD	84	pigd	26	yes	84	0	batch2	6	5001.48	5416.15	2327	14313	2.70888e+07	256135177	4773.04	3.6788	3782.68	1291	13921	1.8919e+07	178886866	3401.38	3.53166	7263.68	2755	32579	3.63292e+07	343506652	6193.89	3.79196	-0.14714	0.113168	-0.0427888	0.0587235	3.50158
PD-11	-	-	PD	84	pigd	26	yes	1	0	batch2	6	5018.4	2509.37	721	15764	1.2593e+07	119072280	1866.27	3.27097	1773.1	436	9115	8.8981e+06	84135116	1391.79	3.14357	3440.1	968	20914	1.72638e+07	163236120	2370.31	3.3748	-0.127399	0.103832	-0.0230473	0.049387	3.09376
PD-11	-	-	PD	84	pigd	26	yes	91	0	batch2	6	5025.49	3992.02	1513	19658	2.00618e+07	189692707	3348.91	3.5249	2967.22	972	13149	1.49117e+07	140996146	2585.91	3.41261	5635.07	1822	26936	2.8319e+07	267767111	4565.28	3.65947	-0.11229	0.134564	-0.00793827	0.080119	3.34769
PD-11	-	-	PD	84	pigd	26	yes	9	0	batch2	6	5127.55	8250.16	2298	22753	4.23031e+07	399992347	7607.05	3.88122	6932.51	1667	26563	3.55468e+07	336108843	6551.21	3.81632	12660.6	3164	45570	6.49177e+07	613822465	11590.8	4.06411	-0.0648949	0.182896	0.0394564	0.128452	3.704
PD-11	-	-	PD	84	pigd	26	yes	5	0	batch2	6	5177.78	3949.15	1338	18543	2.04478e+07	193342346	3306.04	3.51931	3133.89	931	18333	1.62266e+07	153429133	2752.59	3.43974	6564.69	2003	48311	3.39905e+07	321393969	5494.9	3.73996	-0.0795663	0.220652	0.024785	0.166207	3.34209
PD-11	-	-	PD	84	pigd	26	yes	53	0	batch2	6	5343.19	7276.96	3127	23993	3.88822e+07	367646497	6633.85	3.82177	5758.04	1985	24460	3.07663e+07	290907496	5376.73	3.73052	11719.6	4163	53398	6.262e+07	592096829	10649.8	4.02734	-0.0912471	0.205576	0.0131042	0.151131	3.64455
PD-11	-	-	PD	84	pigd	26	yes	36	0	batch2	6	5407.91	5931.52	2188	22985	3.20771e+07	303302202	5288.41	3.72333	4638.14	1369	17842	2.50826e+07	237166460	4256.83	3.62909	9300.41	3096	39754	5.02958e+07	475566950	8230.62	3.91543	-0.0942383	0.192107	0.010113	0.137663	3.54611
PD-11	-	-	PD	84	pigd	26	yes	26	0	batch2	6	5420.5	4475.39	1351	27058	2.42589e+07	229377279	3832.28	3.58346	3153.11	1126	19706	1.70914e+07	161606429	2771.81	3.44276	5318.1	1823	37778	2.88268e+07	272568818	4248.32	3.62822	-0.140694	0.044759	-0.0363429	-0.00968558	3.40624
PD-11	-	-	PD	84	pigd	26	yes	45	0	batch2	6	5450.22	5325.8	2202	17491	2.90268e+07	274459845	4682.69	3.6705	3689.66	1375	11489	2.01095e+07	190143221	3308.36	3.51961	6672.15	2648	21477	3.63647e+07	343842722	5602.36	3.74837	-0.150883	0.0778755	-0.0465312	0.023431	3.49328
PD-11	-	-	PD	84	pigd	26	yes	30	0	batch2	6	5466.93	3488.09	1301	15540	1.90691e+07	180306413	2844.98	3.45408	2663.07	951	11874	1.45588e+07	137659321	2281.77	3.35827	5158.24	1760	25780	2.81997e+07	266639877	4088.45	3.61156	-0.0958085	0.157479	0.00854273	0.103035	3.27687
PD-11	-	-	PD	84	pigd	26	yes	61	0	batch2	6	5470.21	7202.03	3011	29492	3.93966e+07	372510684	6558.92	3.81683	6250.13	2393	24165	3.41895e+07	323275306	5868.83	3.76855	12137.4	4518	51170	6.63943e+07	627784247	11067.6	4.04405	-0.0482814	0.227222	0.0560698	0.172778	3.63962
PD-11	-	-	PD	84	pigd	26	yes	51	0	batch2	6	5526.05	4125.67	1725	15200	2.27987e+07	215570523	3482.57	3.5419	2507.5	955	11222	1.38566e+07	131019363	2126.2	3.3276	5223.14	1874	23698	2.88633e+07	272914107	4153.35	3.6184	-0.214295	0.0764989	-0.109944	0.0220544	3.36469
PD-11	-	-	PD	84	pigd	26	yes	100	0	batch2	6	5531.23	3388.69	1215	15592	1.87436e+07	177228430	2745.58	3.43863	2219.47	619	11828	1.22764e+07	116078523	1838.17	3.26439	4068.61	1150	25706	2.25044e+07	212788477	2998.82	3.47695	-0.174248	0.0383165	-0.0698966	-0.0161281	3.26142
PD-11	-	-	PD	84	pigd	26	yes	65	0	batch2	6	5539.27	6338.12	2767	17866	3.51086e+07	331965478	5695.01	3.75549	5042.37	2109	20377	2.79311e+07	264099308	4661.07	3.66849	10107.6	3472	42439	5.59886e+07	529394374	9037.79	3.95606	-0.0870091	0.200567	0.0173422	0.146123	3.57828
PD-11	-	-	PD	84	pigd	26	yes	80	0	batch2	6	5545.3	4457.4	1678	16576	2.47176e+07	233715124	3814.3	3.58141	2805.89	754	13265	1.55595e+07	147121410	2424.59	3.38464	5329.47	1608	26617	2.95535e+07	279440336	4259.68	3.62938	-0.196776	0.0479628	-0.0924247	-0.00648173	3.4042
PD-11	-	-	PD	84	pigd	26	yes	8	0	batch2	6	5561.06	6371.15	2596	27474	3.54303e+07	335007545	5728.04	3.75801	4869.63	1985	21172	2.70803e+07	256054948	4488.33	3.65208	9219.27	3602	47566	5.12689e+07	484767800	8149.48	3.91113	-0.105921	0.153124	-0.00156984	0.0986796	3.58079
PD-11	-	-	PD	84	pigd	26	yes	81	0	batch2	6	5716.31	6881.35	2723	20277	3.93359e+07	371936824	6238.24	3.79506	5071.58	1686	16733	2.89907e+07	274119086	4690.28	3.6712	9636.9	3107	34087	5.50875e+07	520874565	8567.11	3.93283	-0.123863	0.137772	-0.0195119	0.0833278	3.61785
PD-11	-	-	PD	84	pigd	26	yes	69	0	batch2	6	5744.34	2660.51	800	21894	1.52829e+07	144505759	2017.41	3.30479	2025.84	524	21422	1.16371e+07	110033668	1644.54	3.21604	3686.35	831	46440	2.11757e+07	200224315	2616.56	3.41773	-0.0887483	0.112938	0.0156029	0.0584936	3.12758
PD-11	-	-	PD	84	pigd	26	yes	12	0	batch2	6	5752.27	4505.73	1581	24374	2.59182e+07	245066939	3862.63	3.58688	3782.86	974	32176	2.176e+07	205749893	3401.56	3.53168	6989.99	2018	65535	4.02083e+07	380185476	5920.2	3.77234	-0.0552045	0.185453	0.0491468	0.131009	3.40967
PD-11	-	-	PD	84	pigd	26	yes	4	0	batch2	6	5764.43	2193.07	798	15136	1.26418e+07	119533559	1549.97	3.19032	1395.66	466	11388	8.04521e+06	76070695	1014.36	3.00619	2765.46	991	25737	1.59413e+07	150731558	1695.67	3.22934	-0.184129	0.0390196	-0.0797777	-0.015425	3.01311
PD-11	-	-	PD	84	pigd	26	yes	46	0	batch2	6	5770.46	7469.01	3693	15830	4.30996e+07	407523990	6825.9	3.83416	5812.67	2265	17281	3.35418e+07	317150704	5431.36	3.73491	10545.7	4112	32752	6.08534e+07	575393087	9475.88	3.97662	-0.099251	0.14246	0.00510027	0.0880152	3.65695
PD-11	-	-	PD	84	pigd	26	yes	14	0	batch2	6	5836.98	5880.16	942	19937	3.43224e+07	324532116	5237.06	3.71909	4847.78	945	24637	2.82964e+07	267553799	4466.48	3.64997	10431.8	2127	49951	6.08901e+07	575740098	9361.99	3.97137	-0.069122	0.252281	0.0352293	0.197836	3.54187
PD-11	-	-	PD	84	pigd	26	yes	42	0	batch2	6	5879.6	4388.36	2053	19213	2.58018e+07	243966547	3745.25	3.57348	2896.24	1110	11425	1.70287e+07	161013508	2514.94	3.40053	5191.98	2221	22031	3.05268e+07	288642825	4122.19	3.61513	-0.172954	0.0416466	-0.0686027	-0.012798	3.39627
PD-11	-	-	PD	84	pigd	26	yes	60	0	batch2	6	5940.1	4990.94	2170	22974	2.96467e+07	280321039	4347.83	3.63827	3734.24	1241	22330	2.21818e+07	209737628	3352.94	3.52543	7352.03	2418	45548	4.36718e+07	412934235	6282.24	3.79811	-0.112846	0.159842	-0.00849509	0.105397	3.46106
PD-11	-	-	PD	84	pigd	26	yes	97	0	batch2	6	5945.91	3945.03	1347	15405	2.34568e+07	221793571	3301.92	3.51877	2454.2	751	13281	1.45925e+07	137977463	2072.9	3.31658	4785.11	1826	32432	2.84519e+07	269023910	3715.32	3.57	-0.202189	0.0512297	-0.0978381	-0.00321486	3.34155
PD-11	-	-	PD	84	pigd	26	yes	29	0	batch2	6	5963.05	6776.24	3283	25428	4.0407e+07	382064697	6133.13	3.78768	5698.55	2265	22579	3.39807e+07	321301295	5317.25	3.72569	11522.8	4259	55541	6.87111e+07	649690872	10453	4.01924	-0.0619954	0.23156	0.0423559	0.177115	3.61047
PD-11	-	-	PD	84	pigd	26	yes	18	0	batch2	6	6050.62	3194.49	1032	19721	1.93287e+07	182760213	2551.39	3.40678	2338.9	625	17774	1.41518e+07	133810921	1957.6	3.29172	4444.09	1271	40741	2.68895e+07	254250987	3374.3	3.52818	-0.115052	0.121408	-0.0107009	0.0669633	3.22956
PD-11	-	-	PD	84	pigd	26	yes	89	0	batch2	6	6140.09	4796.75	1698	23422	2.94525e+07	278485128	4153.65	3.61843	3491	785	22162	2.1435e+07	202676796	3109.7	3.49272	6184.42	1563	41191	3.79729e+07	359048736	5114.63	3.70881	-0.125712	0.0903845	-0.0213604	0.03594	3.44122
PD-11	-	-	PD	84	pigd	26	yes	83	0	batch2	6	6140.51	6363.03	2725	18845	3.90723e+07	369443795	5719.92	3.75739	4653.49	1878	17829	2.85748e+07	270186476	4272.19	3.63065	8663.9	3412	35748	5.32008e+07	503034482	7594.11	3.88048	-0.126739	0.123087	-0.022388	0.0686421	3.58018
PD-11	-	-	PD	84	pigd	26	yes	3	0	batch2	6	6160.5	4301.01	1483	23249	2.64964e+07	250533753	3657.9	3.56323	3250.68	1077	18020	2.00258e+07	189352000	2869.38	3.45779	6948.92	2326	38949	4.28088e+07	404774740	5879.13	3.76931	-0.105444	0.206081	-0.00109319	0.151637	3.38602
PD-11	-	-	PD	84	pigd	26	yes	70	0	batch2	6	6207.67	3835.01	1262	16327	2.38065e+07	225100040	3191.91	3.50405	2185.39	669	10652	1.35662e+07	128273897	1804.09	3.25626	4247.54	1383	21358	2.63673e+07	249313772	3177.75	3.50212	-0.247791	-0.00193013	-0.14344	-0.0563747	3.32684
PD-11	-	-	PD	84	pigd	26	yes	11	0	batch2	6	6329.93	3348.96	1129	17004	2.11987e+07	200442059	2705.85	3.4323	2512.93	701	15055	1.59067e+07	150404097	2131.63	3.32871	4308.06	1418	29136	2.72697e+07	257845891	3238.27	3.51031	-0.103592	0.0780084	0.000759178	0.0235638	3.25509
PD-11	-	-	PD	84	pigd	26	yes	49	0	batch2	6	6429.98	5398.45	2245	18218	3.47119e+07	328215046	4755.34	3.67718	3670.64	1140	18630	2.36021e+07	223167361	3289.34	3.51711	7117.11	2449	37230	4.57628e+07	432705888	6047.32	3.78156	-0.160074	0.104381	-0.0557224	0.0499363	3.49997
PD-11	-	-	PD	84	pigd	26	yes	64	0	batch2	6	6515.96	6632.47	3049	24050	4.32169e+07	408633097	5989.36	3.77738	5033.93	2123	17057	3.28009e+07	310145174	4652.62	3.6677	9656.15	4179	35937	6.29191e+07	594925052	8586.36	3.93381	-0.109683	0.156429	-0.00533141	0.101984	3.60017
PD-11	-	-	PD	84	pigd	26	yes	28	0	batch2	6	6645.94	7324.22	2741	22690	4.86763e+07	460254261	6681.12	3.82485	6340.9	1857	26221	4.21412e+07	398461931	5959.59	3.77522	12387.2	3534	51627	8.23243e+07	778409086	11317.4	4.05375	-0.0496323	0.228896	0.0547189	0.174452	3.64764
PD-11	-	-	PD	84	pigd	26	yes	33	0	batch2	6	6772	3051.35	973	19593	2.06638e+07	195384312	2408.25	3.3817	1923.32	606	12999	1.30248e+07	123154265	1542.02	3.18809	3710.26	1277	28398	2.51259e+07	237575671	2640.48	3.42168	-0.19361	0.0399812	-0.0892589	-0.0144634	3.20449
PD-11	-	-	PD	84	pigd	26	yes	7	0	batch2	6	6867.82	3832.49	1335	26263	2.63209e+07	248874192	3189.38	3.50371	2626.18	785	12237	1.80361e+07	170538952	2244.88	3.35119	5219.99	1478	24299	3.585e+07	338975897	4150.2	3.61807	-0.152513	0.114363	-0.0481622	0.0599183	3.32649
PD-11	-	-	PD	84	pigd	26	yes	90	0	batch2	6	6868.35	4647.02	1242	20826	3.19174e+07	301791595	4003.92	3.60248	3602.65	734	20932	2.47443e+07	233966949	3221.35	3.50804	6560.1	1421	35581	4.50571e+07	426032832	5490.31	3.7396	-0.094447	0.137112	0.00990422	0.0826677	3.42527
PD-11	-	-	PD	84	pigd	26	yes	16	0	batch2	6	6938.05	3746.11	1125	16564	2.59907e+07	245752412	3103	3.49178	2389.04	648	11467	1.65753e+07	156725967	2007.74	3.30271	4967.88	1420	25727	3.44674e+07	325902711	3898.09	3.59085	-0.189075	0.0990693	-0.0847233	0.0446247	3.31457
PD-11	-	-	PD	84	pigd	26	yes	68	0	batch2	6	7046.24	2584.66	883	20513	1.82121e+07	172203052	1941.55	3.28815	1677.82	560	11708	1.18223e+07	111784737	1296.52	3.11278	3066.58	936	24792	2.16078e+07	204310659	1996.79	3.30033	-0.175371	0.0121822	-0.0710194	-0.0422624	3.11094
PD-11	-	-	PD	84	pigd	26	yes	32	0	batch2	6	7093.73	5910.57	2389	21388	4.19279e+07	396445401	5267.46	3.7216	4472.5	1645	21578	3.17267e+07	299988319	4091.2	3.61185	9736.75	3561	50326	6.90698e+07	653082468	8666.96	3.93787	-0.109751	0.216265	-0.00539959	0.161821	3.54439
PD-11	-	-	PD	84	pigd	26	yes	94	0	batch2	6	7106.94	3761.86	1386	24490	2.67353e+07	252793172	3118.75	3.49398	2369.2	821	15393	1.68378e+07	159207886	1987.9	3.29839	4199.42	1625	27625	2.9845e+07	282196661	3129.63	3.49549	-0.195587	0.00151197	-0.0912353	-0.0529326	3.31677
PD-11	-	-	PD	84	pigd	26	yes	37	0	batch2	6	7204.77	5836.67	2222	20674	4.20519e+07	397617336	5193.56	3.71547	4153.6	1511	17167	2.99257e+07	282959586	3772.29	3.57661	8136.86	2711	37375	5.86243e+07	554315746	7067.07	3.84924	-0.13886	0.133774	-0.0345085	0.0793297	3.53825
PD-11	-	-	PD	84	pigd	26	yes	44	0	batch2	6	7207.52	7590.61	3669	17439	5.47095e+07	517299928	6947.5	3.84183	5369.44	2408	13508	3.87004e+07	365927595	4988.14	3.69794	9300.92	4015	26166	6.70366e+07	633857973	8231.13	3.91546	-0.14389	0.0736311	-0.0395385	0.0191865	3.66462
PD-11	-	-	PD	84	pigd	26	yes	74	0	batch2	6	7327.35	3860.09	1564	22073	2.82842e+07	267438811	3216.99	3.50745	2895.2	1101	16859	2.12141e+07	200587887	2513.89	3.40035	5183.82	1741	30768	3.79837e+07	359150591	4114.03	3.61427	-0.107102	0.106818	-0.00275077	0.0523738	3.33024
PD-11	-	-	PD	84	pigd	26	yes	55	0	batch2	6	7388.37	6779.3	3065	17593	5.0088e+07	473601856	6136.19	3.7879	4993.31	2035	15059	3.68924e+07	348832696	4612.01	3.66389	9999.9	4320	31917	7.3883e+07	698592814	8930.11	3.95086	-0.124009	0.162958	-0.0196574	0.108513	3.61069
PD-11	-	-	PD	84	pigd	26	yes	82	0	batch2	6	7391.97	6363.48	2429	27005	4.70386e+07	444768905	5720.37	3.75742	4932.01	1645	19176	3.64572e+07	344717850	4550.71	3.65808	9336.36	3069	41441	6.9014e+07	652555268	8266.57	3.91733	-0.0993452	0.159901	0.00500604	0.105456	3.58021
PD-11	-	-	PD	84	pigd	26	yes	40	0	batch2	6	7505.87	7747.83	2884	17149	5.81542e+07	549871148	7104.72	3.85155	5348.55	2024	15831	4.01455e+07	379591759	4967.25	3.69612	9955.76	4042	35413	7.47267e+07	706570440	8885.97	3.9487	-0.155431	0.0971579	-0.0510802	0.0427134	3.67433
PD-11	-	-	PD	84	pigd	26	yes	95	0	batch2	6	7527.66	7445.4	2948	23114	5.60464e+07	529941244	6802.29	3.83266	5770.84	1728	24298	4.34409e+07	410750892	5389.54	3.73155	10926.8	3245	50359	8.22535e+07	777739857	9857.05	3.99375	-0.101104	0.161092	0.00324731	0.106647	3.65544
PD-11	-	-	PD	84	pigd	26	yes	43	0	batch2	6	7574.4	5826.25	2366	19998	4.41304e+07	417270203	5183.14	3.71459	4310.56	1182	15031	3.26499e+07	308718055	3929.26	3.59431	7831.98	2623	31142	5.93226e+07	560918437	6762.19	3.83009	-0.120282	0.115494	-0.0159312	0.0610495	3.53738
PD-11	-	-	PD	84	pigd	26	yes	50	0	batch2	6	7602.75	3864.61	1593	16768	2.93816e+07	277815190	3221.5	3.50806	2857.01	772	11960	2.17211e+07	205381962	2475.71	3.3937	5792.34	1510	27040	4.40377e+07	416393745	4722.55	3.67418	-0.114359	0.166118	-0.0100075	0.111673	3.33085
PD-11	-	-	PD	84	pigd	26	yes	96	0	batch2	6	7662.61	6404.17	2472	21006	4.90726e+07	464001438	5761.06	3.7605	4448.02	1283	19674	3.40834e+07	322272010	4066.71	3.60924	8916.33	2882	35280	6.83224e+07	646015124	7846.54	3.89468	-0.151259	0.134176	-0.0469079	0.0797311	3.58329
PD-11	-	-	PD	84	pigd	26	yes	66	0	batch2	6	7732.09	7043.52	2034	22432	5.44611e+07	514951891	6400.41	3.80621	5820.15	1473	21177	4.50019e+07	425510959	5438.85	3.73551	11851.6	2653	43246	9.16378e+07	866472374	10781.8	4.03269	-0.0707014	0.226485	0.0336499	0.17204	3.629
PD-11	-	-	PD	84	pigd	26	yes	67	0	batch2	6	7765.51	3392.61	1109	16512	2.63453e+07	249105649	2749.5	3.43925	2292.44	632	13248	1.7802e+07	168324770	1911.14	3.28129	4588.56	1518	27252	3.56325e+07	336919989	3518.78	3.54639	-0.157961	0.107138	-0.0536101	0.0526931	3.26204
PD-11	-	-	PD	84	pigd	26	yes	77	0	batch2	6	7889.88	5157.42	1630	20985	4.06914e+07	384753704	4514.31	3.65459	4196.64	1099	21066	3.3111e+07	313077348	3815.33	3.58153	7438.64	1773	41256	5.869e+07	554937413	6368.85	3.80406	-0.0730589	0.14947	0.0312924	0.095025	3.47738
PD-11	-	-	PD	84	pigd	26	yes	19	0	batch2	6	7891.89	5093.89	1628	15466	4.02004e+07	380110903	4450.78	3.64844	3860.59	819	13692	3.04674e+07	288081185	3479.29	3.54149	7457.56	1767	26802	5.88543e+07	556490742	6387.77	3.80535	-0.106945	0.156913	-0.00259414	0.102469	3.47122
PD-11	-	-	PD	84	pigd	26	yes	85	0	batch2	6	7929.33	4471.53	2008	17706	3.54563e+07	335253321	3828.43	3.58302	2984.5	1036	11917	2.36651e+07	223762931	2603.2	3.41551	5629.99	1982	26336	4.4642e+07	422108326	4560.2	3.65898	-0.167513	0.0759633	-0.0631617	0.0215187	3.40581
PD-11	-	-	PD	84	pigd	26	yes	99	0	batch2	6	7944.67	4581.82	1743	17415	3.6401e+07	344186297	3938.71	3.59535	3027.55	972	12204	2.40529e+07	227429853	2646.25	3.42263	6046.83	1906	29129	4.804e+07	454237748	4977.04	3.69697	-0.172723	0.101617	-0.0683717	0.0471721	3.41814
PD-11	-	-	PD	84	pigd	26	yes	87	0	batch2	6	7970.47	8407.35	3693	18431	6.70105e+07	633611468	7764.24	3.8901	6590.86	2622	18366	5.25323e+07	496713909	6209.56	3.79306	11717.7	4426	58333	9.33959e+07	883095895	10648	4.02727	-0.097038	0.137167	0.00731324	0.0827225	3.71289
PD-11	-	-	PD	84	pigd	26	yes	34	0	batch2	6	8086.91	4160.89	1706	27166	3.36488e+07	318162406	3517.78	3.54627	2439.51	870	19006	1.97281e+07	186537307	2058.21	3.31349	4718.94	1664	40280	3.81617e+07	360833896	3649.15	3.56219	-0.232779	0.0159231	-0.128428	-0.0385215	3.36906
PD-11	-	-	PD	84	pigd	26	yes	79	0	batch2	6	8226.31	6734.47	3007	18619	5.53998e+07	523826956	6091.36	3.78471	5133.48	1929	20629	4.22296e+07	399297578	4752.18	3.67689	11165.9	4255	44586	9.18538e+07	868513931	10096.1	4.00415	-0.107821	0.219438	-0.00347005	0.164994	3.6075
PD-11	-	-	PD	84	pigd	26	yes	98	0	batch2	6	8347.08	4607.91	1516	19289	3.84626e+07	363679688	3964.81	3.59822	3772.41	1157	23834	3.14886e+07	297737617	3391.11	3.53034	7245.87	1968	48973	6.04819e+07	571880087	6176.08	3.79071	-0.0678802	0.192491	0.0364711	0.138046	3.42101
PD-11	-	-	PD	84	pigd	26	yes	27	0	batch2	6	8450.94	7126.98	1671	21069	6.02297e+07	569495894	6483.88	3.81183	5760.98	1509	20922	4.86856e+07	460342262	5379.67	3.73076	10715.7	2552	45030	9.05581e+07	856262929	9645.95	3.98435	-0.0810788	0.17251	0.0232725	0.118066	3.63462
PD-11	-	-	PD	84	pigd	26	yes	38	0	batch2	6	8627.03	7593.19	2737	24428	6.55067e+07	619391818	6950.08	3.84199	6143.48	1800	28619	5.29999e+07	501135549	5762.17	3.76059	12258.9	3303	64280	1.05758e+08	999982119	11189.1	4.0488	-0.0814037	0.206805	0.0229475	0.15236	3.66478
PD-11	-	-	PD	84	pigd	26	yes	88	0	batch2	6	8905.49	5748.69	1372	22263	5.11949e+07	484068357	5105.58	3.70805	4552.88	939	23351	4.05457e+07	383375350	4171.58	3.6203	8353.92	1736	39772	7.43958e+07	703441740	7284.13	3.86238	-0.0877447	0.154332	0.0166066	0.0998879	3.53083
PD-11	-	-	PD	84	pigd	26	yes	52	0	batch2	6	9043.93	6703.69	3401	16812	6.06277e+07	573259501	6060.58	3.78251	4534.27	1833	11407	4.10076e+07	387743310	4152.97	3.61836	9596.86	3541	29302	8.67934e+07	820666243	8527.07	3.9308	-0.164156	0.148286	-0.0598049	0.093841	3.6053
PD-11	-	-	PD	84	pigd	26	yes	25	0	batch2	6	9410.18	4133.15	1333	23567	3.88937e+07	367755546	3490.05	3.54283	3511.4	788	22147	3.30429e+07	312433928	3130.1	3.49556	6398.31	1328	44035	6.02092e+07	569302042	5328.52	3.72661	-0.0472729	0.183775	0.0570783	0.129331	3.36562
PD-11	-	-	PD	84	pigd	26	yes	75	0	batch2	6	9430.27	7184.59	3009	23137	6.77526e+07	640628020	6541.48	3.81568	5390.21	2104	20057	5.08312e+07	480629030	5008.91	3.69974	10699	3882	45665	1.00894e+08	953996584	9629.2	3.98359	-0.115933	0.167914	-0.0115814	0.11347	3.63846
PD-11	-	-	PD	84	pigd	26	yes	72	0	batch2	6	9434.19	4233.26	1485	28958	3.99373e+07	377623504	3590.15	3.55511	3075.49	861	17447	2.90147e+07	274345959	2694.19	3.43043	5928.4	1738	36817	5.59296e+07	528836821	4858.61	3.68651	-0.124685	0.131399	-0.0203336	0.0769547	3.3779
PD-11	-	-	PD	84	pigd	26	yes	6	0	batch2	6	9485.06	2555.12	827	17632	2.42355e+07	229156126	1912.01	3.28149	2092.45	496	14016	1.9847e+07	187661100	1711.15	3.23329	4037.84	963	31239	3.82991e+07	362133710	2968.05	3.47247	-0.0482042	0.19098	0.056147	0.136535	3.10428
PD-11	-	-	PD	84	pigd	26	yes	31	0	batch2	6	9511.71	4752.6	1550	18430	4.52054e+07	427435017	4109.5	3.61379	3057.45	768	12149	2.90816e+07	274978365	2676.15	3.42751	6171.65	1506	25214	5.87029e+07	555059472	5101.86	3.70773	-0.186278	0.0939397	-0.0819264	0.0394951	3.43658
PD-11	-	-	PD	84	pigd	26	yes	58	0	batch2	6	9575.27	3663.27	1260	13449	3.50768e+07	331665145	3020.16	3.48003	2768.05	724	13920	2.65048e+07	250613262	2386.74	3.37781	4650.96	1506	26684	4.45342e+07	421088711	3581.17	3.55403	-0.102225	0.0739948	0.00212672	0.0195502	3.30282
PD-11	-	-	PD	84	pigd	26	yes	71	0	batch2	6	9589.97	4284.46	1396	18892	4.10879e+07	388502284	3641.36	3.56126	3363.9	828	17534	3.22597e+07	305028011	2982.59	3.47459	6155.93	1609	36042	5.90352e+07	558200940	5086.14	3.70639	-0.0866689	0.145125	0.0176824	0.0906803	3.38405
PD-11	-	-	PD	84	pigd	26	yes	73	0	batch2	6	9882.71	6566.89	2187	21390	6.48987e+07	613642924	5923.78	3.7726	5363.84	1679	24530	5.30093e+07	501223829	4982.54	3.69745	10411.9	3152	44177	1.02898e+08	972939997	9342.11	3.97044	-0.0751485	0.197846	0.0292027	0.143401	3.59539
PD-11	-	-	PD	84	pigd	26	yes	35	0	batch2	6	10129.7	7837.2	3180	22320	7.93881e+07	750646588	7194.09	3.85698	6091.24	2235	21654	6.17022e+07	583418996	5709.94	3.75663	12890.9	4283	50504	1.30581e+08	1234693053	11821.1	4.07266	-0.100344	0.215684	0.00400693	0.161239	3.67976
PD-11	-	-	PD	84	pigd	26	yes	41	0	batch2	6	10134	7181.23	912	28006	7.27745e+07	688112419	6538.12	3.81545	5283.88	788	23858	5.35468e+07	506306326	4902.57	3.69042	10635.4	1314	49645	1.07779e+08	1019095426	9565.62	3.98071	-0.125029	0.16526	-0.0206774	0.110816	3.63824
PD-11	-	-	PD	84	pigd	26	yes	48	0	batch2	6	10258.4	4458.7	1588	16788	4.5739e+07	432480900	3815.6	3.58156	3140.46	1130	16258	3.2216e+07	304615590	2759.16	3.44078	6442.33	1983	41700	6.60878e+07	624886300	5372.54	3.73018	-0.140785	0.148617	-0.0364339	0.0941723	3.40435
PD-11	-	-	PD	84	pigd	26	yes	22	0	batch2	6	10516.8	6880.27	2492	29494	7.23588e+07	684181118	6237.16	3.79499	4969.29	1668	16168	5.22613e+07	494151400	4587.99	3.66162	10074.8	3048	37195	1.05956e+08	1001852922	9005.06	3.95449	-0.133365	0.159499	-0.0290134	0.105055	3.61777
PD-11	-	-	PD	84	pigd	26	yes	86	0	batch2	6	10637.6	6727.72	3126	22894	7.15669e+07	676694029	6084.61	3.78423	4863.33	1573	20136	5.17343e+07	489168649	4482.03	3.65147	10591.1	3054	46586	1.12664e+08	1065280229	9521.27	3.97869	-0.132758	0.194462	-0.0284066	0.140017	3.60702
PD-11	-	-	PD	84	pigd	26	yes	76	0	batch2	6	11259	4695.89	1355	25572	5.28709e+07	499915242	4052.78	3.60775	3487.94	731	26427	3.92706e+07	371319287	3106.64	3.49229	6962.23	1552	54300	7.83875e+07	741185459	5892.44	3.7703	-0.115463	0.162542	-0.0111112	0.108097	3.43054
PD-11	-	-	PD	84	pigd	26	yes	21	0	batch2	6	11453.9	5385.65	1360	19826	6.16866e+07	583271577	4742.55	3.67601	3560.66	995	14853	4.07833e+07	385622667	3179.36	3.50234	7196.06	1813	32875	8.24228e+07	779340134	6126.27	3.7872	-0.173672	0.111184	-0.0693211	0.0567399	3.4988
PD-11	-	-	PD	84	pigd	26	yes	20	0	batch2	6	11733.1	7427.37	3346	31885	8.71459e+07	823999727	6784.26	3.8315	5897.54	2407	22931	6.91964e+07	654279171	5516.24	3.74164	12190.4	4542	44244	1.43031e+08	1352418399	11120.6	4.04613	-0.0898594	0.214627	0.0144919	0.160183	3.65429
PD-11	-	-	PD	84	pigd	26	yes	92	0	batch2	6	15393.9	3746.01	1021	16112	5.76655e+07	545250768	3102.9	3.49177	3090.44	571	21373	4.75738e+07	449829393	2709.14	3.43283	6274.33	1228	47347	9.65862e+07	913260643	5204.54	3.71638	-0.0589367	0.224614	0.0454146	0.17017	3.31456
PD-12	-	-	PD	120	td	30	no	92	0	batch2	4	1191.21	6762.74	3040	20339	8.05586e+06	76161945	6218.62	3.79369	5900.57	2418	24928	7.02883e+06	66452217	5589.43	3.74737	9292.47	3416	38062	1.10693e+07	104651800	8629.52	3.93599	-0.0463271	0.142292	0.0580241	0.0878478	3.61648
PD-12	-	-	PD	120	td	30	no	46	0	batch2	4	1200.52	7700.94	3977	28442	9.24513e+06	87405608	7156.82	3.85472	5750.5	2750	25895	6.9036e+06	65268215	5439.36	3.73555	6850.58	3509	27307	8.22426e+06	77754061	6187.63	3.79152	-0.119172	-0.063196	-0.0148212	-0.117641	3.67751
PD-12	-	-	PD	120	td	30	no	43	0	batch2	4	1370.6	5321.55	2778	20251	7.29373e+06	68956596	4777.43	3.67919	3882.63	1999	12095	5.32154e+06	50311070	3571.48	3.55285	6270.35	3033	20125	8.59416e+06	81251213	5607.4	3.74876	-0.126346	0.069567	-0.0219949	0.0151225	3.50198
PD-12	-	-	PD	120	td	30	no	87	0	batch2	4	1375.47	5850.66	2627	21207	8.0474e+06	76081953	5306.55	3.72481	5068.57	2188	13980	6.97165e+06	65911633	4757.42	3.67737	7838.76	3251	24689	1.0782e+07	101935214	7175.81	3.85587	-0.0474402	0.131059	0.0569111	0.0766144	3.5476
PD-12	-	-	PD	120	td	30	no	11	0	batch2	4	1394.83	5152.56	2894	15597	7.18692e+06	67946833	4608.45	3.66355	3850.29	2213	10248	5.37048e+06	50773776	3539.15	3.5489	5967.18	2930	16779	8.32317e+06	78689158	5304.23	3.72462	-0.114656	0.0610674	-0.0103051	0.00662278	3.48634
PD-12	-	-	PD	120	td	30	no	51	0	batch2	4	1410.59	7310.26	3894	30331	1.03117e+07	97489555	6766.14	3.83034	5266.96	2673	17406	7.42949e+06	70240130	4955.81	3.69511	8316.03	4198	28241	1.17305e+07	110902571	7653.08	3.88384	-0.135226	0.0534952	-0.030875	-0.0009494	3.65313
PD-12	-	-	PD	120	td	30	no	76	0	batch2	4	1457.65	6816.96	3220	18555	9.93677e+06	93944563	6272.85	3.79746	4842.85	2103	14077	7.0592e+06	66739313	4531.71	3.65626	7692.61	3089	22779	1.12132e+07	106011933	7029.67	3.84693	-0.141203	0.0494698	-0.0368519	-0.00497482	3.62025
PD-12	-	-	PD	120	td	30	no	74	0	batch2	4	1458.39	5156.13	2848	16825	7.51968e+06	71092756	4612.02	3.66389	3358.01	1872	12968	4.8973e+06	46300200	3046.86	3.48385	5524.78	2977	22833	8.05731e+06	76175678	4861.83	3.6868	-0.180038	0.0229087	-0.075687	-0.0315359	3.48668
PD-12	-	-	PD	120	td	30	no	4	0	batch2	4	1476.59	5226.45	3173	14902	7.71731e+06	72961193	4682.33	3.67046	3541.59	2187	9401	5.22947e+06	49440616	3230.45	3.50926	5684.61	3374	15446	8.39383e+06	79357222	5021.67	3.70085	-0.1612	0.0303855	-0.0568485	-0.0240591	3.49325
PD-12	-	-	PD	120	td	30	no	70	0	batch2	4	1541.53	5180.11	3067	14172	7.98531e+06	75494978	4636	3.66614	3333.14	2027	7944	5.13814e+06	48577175	3021.99	3.48029	5645.77	3142	15743	8.70313e+06	82281417	4982.82	3.69748	-0.18585	0.0313315	-0.0814986	-0.023113	3.48893
PD-12	-	-	PD	120	td	30	no	93	0	batch2	4	1550.52	5899.12	2989	26274	9.14672e+06	86475202	5355.01	3.72876	4411.89	2253	16647	6.84073e+06	64673875	4100.74	3.61286	6590.42	3259	24129	1.02186e+07	96608962	5927.47	3.77287	-0.115897	0.0441094	-0.011546	-0.0103352	3.55155
PD-12	-	-	PD	120	td	30	no	68	0	batch2	4	1569.88	4993.37	2737	17741	7.83899e+06	74111645	4449.26	3.64829	3177.05	1695	10331	4.98758e+06	47153762	2865.9	3.45726	5364.33	2657	21594	8.42136e+06	79617449	4701.38	3.67223	-0.191026	0.023938	-0.0866748	-0.0305066	3.47107
PD-12	-	-	PD	120	td	30	no	28	0	batch2	4	1593.89	7503.5	4072	20589	1.19598e+07	113070274	6959.39	3.84257	4330.47	2414	13668	6.90229e+06	65255854	4019.33	3.60415	7722.98	4279	24606	1.23096e+07	116377586	7060.03	3.84881	-0.238418	0.00623547	-0.134067	-0.0482091	3.66536
PD-12	-	-	PD	120	td	30	no	47	0	batch2	4	1686.76	8129.72	4525	32520	1.37129e+07	129644559	7585.6	3.87999	5931.01	3081	21130	1.00042e+07	94581841	5619.87	3.74973	9835.88	5396	35792	1.65908e+07	156852830	9172.93	3.96251	-0.130264	0.0825182	-0.0259127	0.0280736	3.70278
PD-12	-	-	PD	120	td	30	no	24	0	batch2	4	1705.06	6922.13	3411	22256	1.18026e+07	111584752	6378.02	3.80469	5074.93	2328	16417	8.65305e+06	81807899	4763.79	3.67795	7880.42	3443	28264	1.34366e+07	127032391	7217.47	3.85839	-0.126733	0.0536993	-0.0223821	-0.000745237	3.62747
PD-12	-	-	PD	120	td	30	no	50	0	batch2	4	1714.89	8211.11	4101	21565	1.40812e+07	133126705	7667	3.88463	5607.19	2669	15520	9.61573e+06	90909343	5296.04	3.72395	8968.52	4200	24876	1.53801e+07	145406644	8305.57	3.91937	-0.160674	0.0347443	-0.0563224	-0.0197002	3.70741
PD-12	-	-	PD	120	td	30	no	41	0	batch2	4	1804.27	6435.96	3121	26506	1.16122e+07	109784630	5891.85	3.77025	5186.13	2419	22403	9.35719e+06	88465008	4874.99	3.68797	8715.14	3998	41733	1.57245e+07	148662880	8052.19	3.90591	-0.0822782	0.135663	0.0220731	0.081218	3.59304
PD-12	-	-	PD	120	td	30	no	59	0	batch2	4	1817.7	4371.83	2493	13512	7.9467e+06	75129923	3827.72	3.58294	3123.13	1416	9932	5.67694e+06	53671057	2811.99	3.44901	4930.63	2539	15921	8.96242e+06	84732831	4267.68	3.63019	-0.133926	0.0472517	-0.029575	-0.00719292	3.40573
PD-12	-	-	PD	120	td	30	no	55	0	batch2	4	1872.28	7150.07	3056	19857	1.3387e+07	126563476	6605.96	3.81994	5381.99	2388	14618	1.00766e+07	95266551	5070.84	3.70508	8399.72	3293	23135	1.57267e+07	148683464	7736.77	3.88856	-0.114856	0.0686237	-0.0105047	0.0141791	3.64272
PD-12	-	-	PD	120	td	30	no	15	0	batch2	4	1924.32	6119.33	3573	13540	1.17756e+07	111329019	5575.22	3.74626	5163	2587	13032	9.93528e+06	93930441	4851.85	3.68591	7699.43	3851	18734	1.48162e+07	140075634	7036.48	3.84736	-0.0603542	0.101093	0.043997	0.0466486	3.56905
PD-12	-	-	PD	120	td	30	no	40	0	batch2	4	1930.25	6425.96	3357	27161	1.24037e+07	117267355	5881.85	3.76951	4856.6	2383	22497	9.37444e+06	88628108	4545.46	3.65758	7942.03	3783	41294	1.53301e+07	144934096	7279.08	3.86208	-0.111936	0.0925627	-0.00758501	0.0381181	3.5923
PD-12	-	-	PD	120	td	30	no	96	0	batch2	4	1993.08	5128.68	2531	16079	1.02218e+07	96639722	4584.57	3.6613	2980.21	1320	10406	5.93979e+06	56156144	2669.07	3.42636	4851.94	2264	17522	9.67029e+06	91425112	4188.99	3.62211	-0.234939	-0.0391889	-0.130587	-0.0936335	3.48409
PD-12	-	-	PD	120	td	30	no	5	0	batch2	4	2077.16	5205.86	2863	15213	1.08134e+07	102232639	4661.75	3.66855	3268.15	1684	9029	6.78849e+06	64179970	2957.01	3.47085	4566.07	2259	13568	9.48449e+06	89668589	3903.13	3.59141	-0.197696	-0.077136	-0.0933448	-0.131581	3.49134
PD-12	-	-	PD	120	td	30	no	3	0	batch2	4	2111.75	5241.48	2502	13715	1.10687e+07	104646137	4697.37	3.67185	3542.38	1798	11034	7.48064e+06	70723662	3231.24	3.50937	5361.31	2249	18772	1.13218e+07	107038661	4698.37	3.67195	-0.162486	9.24007e-05	-0.0581342	-0.0543522	3.49464
PD-12	-	-	PD	120	td	30	no	85	0	batch2	4	2157.87	5098.31	2374	19923	1.10015e+07	104010523	4554.19	3.65841	3974.5	1620	13261	8.57646e+06	81083803	3663.36	3.56388	6041.68	2379	21797	1.30372e+07	123256393	5378.73	3.73068	-0.0945321	0.0722688	0.00981913	0.0178242	3.4812
PD-12	-	-	PD	120	td	30	no	71	0	batch2	4	2182.73	7757.81	3692	23176	1.69332e+07	160090170	7213.7	3.85816	5936.94	2761	16765	1.29587e+07	122514650	5625.79	3.75018	10733.2	5046	32574	2.34277e+07	221491281	10070.3	4.00304	-0.107974	0.144884	-0.00362283	0.0904398	3.68094
PD-12	-	-	PD	120	td	30	no	99	0	batch2	4	2301.19	5400.81	2596	20415	1.24283e+07	117500077	4856.7	3.68634	3865.2	1757	15313	8.89458e+06	84091383	3554.06	3.55072	5891.25	2569	22683	1.35569e+07	128170050	5228.3	3.71836	-0.135617	0.0320193	-0.0312653	-0.0224252	3.50913
PD-12	-	-	PD	120	td	30	no	37	0	batch2	4	2347.31	7433.15	4329	19520	1.74479e+07	164956431	6889.04	3.83816	5274.16	2751	13962	1.23801e+07	117044173	4963.02	3.69575	9453.89	5221	26591	2.21912e+07	209800687	8790.94	3.94404	-0.142413	0.105877	-0.0380614	0.0514323	3.66095
PD-12	-	-	PD	120	td	30	no	73	0	batch2	4	2382.74	5387.25	2653	14904	1.28364e+07	121358585	4843.14	3.68513	3653.88	1613	9193	8.70624e+06	82310848	3342.73	3.5241	6045.38	2641	16684	1.44046e+07	136184352	5382.43	3.73098	-0.161025	0.0458519	-0.0566741	-0.00859266	3.50791
PD-12	-	-	PD	120	td	30	no	32	0	batch2	4	2413.63	5518.02	2919	15638	1.33184e+07	125915612	4973.9	3.6967	4500.9	2286	14775	1.08635e+07	102706047	4189.76	3.62219	7264.97	3459	24871	1.75349e+07	165779369	6602.02	3.81968	-0.0745086	0.12298	0.0298426	0.068535	3.51948
PD-12	-	-	PD	120	td	30	no	9	0	batch2	4	2442.93	5645.81	3132	16798	1.37923e+07	130395599	5101.7	3.70771	3828.02	2102	12117	9.35158e+06	88412033	3516.88	3.54616	5771.38	3044	20043	1.40991e+07	133295728	5108.43	3.70829	-0.161557	0.00057266	-0.0572058	-0.0538719	3.5305
PD-12	-	-	PD	120	td	30	no	91	0	batch2	4	2451.07	6323.4	2924	23161	1.54991e+07	146532110	5779.29	3.76187	5294.82	2051	20104	1.2978e+07	122696924	4983.68	3.69755	8307.76	2994	33419	2.03629e+07	192515684	7644.81	3.88337	-0.0643241	0.121492	0.0400272	0.0670479	3.58466
PD-12	-	-	PD	120	td	30	no	45	0	batch2	4	2454.14	6904.27	3070	17192	1.6944e+07	160192791	6360.15	3.80347	5272.89	2103	14748	1.29404e+07	122341586	4961.75	3.69563	8117.53	2936	23553	1.99215e+07	188342908	7454.58	3.87242	-0.107833	0.0689556	-0.0034818	0.014511	3.62625
PD-12	-	-	PD	120	td	30	no	88	0	batch2	4	2550.6	7241.64	4139	18604	1.84706e+07	174624906	6697.53	3.82591	5207.39	2672	14925	1.3282e+07	125570937	4896.24	3.68986	9161.11	4657	27211	2.33664e+07	220910970	8498.16	3.92932	-0.136052	0.10341	-0.0317003	0.0489658	3.6487
PD-12	-	-	PD	120	td	30	no	89	0	batch2	4	2606.77	7510.3	4284	19517	1.95776e+07	185091246	6966.18	3.84299	5535.67	2800	17846	1.44302e+07	136426648	5224.53	3.71805	9918.77	5160	33796	2.5856e+07	244448201	9255.83	3.96642	-0.124948	0.12342	-0.0205966	0.0689757	3.66578
PD-12	-	-	PD	120	td	30	no	83	0	batch2	4	2614.81	4985.15	2380	16954	1.30352e+07	123237835	4441.04	3.64748	3427.84	1533	13512	8.96315e+06	84739654	3116.7	3.49369	5243.51	2345	22688	1.37108e+07	129624851	4580.56	3.66092	-0.15379	0.0134346	-0.0494384	-0.04101	3.47027
PD-12	-	-	PD	120	td	30	no	77	0	batch2	4	2732.74	7870.95	4164	20631	2.15093e+07	203353875	7326.84	3.86492	6296.64	3090	15856	1.72071e+07	162679867	5985.49	3.7771	10002.7	5103	25556	2.73349e+07	258430432	9339.78	3.97034	-0.0878168	0.10542	0.0165345	0.0509754	3.6877
PD-12	-	-	PD	120	td	30	no	18	0	batch2	4	2822.65	7131.19	3842	19501	2.01289e+07	190303049	6587.08	3.81869	6243.72	3127	18038	1.76239e+07	166619970	5932.58	3.77324	10023.1	5285	31159	2.82918e+07	267477180	9360.18	3.97128	-0.0454496	0.152591	0.0589017	0.0981465	3.64148
PD-12	-	-	PD	120	td	30	no	26	0	batch2	4	2898.81	6613.63	3516	18829	1.91716e+07	181253107	6069.52	3.78315	5221.34	2419	14133	1.51357e+07	143096017	4910.19	3.6911	9243.75	4356	26823	2.67958e+07	253334133	8580.8	3.93353	-0.0920554	0.150374	0.0122959	0.095929	3.60594
PD-12	-	-	PD	120	td	30	no	34	0	batch2	4	2942.39	6876.08	3249	20903	2.02321e+07	191278851	6331.97	3.80154	4214.5	1891	12534	1.24007e+07	117238931	3903.35	3.59144	7071.27	2899	20893	2.08064e+07	196708672	6408.32	3.80674	-0.210101	0.00520565	-0.105749	-0.0492389	3.62433
PD-12	-	-	PD	120	td	30	no	86	0	batch2	4	3004.9	7424.78	3593	19865	2.23107e+07	210930662	6880.67	3.83763	6151.77	2761	16579	1.84854e+07	174765524	5840.62	3.76646	9652.65	4016	26272	2.90052e+07	274222200	8989.7	3.95375	-0.0711717	0.116115	0.0331796	0.06167	3.66042
PD-12	-	-	PD	120	td	30	no	42	0	batch2	4	3012.3	6766.53	3261	18834	2.03828e+07	192704054	6222.42	3.79396	5749.83	2476	17744	1.73202e+07	163749355	5438.68	3.73549	8833.69	3595	28994	2.66097e+07	251574535	8170.74	3.91226	-0.0584655	0.118302	0.0458858	0.0638574	3.61675
PD-12	-	-	PD	120	td	30	no	69	0	batch2	4	3028.91	8090.6	4609	19336	2.45057e+07	231682306	7546.48	3.87774	6047.81	3077	15169	1.83183e+07	173185134	5736.67	3.75866	10448	5502	27164	3.1646e+07	299188915	9785.05	3.99056	-0.119085	0.112818	-0.0147336	0.0583739	3.70053
PD-12	-	-	PD	120	td	30	no	49	0	batch2	4	3078.62	7333	3856	20212	2.25755e+07	213434256	6788.89	3.8318	6175.32	2951	17761	1.90115e+07	179739001	5864.18	3.76821	10230.1	4857	32282	3.14945e+07	297756432	9567.12	3.98078	-0.0635912	0.148983	0.0407601	0.0945382	3.65459
PD-12	-	-	PD	120	td	30	no	14	0	batch2	4	3303.39	6369.36	3422	27279	2.10405e+07	198921368	5825.24	3.76531	5545.65	2741	28206	1.83194e+07	173196173	5234.5	3.71888	8231.53	3969	48070	2.71919e+07	257078910	7568.58	3.87901	-0.0464385	0.1137	0.0579128	0.0592558	3.5881
PD-12	-	-	PD	120	td	30	no	94	0	batch2	4	3313.23	8087.52	4234	46134	2.67958e+07	253333419	7543.41	3.87757	5900.66	2656	33697	1.95502e+07	184832230	5589.51	3.74737	9828.93	4261	55728	3.25655e+07	307881551	9165.99	3.96218	-0.130193	0.0846117	-0.0258421	0.0301672	3.70035
PD-12	-	-	PD	120	td	30	no	25	0	batch2	4	3361.78	7650.84	4177	18578	2.57204e+07	243166780	7106.73	3.85167	6052.7	2867	15623	2.03478e+07	192372850	5741.55	3.75903	10567.2	5589	28859	3.55245e+07	335856544	9904.23	3.99582	-0.0926406	0.144151	0.0117107	0.0897061	3.67446
PD-12	-	-	PD	120	td	30	no	57	0	batch2	4	3534.4	7388.26	3587	20117	2.6113e+07	246878547	6844.14	3.83532	6135.63	2731	17187	2.16857e+07	205021963	5824.48	3.76526	10085.2	4443	31222	3.56452e+07	336998251	9422.29	3.97416	-0.0700617	0.138837	0.0342896	0.0843929	3.65811
PD-12	-	-	PD	120	td	30	no	98	0	batch2	4	3534.82	7714.75	4138	26932	2.72702e+07	257819196	7170.64	3.85556	5695.2	2767	17724	2.01315e+07	190327811	5384.05	3.73111	9665.62	4540	31198	3.41662e+07	323015493	9002.67	3.95437	-0.124448	0.0988139	-0.020097	0.0443693	3.67834
PD-12	-	-	PD	120	td	30	no	23	0	batch2	4	3561.9	5740.64	2813	19130	2.04476e+07	193316118	5196.53	3.71571	5072.15	2009	20159	1.80665e+07	170804513	4761	3.6777	8203.08	3398	39095	2.92185e+07	276238617	7540.13	3.87738	-0.038015	0.161665	0.0663362	0.107221	3.5385
PD-12	-	-	PD	120	td	30	no	64	0	batch2	4	3578.29	8251.27	4252	25898	2.95255e+07	279140571	7707.16	3.88689	6197.27	2704	19919	2.21756e+07	209653510	5886.12	3.76983	10933.3	4735	35715	3.91224e+07	369871872	10270.3	4.01158	-0.117065	0.124689	-0.0127139	0.0702442	3.70968
PD-12	-	-	PD	120	td	30	no	78	0	batch2	4	3609.71	6253.77	3207	25953	2.25743e+07	213422298	5709.65	3.75661	3963.91	1973	14709	1.43086e+07	135276486	3652.77	3.56262	6130.64	3063	22071	2.21298e+07	209220327	5467.69	3.7378	-0.193988	-0.0188059	-0.0896362	-0.0732505	3.5794
PD-12	-	-	PD	120	td	30	no	65	0	batch2	4	3694.54	8210.11	4493	18428	3.03325e+07	286770869	7666	3.88457	6421.37	3211	16144	2.3724e+07	224291882	6110.22	3.78606	10808.5	5081	30334	3.99325e+07	377530915	10145.6	4.00628	-0.0985116	0.121708	0.0058397	0.0672635	3.70736
PD-12	-	-	PD	120	td	30	no	58	0	batch2	4	3714.84	6199.41	2685	18822	2.30298e+07	217729417	5655.3	3.75246	4339.01	1812	12190	1.61188e+07	152390526	4027.87	3.60508	7122.93	2597	23513	2.64606e+07	250164317	6459.98	3.81023	-0.14738	0.0577757	-0.0430286	0.00333117	3.57524
PD-12	-	-	PD	120	td	30	no	97	0	batch2	4	3718.97	7104.73	3423	23947	2.64223e+07	249802213	6560.61	3.81694	4667.86	2151	17204	1.73596e+07	164121865	4356.71	3.63916	7292.5	3394	28815	2.71206e+07	256404236	6629.55	3.82148	-0.177786	0.00453947	-0.0734343	-0.0499051	3.63973
PD-12	-	-	PD	120	td	30	no	38	0	batch2	4	3735.15	8075.97	4227	20248	3.0165e+07	285186772	7531.86	3.8769	6527.86	2992	20026	2.43826e+07	230518419	6216.72	3.79356	10994.6	5284	36246	4.10666e+07	388253033	10331.7	4.01417	-0.0833409	0.137268	0.0210104	0.0828238	3.69969
PD-12	-	-	PD	120	td	30	no	52	0	batch2	4	3771.86	8208.03	4812	20243	3.09595e+07	292698301	7663.92	3.88445	6907.48	3517	17770	2.6054e+07	246320603	6596.33	3.8193	10854.4	6118	31470	4.09414e+07	387069407	10191.5	4.00824	-0.0651483	0.123787	0.039203	0.0693425	3.70724
PD-12	-	-	PD	120	td	30	no	54	0	batch2	4	3820.3	6842.54	2807	26425	2.61405e+07	247138748	6298.42	3.79923	5297.01	2123	17240	2.02362e+07	191317498	4985.87	3.69774	7887.06	2948	27532	3.01309e+07	284864809	7224.11	3.85878	-0.101491	0.0595524	0.00286021	0.00510785	3.62202
PD-12	-	-	PD	120	td	30	no	81	0	batch2	4	3839.97	6740.27	2680	18760	2.58824e+07	244698588	6196.15	3.79212	5647.37	1978	17731	2.16858e+07	205022105	5336.23	3.72723	8762.58	2924	28636	3.36481e+07	318116584	8099.63	3.90847	-0.0648879	0.116343	0.0394634	0.0618984	3.61491
PD-12	-	-	PD	120	td	30	no	63	0	batch2	4	3890.74	8573.08	4093	26822	3.33557e+07	315352341	8028.97	3.90466	6392.44	2919	19661	2.48713e+07	235139366	6081.29	3.784	11120.8	5129	34098	4.3268e+07	409065712	10457.8	4.01944	-0.120664	0.11478	-0.0163128	0.0603359	3.72745
PD-12	-	-	PD	120	td	30	no	44	0	batch2	4	3929.78	6851.87	3692	19542	2.69263e+07	254567570	6307.76	3.79988	5385.27	2578	14000	2.11629e+07	200079077	5074.13	3.70536	8952.01	4192	24344	3.51794e+07	332593918	8289.06	3.91851	-0.0945135	0.11863	0.0098378	0.0641856	3.62266
PD-12	-	-	PD	120	td	30	no	2	0	batch2	4	3941.3	6370.19	3277	20120	2.51069e+07	237366104	5826.08	3.76538	4276.8	2161	11904	1.68562e+07	159362213	3965.66	3.59832	7160.45	3306	21108	2.82215e+07	266812868	6497.51	3.81275	-0.167061	0.0473703	-0.0627099	-0.00707429	3.58816
PD-12	-	-	PD	120	td	30	no	31	0	batch2	4	3944.27	5911.35	2815	18256	2.3316e+07	220434422	5367.24	3.72975	3941.03	1781	13512	1.55445e+07	146961102	3629.89	3.55989	6483.38	2773	24641	25572171	241765208	5820.43	3.76496	-0.169858	0.0352039	-0.0655066	-0.0192407	3.55254
PD-12	-	-	PD	120	td	30	no	80	0	batch2	4	4015.66	6931.41	3165	19086	2.78342e+07	263151023	6387.3	3.80532	5144.63	2165	14445	2.06591e+07	195315727	4833.48	3.68426	8012.1	3038	23819	3.21739e+07	304179460	7349.15	3.86624	-0.121057	0.0609201	-0.0167058	0.00647551	3.6281
PD-12	-	-	PD	120	td	30	no	27	0	batch2	4	4033.64	5557.06	2970	16477	2.24152e+07	211918483	5012.95	3.70009	4089.45	1960	11873	1.64954e+07	155951368	3778.31	3.5773	7548.94	3714	22522	3.04497e+07	287878814	6885.99	3.83797	-0.122795	0.137873	-0.0184442	0.0834287	3.52288
PD-12	-	-	PD	120	td	30	no	53	0	batch2	4	4090.34	6635.12	2777	17903	2.71399e+07	256586780	6091.01	3.78469	4765.72	1787	15378	1.94934e+07	184294966	4454.57	3.64881	7339.92	2597	23877	3.00228e+07	283842138	6676.97	3.82458	-0.135883	0.0398904	-0.0315321	-0.0145542	3.60748
PD-12	-	-	PD	120	td	30	no	10	0	batch2	4	4208.59	5977.34	2385	24137	2.51562e+07	237832478	5433.23	3.73506	4079.89	1550	17439	1.71706e+07	162334709	3768.74	3.5762	6038.08	2317	27705	2.54118e+07	240248988	5375.13	3.73039	-0.158861	-0.00466932	-0.05451	-0.0591139	3.55784
PD-12	-	-	PD	120	td	30	no	29	0	batch2	4	4223.29	6418.74	2855	20220	2.71082e+07	256287286	5874.62	3.76898	4024.69	1454	13127	1.69975e+07	160697966	3713.55	3.56979	6788.54	2541	24672	2.867e+07	271052836	6125.59	3.78715	-0.199191	0.018168	-0.0948395	-0.0362766	3.59177
PD-12	-	-	PD	120	td	30	no	48	0	batch2	4	4260.53	7000.12	3679	20275	2.98242e+07	281964825	6456.01	3.80996	5393.07	2576	15643	2.29773e+07	217233008	5081.93	3.70603	8263.2	3748	25125	3.52056e+07	332841601	7600.25	3.88083	-0.103935	0.0708638	0.000415923	0.0164192	3.63275
PD-12	-	-	PD	120	td	30	no	19	0	batch2	4	4369.37	5646.5	2531	19150	2.46716e+07	233251379	5102.39	3.70777	3901.94	1435	17220	1.7049e+07	161185120	3590.79	3.55519	6133.98	2452	26408	2.68016e+07	253388718	5471.03	3.73807	-0.152583	0.0302957	-0.0482321	-0.0241488	3.53056
PD-12	-	-	PD	120	td	30	no	35	0	batch2	4	4378.15	6196.68	3504	18332	2.713e+07	256492894	5652.57	3.75225	4835.65	2386	16552	2.11712e+07	200157100	4524.5	3.65557	8531.86	4168	29716	3.73537e+07	353150611	7868.91	3.89591	-0.0966747	0.143669	0.00767655	0.0892243	3.57503
PD-12	-	-	PD	120	td	30	no	62	0	batch2	4	4379.1	6958.54	3067	21465	3.04721e+07	288090432	6414.43	3.80716	4872.63	1799	16138	2.13377e+07	201731582	4561.48	3.65911	8826.61	3075	31686	3.86526e+07	365430698	8163.67	3.91189	-0.148052	0.104727	-0.0437005	0.0502829	3.62994
PD-12	-	-	PD	120	td	30	no	39	0	batch2	4	4443.41	6789.64	3451	19175	3.01691e+07	285226002	6245.53	3.79557	4368.73	1925	15157	1.9412e+07	183525826	4057.58	3.60827	7227.27	3159	24868	3.21137e+07	303610213	6564.32	3.81719	-0.187302	0.0216204	-0.0829506	-0.0328242	3.61836
PD-12	-	-	PD	120	td	30	no	95	0	batch2	4	4444.68	8142.46	4578	23092	3.61906e+07	342154306	7598.35	3.88072	6253.17	2623	18234	2.77933e+07	262764603	5942.03	3.77393	9777.78	4575	30891	4.34591e+07	410872301	9114.84	3.95975	-0.106784	0.0790297	-0.00243311	0.0245851	3.70351
PD-12	-	-	PD	120	td	30	no	21	0	batch2	4	4667.65	7108.15	3980	23622	3.31783e+07	313675706	6564.04	3.81717	6145.32	2692	26135	2.86842e+07	271186857	5834.18	3.76598	10282.6	5251	42120	4.79957e+07	453762290	9619.68	3.98316	-0.0511917	0.165989	0.0531596	0.111545	3.63996
PD-12	-	-	PD	120	td	30	no	61	0	batch2	4	4722.97	7639.48	3904	24820	3.6081e+07	341118062	7095.37	3.85097	5644.78	2368	18798	2.66601e+07	252050598	5333.63	3.72702	9426.7	3791	31470	4.4522e+07	420920816	8763.75	3.94269	-0.123952	0.0917149	-0.0196005	0.0372704	3.67376
PD-12	-	-	PD	120	td	30	no	7	0	batch2	4	4990.89	6875.94	2519	23580	3.4317e+07	324441164	6331.83	3.80153	5410.7	1634	22541	2.70042e+07	255304016	5099.56	3.70753	8171.6	2372	35049	4.07835e+07	385576959	7508.65	3.87556	-0.0939964	0.0740329	0.0103549	0.0195883	3.62432
PD-12	-	-	PD	120	td	30	no	67	0	batch2	4	5129.56	5917.57	2771	17703	3.03545e+07	286978424	5373.46	3.73025	4239.47	1886	14698	2.17466e+07	205597106	3928.32	3.59421	7284.26	3014	25555	3.7365e+07	353257619	6621.31	3.82094	-0.136047	0.0906905	-0.0316955	0.0362459	3.55304
PD-12	-	-	PD	120	td	30	no	17	0	batch2	4	5186.88	7068.58	2783	24041	3.66639e+07	346629213	6524.47	3.81455	5325.67	1867	19820	2.76236e+07	261160210	5014.53	3.70023	7655.72	2701	31444	3.97093e+07	375421332	6992.77	3.84465	-0.114315	0.0301042	-0.00996418	-0.0243404	3.63733
PD-12	-	-	PD	120	td	30	no	12	0	batch2	4	5428.68	7223.96	4162	20687	3.92166e+07	370762623	6679.85	3.82477	5977.47	3068	18403	3.24498e+07	306787816	5666.33	3.7533	8746.92	4573	26171	4.74843e+07	448927167	8083.98	3.90763	-0.0714649	0.0828583	0.0328864	0.0284138	3.64755
PD-12	-	-	PD	120	td	30	no	33	0	batch2	4	5615.69	5988.72	2714	17083	3.36308e+07	317953103	5444.61	3.73597	4479.51	2046	13625	2.51555e+07	237825898	4168.36	3.61997	7247.77	3190	23468	4.07012e+07	384798830	6584.82	3.81854	-0.116001	0.0825777	-0.01165	0.0281331	3.55875
PD-12	-	-	PD	120	td	30	no	79	0	batch2	4	5636.95	7260.76	3329	24878	4.09285e+07	386947649	6716.65	3.82715	5117.27	2244	18166	2.88458e+07	272714514	4806.12	3.68179	7897.6	3282	27751	4.45184e+07	420887056	7234.66	3.85942	-0.145358	0.0322654	-0.0410063	-0.0221792	3.64994
PD-12	-	-	PD	120	td	30	no	20	0	batch2	4	5713.1	6627.85	3202	19997	3.78656e+07	357990246	6083.74	3.78417	5092.85	2193	15083	2.9096e+07	275079836	4781.7	3.67958	8725.94	3934	25458	4.98522e+07	471314167	8062.99	3.9065	-0.104588	0.122325	-0.000236995	0.0678809	3.60696
PD-12	-	-	PD	120	td	30	no	72	0	batch2	4	5747.8	6240.88	2890	20752	3.58713e+07	339135802	5696.77	3.75563	4822.45	2061	19608	2.77185e+07	262056657	4511.3	3.6543	7839.17	3338	32723	4.5058e+07	425988575	7176.22	3.8559	-0.101327	0.100267	0.00302464	0.0458228	3.57842
PD-12	-	-	PD	120	td	30	no	84	0	batch2	4	5763.77	5864.13	2682	21618	3.37995e+07	319547999	5320.01	3.72591	4389.03	1727	15245	2.52973e+07	239166906	4077.88	3.61043	6819.26	2610	26311	3.93046e+07	371594890	6156.31	3.78932	-0.115478	0.0634075	-0.0111267	0.00896288	3.5487
PD-12	-	-	PD	120	td	30	no	8	0	batch2	4	5968.23	6818.62	3447	24976	4.06951e+07	384740542	6274.51	3.79758	5294.87	2519	19870	3.1601e+07	298763208	4983.73	3.69755	8535.02	3839	32470	5.09389e+07	481588420	7872.07	3.89609	-0.100025	0.0985094	0.00432618	0.0440649	3.62037
PD-12	-	-	PD	120	td	30	no	75	0	batch2	4	6009.9	6428.91	3150	19281	3.86371e+07	365284179	5884.8	3.76973	4768.19	2153	15619	2.86563e+07	270923665	4457.04	3.64905	7805.13	3480	27751	4.69081e+07	443479709	7142.18	3.85383	-0.120685	0.0840994	-0.0163333	0.0296548	3.59252
PD-12	-	-	PD	120	td	30	no	13	0	batch2	4	6151.32	7242.47	3673	28497	4.45508e+07	421193293	6698.36	3.82597	5688.16	2521	18711	3.49897e+07	330800721	5377.02	3.73054	8756.17	3684	31214	5.3862e+07	509223889	8093.22	3.90812	-0.0954271	0.0821529	0.00892418	0.0277083	3.64876
PD-12	-	-	PD	120	td	30	no	30	0	batch2	4	6163.17	7136.89	3599	27755	4.39858e+07	415852334	6592.78	3.81907	5509	2663	22074	3.39529e+07	320998389	5197.86	3.71582	8926.57	4493	34096	5.50159e+07	520133128	8263.62	3.91717	-0.103244	0.0981018	0.00110709	0.0436572	3.64186
PD-12	-	-	PD	120	td	30	no	82	0	batch2	4	6197.54	6045.75	2538	22106	3.74688e+07	354238508	5501.64	3.74049	4787.74	1887	16875	2.96722e+07	280528026	4476.6	3.65095	7711.07	2791	26531	4.77897e+07	451814753	7048.12	3.84807	-0.0895439	0.107582	0.0148074	0.053137	3.56328
PD-12	-	-	PD	120	td	30	no	1	0	batch2	4	6235.83	6905.04	3745	24614	4.30587e+07	407086772	6360.93	3.80352	5030.38	2542	17146	3.13686e+07	296565989	4719.23	3.67387	8394.18	4085	31104	5.23447e+07	494878825	7731.23	3.88825	-0.129649	0.084728	-0.0252977	0.0302834	3.62631
PD-12	-	-	PD	120	td	30	no	66	0	batch2	4	6236.04	6979.14	3796	21214	4.35222e+07	411469167	6435.03	3.80855	5142.32	2514	18169	3.20678e+07	303176048	4831.18	3.68405	8692.02	4550	29423	5.42038e+07	512455388	8029.07	3.90467	-0.124497	0.0961148	-0.0201458	0.0416703	3.63134
PD-12	-	-	PD	120	td	30	no	56	0	batch2	4	6456.69	6723.42	2902	28815	4.3411e+07	410417502	6179.3	3.79094	5360.12	2380	21613	3.46086e+07	327198058	5048.98	3.7032	8823.97	3620	37935	5.69736e+07	538641683	8161.02	3.91174	-0.0877359	0.120805	0.0166154	0.0663605	3.61373
PD-12	-	-	PD	120	td	30	no	36	0	batch2	4	6469.17	5847.24	2585	24487	3.78268e+07	357622890	5303.12	3.72453	4550.73	1772	15207	2.94394e+07	278326865	4239.58	3.62732	7530.87	2671	29233	4.87185e+07	460595581	6867.92	3.83683	-0.0972089	0.112294	0.00714238	0.057849	3.54732
PD-12	-	-	PD	120	td	30	no	90	0	batch2	4	6478.16	6886.95	3906	23057	4.46147e+07	421797985	6342.83	3.80228	5263.6	2748	17523	3.40984e+07	322374479	4952.46	3.69482	8312.64	4204	27183	5.38506e+07	509115796	7649.69	3.88364	-0.107463	0.0813603	-0.0031114	0.0269158	3.62507
PD-12	-	-	PD	120	td	30	no	60	0	batch2	4	6719.64	6689.93	3591	20558	4.49539e+07	425004592	6145.82	3.78858	5013.03	2428	21359	3.36857e+07	318472507	4701.88	3.67227	8715.13	4454	32553	5.85625e+07	553663312	8052.18	3.90591	-0.116308	0.117334	-0.0119567	0.0628891	3.61137
PD-12	-	-	PD	120	td	30	no	16	0	batch2	4	6734.13	6339.46	3480	22145	4.26907e+07	403607820	5795.34	3.76308	5025.54	2540	19105	3.38426e+07	319955930	4714.39	3.67343	7927.04	3742	31647	5.33817e+07	504683198	7264.09	3.86118	-0.0896533	0.0981023	0.014698	0.0436578	3.58587
PD-12	-	-	PD	120	td	30	no	22	0	batch2	4	7071.76	6210.47	3436	18648	4.39189e+07	415219810	5666.36	3.7533	4749.81	2365	15571	3.35895e+07	317562733	4438.66	3.64725	7946.96	4051	27248	5.6199e+07	531317990	7284.01	3.86237	-0.106052	0.109067	-0.00170056	0.0546219	3.57609
PD-12	-	-	PD	120	td	30	no	100	0	batch2	4	7254.11	8486.53	5015	24301	6.15622e+07	582023090	7942.42	3.89995	6259.87	3299	17151	4.54098e+07	429314702	5948.73	3.77442	9126.02	4661	24833	6.62011e+07	625880729	8463.07	3.92753	-0.125528	0.0275754	-0.0211771	-0.0268692	3.72274
PD-12	-	-	PD	120	td	30	no	6	0	batch2	4	7332.17	6551.16	3387	19084	4.80342e+07	454126359	6007.05	3.77866	5228.63	2572	16024	3.83372e+07	362448906	4917.49	3.69174	8362.89	3739	28908	6.13181e+07	579715614	7699.94	3.88649	-0.0869175	0.107826	0.0174338	0.0533819	3.60145
PD-13	-	-	PD	18	td	25	no	48	0	batch2	5	556.674	2135.88	763	10558	1.18899e+06	11241145	1704.58	3.23162	1130.71	471	4832	629435	5950915	973.644	2.9884	2049.73	922	9079	1.14103e+06	10787720	1979.54	3.29657	-0.243216	0.0649487	-0.138865	0.0105042	3.0544
PD-13	-	-	PD	18	td	25	no	49	0	batch2	5	561.222	1878.23	696	7776	1.0541e+06	9965892	1446.93	3.16045	1039.61	427	3934	583450	5516157	882.543	2.94574	1925.99	730	8632	1.08091e+06	10219327	1855.81	3.26853	-0.21471	0.108088	-0.110359	0.0536431	2.98323
PD-13	-	-	PD	18	td	25	no	30	0	batch2	5	905.084	2081.2	720	8665	1.88366e+06	17808857	1649.9	3.21746	1112.92	377	5043	1.00728e+06	9523235	955.853	2.98039	2183.42	756	12225	1.97618e+06	18683558	2113.24	3.32495	-0.237066	0.107492	-0.132714	0.0530474	3.04024
PD-13	-	-	PD	18	td	25	no	51	0	batch2	5	1123.39	2108	719	7453	2.36811e+06	22389022	1676.69	3.22445	1230.34	478	4828	1.38216e+06	13067417	1073.27	3.03071	2313.53	926	11062	2.59901e+06	24572056	2243.35	3.3509	-0.193742	0.126444	-0.0893908	0.0719998	3.04724
PD-13	-	-	PD	18	td	25	no	98	0	batch2	5	1299.61	3778.53	1486	16001	4.91062e+06	46426837	3347.23	3.52469	2706.1	1042	13690	3.51687e+06	33249841	2549.04	3.40638	5084.24	1758	27100	6.60753e+06	62470078	5014.06	3.70019	-0.118309	0.175504	-0.013958	0.12106	3.34747
PD-13	-	-	PD	18	td	25	no	28	0	batch2	5	1321.51	2623.28	1002	8804	3.46668e+06	32775285	2191.98	3.34084	1605.71	532	5531	2.12196e+06	20061778	1448.65	3.16096	3176.87	942	11605	4.19825e+06	39691822	3106.69	3.4923	-0.179873	0.151462	-0.0755213	0.0970171	3.16362
PD-13	-	-	PD	18	td	25	no	88	0	batch2	5	1369.53	2389.55	1010	14312	3.27254e+06	30939858	1958.24	3.29187	1483.32	620	9151	2.03145e+06	19206062	1326.26	3.12263	2768.95	1027	22676	3.79215e+06	35852395	2698.77	3.43117	-0.169238	0.139299	-0.0648864	0.0848548	3.11465
PD-13	-	-	PD	18	td	25	no	18	0	batch2	5	1489.36	3237.47	1205	14326	4.82178e+06	45586874	2806.17	3.44811	1878.86	745	6667	2.7983e+06	26456204	1721.79	3.23598	3548.47	1223	15313	5.28496e+06	49965984	3478.28	3.54137	-0.212132	0.0932513	-0.107781	0.0388068	3.2709
PD-13	-	-	PD	18	td	25	no	26	0	batch2	5	1661.77	2817.07	785	12785	4.68132e+06	44258950	2385.76	3.37763	1824.16	452	8781	3.03134e+06	28659437	1667.1	3.22196	3652.48	859	23327	6.06958e+06	57384094	3582.29	3.55416	-0.155665	0.176534	-0.0513141	0.12209	3.20041
PD-13	-	-	PD	18	td	25	no	50	0	batch2	5	1666.32	1938.17	605	10600	3.22961e+06	30533971	1506.87	3.17807	1175.49	353	6076	1.95875e+06	18518727	1018.43	3.00793	2072.65	579	13239	3.4537e+06	32652593	2002.47	3.30157	-0.170144	0.123491	-0.0657923	0.0690465	3.00086
PD-13	-	-	PD	18	td	25	no	25	0	batch2	5	1745.65	2432.81	875	10167	4.24683e+06	40151077	2001.5	3.30136	1460.78	526	6831	2.55001e+06	24108720	1303.72	3.11518	2631.19	824	16258	4.59314e+06	43425230	2561.01	3.40841	-0.186173	0.107055	-0.0818219	0.0526104	3.12414
PD-13	-	-	PD	18	td	25	no	87	0	batch2	5	1872.68	2700.84	1043	12909	5.05781e+06	47818430	2269.54	3.35594	1785.06	663	10305	3.34285e+06	31604554	1628	3.21165	3637.2	1182	21906	6.81131e+06	64396662	3567.02	3.55231	-0.144283	0.196368	-0.0399315	0.141923	3.17872
PD-13	-	-	PD	18	td	25	no	91	0	batch2	5	1902.4	3498.99	1090	15953	6.65648e+06	62932822	3067.68	3.48681	2706.9	778	12422	5.1496e+06	48686240	2549.83	3.40651	5516.95	1304	30458	1.04954e+07	99227799	5446.76	3.73614	-0.0802989	0.249328	0.0240524	0.194883	3.3096
PD-13	-	-	PD	18	td	25	no	36	0	batch2	5	2020.44	2058.33	746	18027	4.15874e+06	39318242	1627.03	3.21139	1138.46	408	9021	2.3002e+06	21746930	981.4	2.99185	2163.11	651	18256	4.37043e+06	41319692	2092.92	3.32075	-0.219548	0.109359	-0.115197	0.0549146	3.03418
PD-13	-	-	PD	18	td	25	no	59	0	batch2	5	2212.1	5818.96	2440	21063	1.28721e+07	121697762	5387.66	3.7314	4508.19	1965	19593	9.97255e+06	94284251	4351.12	3.6386	9911.25	3472	52939	2.19246e+07	207283774	9841.06	3.99304	-0.0927984	0.261642	0.0115529	0.207197	3.55419
PD-13	-	-	PD	18	td	25	no	65	0	batch2	5	2297.03	3261.69	1114	23752	7.49221e+06	70834160	2830.39	3.45185	2622.62	774	15871	6.02423e+06	56955359	2465.55	3.39191	4954.8	1325	32869	1.13813e+07	107603403	4884.62	3.68883	-0.0599314	0.236985	0.0444198	0.18254	3.27463
PD-13	-	-	PD	18	td	25	no	90	0	batch2	5	2322.31	2416.15	836	10944	5.61106e+06	53049021	1984.85	3.29773	1703.98	597	7278	3.95718e+06	37412618	1546.92	3.18947	3083.81	1060	16552	7.16157e+06	67708190	3013.63	3.47909	-0.108259	0.181363	-0.00390795	0.126919	3.12051
PD-13	-	-	PD	18	td	25	no	60	0	batch2	5	2329.72	2953.88	861	12882	6.8817e+06	65062125	2522.57	3.40184	2075.22	609	9492	4.83466e+06	45708732	1918.15	3.28288	3810.58	1153	24723	8.87757e+06	83931893	3740.4	3.57292	-0.11896	0.171074	-0.014609	0.11663	3.22463
PD-13	-	-	PD	18	td	25	no	96	0	batch2	5	2351.19	3443.11	1160	10213	8.09541e+06	76537013	3011.81	3.47883	2042.8	689	6774	4.80301e+06	45409458	1885.74	3.27548	4564.19	1549	20878	1.07313e+07	101457372	4494.01	3.65263	-0.203346	0.173806	-0.0989945	0.119362	3.30161
PD-13	-	-	PD	18	td	25	no	69	0	batch2	5	2375.73	4211.59	1266	19557	1.00056e+07	94596407	3780.28	3.57752	2918.13	1044	16004	6.93268e+06	65544117	2761.07	3.44108	5574.19	1880	35398	1.32428e+07	125202003	5504.01	3.74068	-0.136447	0.163155	-0.0320957	0.108711	3.40031
PD-13	-	-	PD	18	td	25	no	23	0	batch2	5	2390.01	1605.67	722	10623	3.83757e+06	36281798	1174.37	3.0698	950.578	430	6603	2.27189e+06	21479264	793.514	2.89955	1559.22	628	14023	3.72653e+06	35232038	1489.03	3.1729	-0.170249	0.1031	-0.0658978	0.0486555	2.89259
PD-13	-	-	PD	18	td	25	no	83	0	batch2	5	2426.92	3602.97	1046	12448	8.74411e+06	82670124	3171.66	3.50129	2323.39	684	9453	5.63867e+06	53310137	2166.32	3.33572	5197.13	1284	23971	1.2613e+07	119248169	5126.95	3.70986	-0.165564	0.208572	-0.0612123	0.154127	3.32407
PD-13	-	-	PD	18	td	25	no	99	0	batch2	5	2467.64	5426.51	1726	28761	1.33907e+07	126600358	4995.2	3.69855	3687.33	1160	18090	9.099e+06	86025345	3530.26	3.54781	7244.05	2402	43135	1.78757e+07	169003705	7173.87	3.85575	-0.150746	0.157201	-0.0463944	0.102756	3.52134
PD-13	-	-	PD	18	td	25	no	40	0	batch2	5	2480.65	2759.96	1054	9745	6.8465e+06	64729397	2328.66	3.36711	1821.28	632	8216	4.51797e+06	42714536	1664.22	3.22121	3799.61	1268	21305	9.42552e+06	89112360	3729.43	3.57164	-0.145895	0.204537	-0.0415438	0.150093	3.18989
PD-13	-	-	PD	18	td	25	no	67	0	batch2	5	2593.51	2340.18	858	14029	6.06926e+06	57381100	1908.87	3.28078	1504.15	539	10255	3.90101e+06	36881649	1347.08	3.12939	2651.14	898	20269	6.87575e+06	65005908	2580.95	3.41178	-0.151382	0.131004	-0.0470307	0.0765595	3.10356
PD-13	-	-	PD	18	td	25	no	31	0	batch2	5	2655.28	2568.25	680	13526	6.81941e+06	64473254	2136.94	3.32979	1472.53	404	6641	3.90997e+06	36966285	1315.46	3.11908	2873.28	630	16260	7.62937e+06	72130896	2803.1	3.44764	-0.210714	0.117846	-0.106363	0.0634015	3.15258
PD-13	-	-	PD	18	td	25	no	68	0	batch2	5	2659.19	2731.82	845	25293	7.26444e+06	68680766	2300.52	3.36183	1791.59	503	15212	4.76418e+06	45042322	1634.52	3.21339	3236.53	850	29812	8.60655e+06	81369546	3166.34	3.50056	-0.148434	0.138733	-0.0440828	0.084288	3.18461
PD-13	-	-	PD	18	td	25	no	77	0	batch2	5	2673.58	3460.82	1060	12391	9.25278e+06	87479243	3029.52	3.48137	2378.86	708	11115	6.36007e+06	60130464	2221.8	3.3467	5420.25	1483	28291	1.44915e+07	137007618	5350.06	3.72836	-0.134669	0.246985	-0.0303178	0.192541	3.30416
PD-13	-	-	PD	18	td	25	no	24	0	batch2	5	2693.46	2672.97	968	11859	7.19954e+06	68067176	2241.66	3.35057	1789.24	577	10838	4.81926e+06	45563083	1632.18	3.21277	3170.02	1009	20995	8.53833e+06	80724545	3099.83	3.49134	-0.137803	0.140768	-0.0334514	0.0863234	3.17336
PD-13	-	-	PD	18	td	25	no	82	0	batch2	5	2721.81	3042.31	886	12272	8.2806e+06	78287856	2611.01	3.41681	1917.63	476	8280	5.21942e+06	49346347	1760.57	3.24565	4349.78	1034	22204	1.18393e+07	111932964	4279.6	3.6314	-0.171156	0.214595	-0.0668048	0.16015	3.2396
PD-13	-	-	PD	18	td	25	no	94	0	batch2	5	2760.84	5218.43	2016	21371	1.44072e+07	136211382	4787.12	3.68007	3612.91	1339	16062	9.97465e+06	94304036	3455.84	3.53855	7233.2	2620	38647	1.99697e+07	188800994	7163.02	3.8551	-0.141521	0.175021	-0.0371693	0.120577	3.50286
PD-13	-	-	PD	18	td	25	no	78	0	batch2	5	2776.07	4496.01	1369	17178	1.24812e+07	118002287	4064.7	3.60903	2828	1042	13388	7.85073e+06	74223776	2670.94	3.42666	5996.16	2162	36965	1.66458e+07	157375198	5925.97	3.77276	-0.182365	0.163731	-0.0780136	0.109286	3.43182
PD-13	-	-	PD	18	td	25	no	76	0	batch2	5	2911.14	3041.4	999	12425	8.85393e+06	83708372	2610.09	3.41666	1942.84	570	10889	5.65587e+06	53472694	1785.77	3.25183	4150.32	1134	29141	1.20822e+07	114229379	4080.14	3.61068	-0.164829	0.194019	-0.0604781	0.139575	3.23944
PD-13	-	-	PD	18	td	25	no	43	0	batch2	5	2975.45	2598.91	873	13354	7.73293e+06	73110022	2167.61	3.33598	1614.54	580	8181	4.80397e+06	45418559	1457.47	3.1636	3104	949	19503	9.2358e+06	87318738	3033.82	3.48199	-0.17238	0.146009	-0.0680284	0.0915647	3.15877
PD-13	-	-	PD	18	td	25	no	73	0	batch2	5	3016.7	3437.25	1122	14035	1.03691e+07	98033759	3005.94	3.47798	2068.8	664	10347	6.24093e+06	59004112	1911.73	3.28143	4165.06	1166	26883	1.25647e+07	118791567	4094.87	3.61224	-0.196554	0.13426	-0.0922025	0.0798151	3.30077
PD-13	-	-	PD	18	td	25	no	57	0	batch2	5	3098.99	2530.56	854	14450	7.84219e+06	74142962	2099.26	3.32207	1740.15	520	11332	5.39269e+06	50984555	1583.08	3.1995	3143.91	786	27915	9.74295e+06	92113480	3073.73	3.48767	-0.122562	0.1656	-0.0182106	0.111155	3.14485
PD-13	-	-	PD	18	td	25	no	86	0	batch2	5	3110.73	4018.76	1425	19008	1.25013e+07	118191738	3587.45	3.55479	2624.71	849	14639	8.16477e+06	77192757	2467.65	3.39228	5972.56	1755	36128	1.8579e+07	175653079	5902.38	3.77103	-0.162503	0.216241	-0.058152	0.161796	3.37757
PD-13	-	-	PD	18	td	25	no	64	0	batch2	5	3128.18	5256.29	1530	21175	1.64426e+07	155454843	4824.99	3.6835	3948.9	1134	19245	1.23529e+07	116788698	3791.84	3.57885	7598.6	2115	39174	2.37698e+07	224728523	7528.41	3.8767	-0.104647	0.193207	-0.000295322	0.138763	3.50628
PD-13	-	-	PD	18	td	25	no	74	0	batch2	5	3142.99	4224.21	1220	18161	1.32766e+07	125522346	3792.9	3.57897	3111.45	814	14749	9.77925e+06	92456724	2954.39	3.47047	6918.14	2054	41940	2.17436e+07	205572432	6847.95	3.83556	-0.108504	0.256589	-0.00415307	0.202145	3.40176
PD-13	-	-	PD	18	td	25	no	33	0	batch2	5	3319.42	3224.47	1031	12996	1.07034e+07	101193665	2793.17	3.4461	1932.24	512	9538	6.41389e+06	60639366	1775.17	3.24924	3936.47	917	22043	1.30668e+07	123538078	3866.28	3.58729	-0.196857	0.141196	-0.0925053	0.0867518	3.26888
PD-13	-	-	PD	18	td	25	no	80	0	batch2	5	3350.62	3775.3	1183	12822	1.26496e+07	119594070	3344	3.52427	2460.34	917	8280	8.24367e+06	77938778	2303.28	3.36235	4992.48	1689	18493	1.67279e+07	158151749	4922.29	3.69217	-0.161919	0.167902	-0.0575679	0.113457	3.34705
PD-13	-	-	PD	18	td	25	no	93	0	batch2	5	3383.2	3896.21	1501	12627	1.31816e+07	124624219	3464.91	3.53969	2303.21	888	7726	7.79221e+06	73670470	2146.15	3.33166	4126.85	1369	19018	1.39619e+07	132001503	4056.67	3.60817	-0.208032	0.0684781	-0.103681	0.0140335	3.36248
PD-13	-	-	PD	18	td	25	no	34	0	batch2	5	3400.75	2252.39	664	11544	7.65981e+06	72418696	1821.08	3.26033	1457.56	397	8801	4.95678e+06	46863296	1300.49	3.11411	2800.98	558	18871	9.52543e+06	90057005	2730.79	3.43629	-0.146221	0.17596	-0.0418701	0.121515	3.08312
PD-13	-	-	PD	18	td	25	no	85	0	batch2	5	3403.82	4742.14	1851	18461	1.61414e+07	152606861	4310.84	3.63456	3460.26	1107	15204	1.17781e+07	111354627	3303.2	3.51893	8320.46	2665	39605	2.83213e+07	267760627	8250.27	3.91647	-0.115627	0.281907	-0.0112758	0.227462	3.45735
PD-13	-	-	PD	18	td	25	no	45	0	batch2	5	3538.57	2599.86	841	13371	9.19979e+06	86978273	2168.55	3.33617	1767.64	474	10638	6.25494e+06	59136515	1610.58	3.20698	3434.65	832	22705	1.21538e+07	114906276	3364.47	3.52692	-0.129188	0.190746	-0.0248364	0.136302	3.15896
PD-13	-	-	PD	18	td	25	no	75	0	batch2	5	3599.82	3035.96	833	17853	1.09289e+07	103325877	2604.65	3.41575	1980.44	489	15684	7.12923e+06	67402405	1823.38	3.26088	3805.78	750	28931	1.37001e+07	129525820	3735.59	3.57236	-0.154873	0.156609	-0.0505217	0.102165	3.23854
PD-13	-	-	PD	18	td	25	no	79	0	batch2	5	3609.65	3163.77	1133	14942	1.14201e+07	107969973	2732.46	3.43655	1992.68	629	10864	7.19287e+06	68004111	1835.61	3.26378	4297.3	1217	27690	1.55118e+07	146654009	4227.12	3.62604	-0.172773	0.18949	-0.0684217	0.135045	3.25934
PD-13	-	-	PD	18	td	25	no	61	0	batch2	5	3620.86	4473.95	1266	15702	1.61995e+07	153156581	4042.64	3.60667	3145.5	907	15758	1.13894e+07	107679969	2988.44	3.47544	5981.26	1626	37033	2.16573e+07	204756436	5911.07	3.77167	-0.131221	0.165001	-0.0268695	0.110557	3.42945
PD-13	-	-	PD	18	td	25	no	53	0	batch2	5	3717.96	2530.89	878	11692	9.40974e+06	88963250	2099.58	3.32213	1732.16	620	11420	6.44011e+06	60887255	1575.1	3.19731	3122.46	1015	25130	1.16092e+07	109757482	3052.27	3.48462	-0.124825	0.16249	-0.0204736	0.108046	3.14492
PD-13	-	-	PD	18	td	25	no	11	0	batch2	5	3725.05	1716.34	673	14729	6.39346e+06	60446209	1285.04	3.10892	1023	376	7722	3.8107e+06	36027832	865.931	2.93748	1721.35	566	17723	6.41209e+06	60622321	1651.16	3.21779	-0.171433	0.108873	-0.0670813	0.0544288	2.9317
PD-13	-	-	PD	18	td	25	no	52	0	batch2	5	3726	3298.29	1121	14926	1.22894e+07	116188901	2866.99	3.45743	2074.59	774	11239	7.72992e+06	73081591	1917.53	3.28274	3874	1332	23060	1.44345e+07	136469508	3803.82	3.58022	-0.174684	0.122794	-0.0703328	0.0683498	3.28021
PD-13	-	-	PD	18	td	25	no	62	0	batch2	5	3760.16	3891.75	1244	16574	1.46336e+07	138351612	3460.44	3.53913	2675.34	743	12928	1.00597e+07	95108457	2518.28	3.4011	5003.77	1307	30705	1.8815e+07	177883918	4933.58	3.69316	-0.138028	0.154031	-0.0336763	0.0995864	3.36192
PD-13	-	-	PD	18	td	25	no	97	0	batch2	5	3875.56	3118.32	855	19129	1.20852e+07	114258469	2687.02	3.42927	1817.9	523	11240	7.0454e+06	66609855	1660.84	3.22033	3351.37	1063	25467	1.29884e+07	122797414	3281.18	3.51603	-0.208942	0.0867599	-0.104591	0.0323153	3.25206
PD-13	-	-	PD	18	td	25	no	71	0	batch2	5	3992.86	4677.27	1122	17230	1.86757e+07	176566929	4245.96	3.62798	3107.94	692	13933	1.24096e+07	117324815	2950.88	3.46995	6273.58	1420	32248	2.50495e+07	236827698	6203.4	3.79263	-0.158025	0.164653	-0.0536737	0.110209	3.45076
PD-13	-	-	PD	18	td	25	no	19	0	batch2	5	4007.46	2212.7	860	13457	8.86728e+06	83834575	1781.39	3.25076	1434.82	599	9834	5.74999e+06	54362600	1277.76	3.10645	2548.12	913	20486	1.02115e+07	96543245	2477.94	3.39409	-0.144309	0.143332	-0.0399581	0.088887	3.07355
PD-13	-	-	PD	18	td	25	no	92	0	batch2	5	4031.04	3017.28	842	13309	1.21628e+07	114991487	2585.97	3.41262	1957.15	517	9416	7.88936e+06	74588962	1800.09	3.25529	3775.77	924	21867	1.52203e+07	143898295	3705.58	3.56886	-0.15733	0.156233	-0.0529792	0.101788	3.23541
PD-13	-	-	PD	18	td	25	no	14	0	batch2	5	4039.82	2168.96	761	10212	8.7622e+06	82841115	1737.65	3.23996	1390.41	485	8838	5.61702e+06	53105365	1233.35	3.09109	2470.43	690	23870	9.98009e+06	94355553	2400.24	3.38026	-0.148877	0.140293	-0.0445256	0.0858486	3.06275
PD-13	-	-	PD	18	td	25	no	5	0	batch2	5	4085.52	2111.41	835	15606	8.62619e+06	81555231	1680.1	3.22534	1321.81	441	9432	5.40026e+06	51056088	1164.74	3.06623	2400.28	672	17774	9.80638e+06	92713165	2330.09	3.36737	-0.159106	0.142038	-0.0547545	0.0875934	3.04812
PD-13	-	-	PD	18	td	25	no	17	0	batch2	5	4118.83	2722.86	917	21812	1.1215e+07	106030928	2291.56	3.36013	1769.83	553	15560	7.28964e+06	68919007	1612.77	3.20757	3278.9	902	35733	1.35052e+07	127683642	3208.72	3.50633	-0.152559	0.146201	-0.0482073	0.0917564	3.18292
PD-13	-	-	PD	18	td	25	no	84	0	batch2	5	4169.07	5432.41	1925	25156	2.26481e+07	214123981	5001.11	3.69907	3958.82	1240	20203	1.65046e+07	156040870	3801.76	3.57998	9141.43	2653	52899	3.81113e+07	360318685	9071.25	3.95767	-0.119082	0.258601	-0.0147305	0.204156	3.52185
PD-13	-	-	PD	18	td	25	no	89	0	batch2	5	4194.99	4281.45	1278	17715	1.79606e+07	169806516	3850.14	3.58548	2773.09	915	13290	1.16331e+07	109983476	2616.03	3.41764	6023.12	2041	32428	2.52669e+07	238883103	5952.94	3.77473	-0.167835	0.189255	-0.0634835	0.13481	3.40826
PD-13	-	-	PD	18	td	25	no	70	0	batch2	5	4240.89	2758.26	935	15702	1.16975e+07	110592370	2326.95	3.36679	1633.45	499	9485	6.92729e+06	65493242	1476.39	3.1692	3271.05	943	21678	1.38722e+07	131152742	3200.87	3.50527	-0.197587	0.13848	-0.0932356	0.0840355	3.18957
PD-13	-	-	PD	18	td	25	no	32	0	batch2	5	4359.78	3639.91	1167	16517	1.58692e+07	150033528	3208.61	3.50632	2194.99	620	17239	9.56965e+06	90475082	2037.92	3.30919	4534.19	1315	36329	1.97681e+07	186894569	4464	3.64972	-0.197129	0.143408	-0.0927777	0.0889633	3.3291
PD-13	-	-	PD	18	td	25	no	56	0	batch2	5	4426.42	3791.13	1104	17185	1.67811e+07	158654826	3359.82	3.52632	2577.39	738	13651	1.14086e+07	107861342	2420.33	3.38387	4802.74	1274	34623	2.12589e+07	200989861	4732.56	3.6751	-0.142441	0.14878	-0.0380901	0.0943352	3.3491
PD-13	-	-	PD	18	td	25	no	72	0	batch2	5	4493.69	4486.33	1503	26587	2.01601e+07	190601575	4055.02	3.60799	2806.59	904	20832	1.26119e+07	119238038	2649.53	3.42317	5866.29	1988	48638	2.63613e+07	249229236	5796.1	3.76314	-0.184825	0.155143	-0.0804733	0.100699	3.43078
PD-13	-	-	PD	18	td	25	no	42	0	batch2	5	4586.55	4716	1474	29723	2.16302e+07	204499888	4284.69	3.63192	3431.57	906	29997	1.57391e+07	148803093	3274.5	3.51515	7425.62	1800	65535	3.4058e+07	321997156	7355.44	3.86661	-0.116774	0.234689	-0.012423	0.180244	3.45471
PD-13	-	-	PD	18	td	25	no	39	0	batch2	5	4607.6	3160.84	900	15181	1.45639e+07	137692656	2729.54	3.43609	2074.59	510	9716	9.55886e+06	90373078	1917.52	3.28274	3998.11	850	24868	1.84217e+07	174165774	3927.93	3.59416	-0.153349	0.158075	-0.0489975	0.10363	3.25888
PD-13	-	-	PD	18	td	25	no	63	0	batch2	5	4773.77	4770.35	659	26283	2.27725e+07	215299974	4339.04	3.63739	3542.29	554	22957	1.69101e+07	159874056	3385.22	3.52959	7371.49	1021	50791	3.51898e+07	332697399	7301.3	3.8634	-0.107806	0.226007	-0.00345496	0.171562	3.46018
PD-13	-	-	PD	18	td	25	no	22	0	batch2	5	4780.01	2103.52	757	17569	1.00548e+07	95062111	1672.21	3.22329	1246.47	381	9924	5.95815e+06	56330536	1089.41	3.03719	2228.55	632	21492	1.06525e+07	100712694	2158.37	3.33413	-0.186101	0.110834	-0.0817493	0.0563898	3.04608
PD-13	-	-	PD	18	td	25	no	58	0	batch2	5	4878.8	5358.5	1678	28601	2.6143e+07	247166163	4927.19	3.6926	3953.62	1147	22547	1.92889e+07	182364490	3796.55	3.57939	8128.18	2280	55384	3.96557e+07	374920230	8057.99	3.90623	-0.11321	0.213627	-0.00885901	0.159183	3.51539
PD-13	-	-	PD	18	td	25	no	47	0	batch2	5	4901.96	3787	1150	23243	1.85637e+07	175508358	3355.69	3.52578	2386.53	712	18574	1.16987e+07	110603870	2229.47	3.3482	4768.78	1366	43775	2.33764e+07	221009023	4698.59	3.67197	-0.17758	0.146186	-0.0732292	0.0917414	3.34857
PD-13	-	-	PD	18	td	25	no	81	0	batch2	5	4986.16	3870.6	1250	16243	1.92994e+07	182464017	3439.3	3.53647	2383.05	810	12029	1.18822e+07	112339213	2225.98	3.34752	4856.19	1638	33252	2.42137e+07	228925593	4786	3.67997	-0.188948	0.143504	-0.0845963	0.0890591	3.35926
PD-13	-	-	PD	18	td	25	no	6	0	batch2	5	5008.16	2037.8	731	15625	1.02056e+07	96487768	1606.49	3.20588	1272.15	425	10606	6.37112e+06	60234929	1115.08	3.04731	2447.63	736	29036	1.22581e+07	115892971	2377.45	3.37611	-0.158571	0.170232	-0.0542199	0.115788	3.02867
PD-13	-	-	PD	18	td	25	no	100	0	batch2	5	5016.3	3813	1187	17880	1.91272e+07	180835537	3381.7	3.52913	2303.74	679	14418	1.15563e+07	109257395	2146.68	3.33177	4510.32	1195	37905	2.26251e+07	213906457	4440.14	3.6474	-0.197367	0.118261	-0.093016	0.0638169	3.35192
PD-13	-	-	PD	18	td	25	no	15	0	batch2	5	5211.77	2775.34	952	18465	1.44644e+07	136752027	2344.03	3.36996	1893.8	645	11224	9.87003e+06	93314935	1736.73	3.23973	3474.19	1156	26665	1.81067e+07	171187265	3404.01	3.53199	-0.13023	0.162027	-0.0258791	0.107582	3.19275
PD-13	-	-	PD	18	td	25	no	16	0	batch2	5	5321.03	2843.39	845	12126	1.51298e+07	143042483	2412.09	3.38239	2049.87	596	11402	1.09074e+07	103122700	1892.8	3.27711	3680.08	964	25211	1.95818e+07	185133602	3609.89	3.55749	-0.105287	0.175102	-0.000935624	0.120657	3.20518
PD-13	-	-	PD	18	td	25	no	10	0	batch2	5	5380.26	2617.12	1008	13794	1.40808e+07	133125098	2185.82	3.33961	1615.86	580	10235	8.69374e+06	82193834	1458.79	3.16399	3013.7	1075	22261	1.62145e+07	153297752	2943.51	3.46887	-0.175619	0.129253	-0.0712681	0.0748081	3.1624
PD-13	-	-	PD	18	td	25	no	35	0	batch2	5	5897.27	4512.55	1342	14066	2.66117e+07	251596939	4081.24	3.61079	2869.66	747	11761	1.69232e+07	159998009	2712.6	3.43339	6115.79	1374	30349	3.60665e+07	340986043	6045.61	3.78144	-0.177407	0.170648	-0.0730553	0.116203	3.43358
PD-13	-	-	PD	18	td	25	no	66	0	batch2	5	5937.78	4586.85	1535	16282	2.72357e+07	257496743	4155.55	3.61863	3017.74	1021	13710	1.79187e+07	169409865	2860.68	3.45647	6076.88	1755	30708	3.60832e+07	341143710	6006.69	3.77864	-0.162159	0.160007	-0.0578082	0.105563	3.44142
PD-13	-	-	PD	18	td	25	no	29	0	batch2	5	6005.69	4310.11	1364	17010	2.58852e+07	244727998	3878.8	3.5887	2602.66	822	14148	1.56308e+07	147779312	2445.6	3.38839	5748.52	1550	29697	3.45238e+07	326400894	5678.33	3.75422	-0.200312	0.165523	-0.0959608	0.111079	3.41148
PD-13	-	-	PD	18	td	25	no	13	0	batch2	5	6067.88	4190.35	1514	20921	2.54265e+07	240392070	3759.05	3.57508	2850.27	889	18759	1.72951e+07	163514470	2693.21	3.43027	5773.91	1779	53577	3.50354e+07	331237681	5703.73	3.75616	-0.144807	0.181081	-0.0404561	0.126637	3.39786
PD-13	-	-	PD	18	td	25	no	2	0	batch2	5	6109.66	5486.54	1941	24735	3.35209e+07	316918970	5055.23	3.70374	3850.35	1193	19532	2.35243e+07	222407618	3693.28	3.56741	7499.33	2378	48038	4.58183e+07	433183641	7429.14	3.87094	-0.136329	0.167198	-0.0319773	0.112753	3.52653
PD-13	-	-	PD	18	td	25	no	12	0	batch2	5	6140.44	5278.29	1596	24459	3.2411e+07	306425607	4846.98	3.68547	3474.73	1029	22449	2.13363e+07	201721846	3317.66	3.52083	7458.35	2129	64364	4.57976e+07	432987339	7388.17	3.86854	-0.164639	0.183066	-0.0602875	0.128621	3.50826
PD-13	-	-	PD	18	td	25	no	55	0	batch2	5	6489.8	4781.4	1333	19936	3.10303e+07	293372460	4350.1	3.6385	3229.08	733	14167	2.09561e+07	198126894	3072.02	3.48742	6021.21	1457	29521	3.90765e+07	369443580	5951.03	3.77459	-0.151075	0.136093	-0.0467235	0.0816486	3.46129
PD-13	-	-	PD	18	td	25	no	7	0	batch2	5	6567.22	3238.34	893	15849	2.12669e+07	201065311	2807.03	3.44825	2007.96	601	11865	1.31868e+07	124672528	1850.9	3.26738	4121.35	1075	37148	2.70658e+07	255890405	4051.16	3.60758	-0.180864	0.159332	-0.0765131	0.104888	3.27103
PD-13	-	-	PD	18	td	25	no	20	0	batch2	5	6576.95	3793.98	1024	19281	2.49529e+07	235913607	3362.68	3.52669	2641.58	585	18052	1.73735e+07	164255883	2484.51	3.39524	5041.38	1059	45612	3.31569e+07	313477956	4971.19	3.69646	-0.131444	0.169776	-0.0270924	0.115331	3.34947
PD-13	-	-	PD	18	td	25	no	21	0	batch2	5	6643.27	3476.47	1078	20302	2.30951e+07	218350056	3045.16	3.48361	2294.34	597	17984	1.52419e+07	144102749	2137.27	3.32986	4355.66	1110	36321	2.89359e+07	273570419	4285.48	3.632	-0.15375	0.148389	-0.0493992	0.0939441	3.3064
PD-13	-	-	PD	18	td	25	no	8	0	batch2	5	6762.16	3056.41	1005	16263	2.06679e+07	195402397	2625.1	3.41915	1841.44	629	11959	1.24521e+07	117726829	1684.37	3.22644	3662.61	1016	35308	2.47671e+07	234157737	3592.42	3.55539	-0.192708	0.136241	-0.0883566	0.0817962	3.24193
PD-13	-	-	PD	18	td	25	no	46	0	batch2	5	7137.75	3876.03	1170	16003	2.76661e+07	261565792	3444.72	3.53715	2361.92	756	8785	1.68588e+07	159389424	2204.86	3.34338	4535.32	1309	23765	3.2372e+07	306057216	4465.14	3.64983	-0.193774	0.112681	-0.0894222	0.0582366	3.35994
PD-13	-	-	PD	18	td	25	no	54	0	batch2	5	7223.64	3131.68	1110	14046	2.26222e+07	213878442	2700.38	3.43142	2428.72	768	12006	1.75442e+07	165869424	2271.66	3.35634	4387.43	1261	31010	3.16932e+07	299639695	4317.25	3.63521	-0.0750821	0.203782	0.0292692	0.149338	3.25421
PD-13	-	-	PD	18	td	25	no	37	0	batch2	5	7651.8	2797.78	783	12459	2.14081e+07	202400174	2366.48	3.3741	1657.59	481	9062	1.26835e+07	119914676	1500.52	3.17624	3295.37	911	21484	2.52155e+07	238396654	3225.18	3.50855	-0.19786	0.134452	-0.0935092	0.080007	3.19689
PD-13	-	-	PD	18	td	25	no	9	0	batch2	5	7758.95	3224.37	1092	18875	2.50177e+07	236527029	2793.07	3.44608	2112.47	655	17855	1.63905e+07	154962074	1955.4	3.29124	4065.77	1160	39101	3.15461e+07	298248808	3995.59	3.60158	-0.154845	0.1555	-0.0504938	0.101055	3.26887
PD-13	-	-	PD	18	td	25	no	3	0	batch2	5	7764.02	2296.86	734	17969	1.78329e+07	168598924	1865.56	3.27081	1322.24	391	10579	1.02659e+07	97057564	1165.17	3.06639	2488.86	588	20466	1.93236e+07	182692173	2418.67	3.38358	-0.204418	0.112769	-0.100066	0.0583244	3.0936
PD-13	-	-	PD	18	td	25	no	41	0	batch2	5	7863.98	3755.19	1341	15836	2.95307e+07	279194716	3323.89	3.52165	2702.71	872	15537	2.1254e+07	200943742	2545.65	3.4058	5436.79	1647	43996	4.27548e+07	404219712	5366.6	3.7297	-0.115848	0.208053	-0.0114968	0.153609	3.34443
PD-13	-	-	PD	18	td	25	no	95	0	batch2	5	8189.12	4108.99	1168	18408	3.3649e+07	318130171	3677.68	3.56557	2876.19	804	13881	2.35535e+07	222683255	2719.13	3.43443	5384.04	1363	37562	4.40905e+07	416848319	5313.85	3.72541	-0.131145	0.159835	-0.0267935	0.105391	3.38836
PD-13	-	-	PD	18	td	25	no	27	0	batch2	5	8387.02	3228.82	924	16408	2.70802e+07	256026167	2797.52	3.44677	1911.7	447	11428	1.60334e+07	151586235	1754.64	3.24419	3977.88	874	32329	3.33625e+07	315421924	3907.69	3.59192	-0.202586	0.145148	-0.0982343	0.0907036	3.26956
PD-13	-	-	PD	18	td	25	no	1	0	batch2	5	8476.71	6297.73	1651	22540	5.3384e+07	504712782	5866.43	3.76837	4490.74	1013	19109	3.80667e+07	359896639	4333.67	3.63686	8994.72	2008	49179	7.62456e+07	720854881	8924.54	3.95059	-0.131517	0.182212	-0.0271661	0.127768	3.59116
PD-13	-	-	PD	18	td	25	no	4	0	batch2	5	9602.75	4992.02	1190	23132	4.79371e+07	453215087	4560.71	3.65903	3257.7	651	20145	3.12829e+07	295760168	3100.64	3.49145	6818.29	1216	53615	6.54743e+07	619018594	6748.1	3.82918	-0.167581	0.170149	-0.0632301	0.115705	3.48182
PD-13	-	-	PD	18	td	25	no	44	0	batch2	5	9743.11	4467.29	1115	21209	4.35253e+07	411504124	4035.98	3.60595	2888.09	737	13152	2.8139e+07	266036861	2731.03	3.43633	5865.7	1312	38684	5.71502e+07	540319330	5795.52	3.76309	-0.169622	0.157143	-0.0652712	0.102699	3.42874
PD-13	-	-	PD	18	td	25	no	38	0	batch2	5	10118.3	2902.4	960	14126	2.93673e+07	277649819	2471.1	3.39289	1905.67	604	10565	1.92821e+07	182299910	1748.6	3.24269	3637.4	958	25165	3.68043e+07	347961245	3567.22	3.55233	-0.150199	0.15944	-0.0458474	0.104995	3.21568
PD-14	-	-	PD	60	pigd	47	no	70	0	batch2	6	853.014	5583.87	3267	11674	4.76312e+06	45039510	4940.76	3.69379	3298.01	1596	9638	2.81325e+06	26601764	2916.71	3.46489	6978.95	3582	21122	5.95314e+06	56292243	5909.16	3.77153	-0.228901	0.0777319	-0.12455	0.0232873	3.51658
PD-14	-	-	PD	60	pigd	47	no	41	0	batch2	6	893.835	5380.74	3862	7867	4.80949e+06	45478009	4737.63	3.67556	3496.4	2098	6122	3.12521e+06	29551601	3115.1	3.49347	6927.35	3987	12460	6.19191e+06	58549984	5857.56	3.76772	-0.182089	0.0921557	-0.0777378	0.0377111	3.49835
PD-14	-	-	PD	60	pigd	47	no	61	0	batch2	6	1199.68	5077.29	2821	8241	6.0911e+06	57596784	4434.18	3.64681	2949.33	1436	5503	3.53824e+06	33457189	2568.03	3.4096	6709.6	3378	12320	8.04934e+06	76113656	5639.81	3.75126	-0.237214	0.104451	-0.132863	0.0500059	3.4696
PD-14	-	-	PD	60	pigd	47	no	90	0	batch2	6	1351.96	8045.3	5212	13607	1.08769e+07	102851100	7402.19	3.86936	6691.63	3181	13593	9.04683e+06	85545765	6310.33	3.80005	12239.8	6421	25175	1.65478e+07	156473732	11170	4.04805	-0.0693085	0.178694	0.0350427	0.124249	3.69215
PD-14	-	-	PD	60	pigd	47	no	33	0	batch2	6	1356.62	8012.58	3935	11574	1.087e+07	102785389	7369.47	3.86744	6190.06	2268	10771	8.39753e+06	79406107	5808.76	3.76408	13296.2	4766	24534	1.80379e+07	170563883	12226.4	4.0873	-0.103353	0.219863	0.000998209	0.165419	3.69022
PD-14	-	-	PD	60	pigd	47	no	48	0	batch2	6	1366.03	7944.79	4568	11362	1.08528e+07	102622810	7301.68	3.86342	5768.51	2884	10191	7.87994e+06	74511835	5387.21	3.73136	11553.2	5870	20703	1.5782e+07	149232650	10483.4	4.0205	-0.132059	0.15708	-0.0277078	0.102635	3.68621
PD-14	-	-	PD	60	pigd	47	no	43	0	batch2	6	1458.98	8300.31	5067	11232	1.211e+07	114511048	7657.2	3.88407	6969.95	3135	11375	1.01691e+07	96157506	6588.65	3.8188	13235.9	6918	20612	1.9311e+07	182602998	12166.1	4.08515	-0.0652733	0.201083	0.0390779	0.146639	3.70686
PD-14	-	-	PD	60	pigd	47	no	65	0	batch2	6	1570.35	6422.15	4006	10939	1.0085e+07	95362442	5779.04	3.76186	4077.7	2174	7158	6.40339e+06	60549747	3696.4	3.56778	8998.99	4714	15437	1.41315e+07	133625928	7929.2	3.89923	-0.194077	0.137374	-0.0897256	0.0829289	3.58464
PD-14	-	-	PD	60	pigd	47	no	25	0	batch2	6	1760.28	7710.1	4895	12504	1.35719e+07	128334525	7066.99	3.84923	5185.08	2840	10106	9.12719e+06	86305630	4803.78	3.68158	10042.6	5388	19046	1.76778e+07	167159659	8972.85	3.95293	-0.167652	0.103696	-0.0633003	0.0492513	3.67202
PD-14	-	-	PD	60	pigd	47	no	78	0	batch2	6	1891.2	6027.28	3661	10968	1.13988e+07	107785922	5384.18	3.73112	4051.6	2038	8084	7.66239e+06	72454689	3670.29	3.5647	7719.05	3933	14967	1.45983e+07	138039787	6649.26	3.82277	-0.166418	0.0916541	-0.0620671	0.0372095	3.55391
PD-14	-	-	PD	60	pigd	47	no	92	0	batch2	6	1914.58	11532.8	7878	17650	2.20805e+07	208790596	10889.7	4.03702	12279.5	5190	21815	2.35099e+07	222307307	11898.2	4.07548	20644.2	9829	33646	3.95248e+07	373742237	19574.4	4.29169	0.0384623	0.254671	0.142814	0.200226	3.8598
PD-14	-	-	PD	60	pigd	47	no	36	0	batch2	6	1933.08	5620.86	2808	10412	1.08656e+07	102743667	4977.75	3.69703	3635.99	1358	8186	7.02866e+06	66462231	3254.69	3.51251	7540.93	2820	16034	1.45772e+07	137840586	6471.14	3.81098	-0.184524	0.113947	-0.0801727	0.0595028	3.51982
PD-14	-	-	PD	60	pigd	47	no	55	0	batch2	6	1954.76	5640.45	3702	9130	1.10257e+07	104258118	4997.34	3.69874	3967.27	2524	7083	7.75506e+06	73330974	3585.97	3.55461	7504.44	4618	13478	1.46694e+07	138712035	6434.65	3.80852	-0.144133	0.109786	-0.0397818	0.0553409	3.52153
PD-14	-	-	PD	60	pigd	47	no	71	0	batch2	6	2050.79	8452.85	5565	15162	1.7335e+07	163917713	7809.74	3.89264	6082.07	3127	11452	1.2473e+07	117943543	5700.77	3.75593	11009.5	5960	19631	2.25782e+07	213496917	9939.75	3.99738	-0.136703	0.104738	-0.032352	0.0502939	3.71542
PD-14	-	-	PD	60	pigd	47	no	84	0	batch2	6	2101.12	5516.7	3124	11037	1.15913e+07	109605892	4873.6	3.68785	3829.9	1670	9047	8.04709e+06	76092369	3448.59	3.53764	7445.51	3516	16025	1.56439e+07	147927406	6375.72	3.80453	-0.150208	0.11668	-0.0458562	0.0622351	3.51064
PD-14	-	-	PD	60	pigd	47	no	81	0	batch2	6	2221.79	5782.94	3474	9412	1.28485e+07	121493901	5139.84	3.71095	3844.41	1853	6900	8.54147e+06	80767202	3463.11	3.53947	7521.36	3688	13523	1.67109e+07	158016344	6451.57	3.80967	-0.171483	0.0987163	-0.067132	0.0442717	3.53374
PD-14	-	-	PD	60	pigd	47	no	29	0	batch2	6	2232.89	7876.67	4910	12416	1.75878e+07	166308023	7233.56	3.85935	5387.73	2622	9585	1.20302e+07	113756428	5006.42	3.69953	10906.3	5686	17794	2.43527e+07	230276555	9836.55	3.99284	-0.159825	0.133491	-0.0554734	0.0790461	3.68214
PD-14	-	-	PD	60	pigd	47	no	39	0	batch2	6	2248.12	6431.73	3830	11407	1.44593e+07	136725619	5788.62	3.76257	4518.37	2209	10372	1.01579e+07	96051549	4137.07	3.61669	8797.76	4325	18044	1.97785e+07	187022875	7727.97	3.88807	-0.145882	0.125491	-0.0415307	0.0710462	3.58536
PD-14	-	-	PD	60	pigd	47	no	85	0	batch2	6	2441.23	6243.5	2933	11356	1.52418e+07	144124912	5600.39	3.74822	3939.58	1561	7467	9.61743e+06	90941332	3558.28	3.55124	5868.95	2772	9997	1.43275e+07	135478840	4799.16	3.68117	-0.196978	-0.0670531	-0.0926267	-0.121498	3.57101
PD-14	-	-	PD	60	pigd	47	no	54	0	batch2	6	2513.99	8831.15	5258	14553	2.22014e+07	209934086	8188.04	3.91318	6932.23	3863	12024	1.74276e+07	164793036	6550.93	3.8163	12291.4	6998	19664	3.09005e+07	292191350	11221.6	4.05006	-0.096877	0.136875	0.00747424	0.0824308	3.73597
PD-14	-	-	PD	60	pigd	47	no	87	0	batch2	6	2529.64	8004.24	3506	14189	2.02479e+07	191461436	7361.13	3.86694	4804.01	1855	10253	1.21524e+07	114912010	4422.71	3.64569	10234.6	4124	19658	2.58898e+07	244811135	9164.79	3.96212	-0.221256	0.0951778	-0.116905	0.0407332	3.68973
PD-14	-	-	PD	60	pigd	47	no	56	0	batch2	6	2741.89	5387.94	3474	12303	1.47731e+07	139693201	4744.84	3.67622	3664.84	2049	7445	1.00486e+07	95018204	3283.53	3.51634	6485.96	3505	15640	1.77838e+07	168161574	5416.17	3.73369	-0.15988	0.0574714	-0.0555283	0.00302681	3.49901
PD-14	-	-	PD	60	pigd	47	no	86	0	batch2	6	2806.72	7373.7	3158	17200	2.06959e+07	195698141	6730.6	3.82805	4700.86	1692	11743	1.3194e+07	124760944	4319.56	3.63544	8563.39	3209	20066	2.4035e+07	227272446	7493.6	3.87469	-0.192614	0.0466371	-0.0882625	-0.0078075	3.65084
PD-14	-	-	PD	60	pigd	47	no	73	0	batch2	6	2849.34	9091.17	6201	12973	2.59038e+07	244943297	8448.06	3.92676	6401.78	3428	13005	1.82408e+07	172483052	6020.47	3.77963	11916.1	7008	19878	3.3953e+07	321055346	10846.3	4.03528	-0.147126	0.108525	-0.0427749	0.0540803	3.74954
PD-14	-	-	PD	60	pigd	47	no	40	0	batch2	6	3029.75	7673.69	3781	13760	2.32494e+07	219843396	7030.58	3.84699	5138.37	1999	12220	1.5568e+07	147209103	4757.07	3.67734	9418.12	3881	21124	2.85346e+07	269819661	8348.33	3.9216	-0.169652	0.0746085	-0.0653005	0.0201639	3.66978
PD-14	-	-	PD	60	pigd	47	no	35	0	batch2	6	3042.55	7334.74	2992	17702	2.23163e+07	211020511	6691.63	3.82553	4404.66	1466	12131	1.34014e+07	126722089	4023.36	3.60459	8959.16	2988	25791	2.72587e+07	257755059	7889.37	3.89704	-0.220943	0.0715102	-0.116592	0.0170657	3.64832
PD-14	-	-	PD	60	pigd	47	no	21	0	batch2	6	3069.3	5986.86	2705	9032	1.83755e+07	173756748	5343.76	3.72785	3524.53	1935	6341	1.08179e+07	102292566	3143.23	3.49738	5575.97	2839	8883	1.71143e+07	161831256	4506.18	3.65381	-0.23047	-0.0740385	-0.126119	-0.128483	3.55063
PD-14	-	-	PD	60	pigd	47	no	22	0	batch2	6	3293.29	7700.86	3898	14318	2.53612e+07	239812387	7057.75	3.84867	5326.26	2121	12230	1.75409e+07	165864934	4944.95	3.69416	9815.16	4412	18244	3.23242e+07	305653830	8745.37	3.94178	-0.154504	0.0931119	-0.0501527	0.0386673	3.67145
PD-14	-	-	PD	60	pigd	47	no	66	0	batch2	6	3350.72	6618.78	3349	14007	2.21777e+07	209709499	5975.67	3.77639	3951.06	1759	9693	1.32389e+07	125185455	3569.76	3.55264	7642.88	3302	19740	2.56091e+07	242156859	6573.09	3.81777	-0.223748	0.0413823	-0.119397	-0.0130622	3.59917
PD-14	-	-	PD	60	pigd	47	no	62	0	batch2	6	3356.96	4909.61	2534	10436	1.64813e+07	155845705	4266.5	3.63007	3006.58	1268	7080	1.0093e+07	95437982	2625.28	3.41918	6620.24	2723	15403	2.22238e+07	210146158	5550.45	3.74433	-0.210896	0.114256	-0.106545	0.0598114	3.45286
PD-14	-	-	PD	60	pigd	47	no	27	0	batch2	6	3438.07	7981.18	4382	15924	2.74399e+07	259468206	7338.07	3.86558	4805.21	2107	9496	1.65206e+07	156217357	4423.91	3.64581	9132.49	4177	16096	3.13981e+07	296897158	8062.7	3.90648	-0.219776	0.0408983	-0.115425	-0.0135463	3.68837
PD-14	-	-	PD	60	pigd	47	no	34	0	batch2	6	3458.48	6668.16	3329	12964	2.30617e+07	218068870	6025.05	3.77996	4222.04	1792	10027	1.46018e+07	138073276	3840.74	3.58441	8025.08	3464	18339	2.77546e+07	262444130	6955.29	3.84232	-0.195547	0.0623542	-0.0911952	0.00790965	3.60275
PD-14	-	-	PD	60	pigd	47	no	63	0	batch2	6	3458.9	5348.48	2215	9667	1.84999e+07	174932716	4705.37	3.67259	3240.41	961	7897	1.12083e+07	105984214	2859.11	3.45623	7571.57	2631	17492	2.61893e+07	247643204	6501.78	3.81303	-0.216363	0.140438	-0.112011	0.0859935	3.49538
PD-14	-	-	PD	60	pigd	47	no	20	0	batch2	6	3485.45	7125.55	3665	13628	2.48357e+07	234843759	6482.44	3.81174	4572.48	1843	8940	1.59372e+07	150699956	4191.18	3.62234	8914.45	3866	16627	3.10708e+07	293802407	7844.66	3.89457	-0.189402	0.0828357	-0.0850505	0.0283911	3.63453
PD-14	-	-	PD	60	pigd	47	no	82	0	batch2	6	3498.88	8173.64	4643	12770	2.85986e+07	270424918	7530.53	3.87683	6487.86	2760	12239	2.27003e+07	214651019	6106.56	3.7858	10797.6	5234	18480	3.77794e+07	357237724	9727.78	3.98801	-0.0910289	0.111188	0.0133224	0.0567436	3.69961
PD-14	-	-	PD	60	pigd	47	no	46	0	batch2	6	3586.97	8102.65	4591	12907	2.9064e+07	274825765	7459.54	3.87271	6615.17	2594	12407	2.37284e+07	224373344	6233.87	3.79476	12291.2	4958	21671	4.40883e+07	416893639	11221.4	4.05005	-0.0779547	0.177336	0.0263966	0.122891	3.6955
PD-14	-	-	PD	60	pigd	47	no	95	0	batch2	6	3608.76	7872.17	4665	15290	2.84088e+07	268629956	7229.06	3.85908	4404.52	2562	10926	1.58948e+07	150299875	4023.22	3.60457	9931.84	5250	25070	3.58416e+07	338913974	8862.05	3.94753	-0.254508	0.088452	-0.150157	0.0340074	3.68187
PD-14	-	-	PD	60	pigd	47	no	69	0	batch2	6	3680.04	6251.23	2284	13972	2.30048e+07	217530478	5608.13	3.74882	4228.23	916	12310	1.556e+07	147134010	3846.93	3.58511	8598.29	2335	21675	3.1642e+07	299203249	7528.5	3.87671	-0.163704	0.127891	-0.0593523	0.073446	3.5716
PD-14	-	-	PD	60	pigd	47	no	99	0	batch2	6	3830.63	10095.4	4915	21135	3.86716e+07	365674590	9452.27	3.97554	7689.34	2957	18013	2.9455e+07	278523250	7308.04	3.8638	13084.1	5132	30290	5.01202e+07	473931267	12014.3	4.0797	-0.111735	0.104162	-0.00738387	0.0497173	3.79832
PD-14	-	-	PD	60	pigd	47	no	93	0	batch2	6	3993.39	9890.78	4039	19659	3.94977e+07	373485795	9247.67	3.96603	7741.57	1798	20524	3.09151e+07	292329418	7360.27	3.86689	12713.5	3433	33826	5.077e+07	480075159	11643.7	4.06609	-0.0991388	0.10006	0.00521244	0.045615	3.78882
PD-14	-	-	PD	60	pigd	47	no	8	0	batch2	6	4000.26	3547.52	1691	8283	1.4191e+07	134188606	2904.42	3.46306	2179.41	840	6805	8.71819e+06	82438210	1798.1	3.25481	4087.73	1606	10755	1.6352e+07	154622456	3017.94	3.47971	-0.208244	0.0166517	-0.103893	-0.0377928	3.28585
PD-14	-	-	PD	60	pigd	47	no	97	0	batch2	6	4074.61	10197.5	6520	20369	4.15509e+07	392900479	9554.42	3.9802	9657.06	4478	26625	3.93487e+07	372076743	9275.76	3.96735	14620.1	6857	35173	5.95713e+07	563299180	13550.3	4.13195	-0.012855	0.151746	0.0914963	0.0973015	3.80299
PD-14	-	-	PD	60	pigd	47	no	100	0	batch2	6	4083.17	10524.4	7193	16539	4.29731e+07	406348364	9881.33	3.99482	7413.78	4289	16386	3.02717e+07	286246128	7032.48	3.84711	13826.6	8551	28161	5.64563e+07	533844743	12756.8	4.10574	-0.147707	0.110927	-0.0433554	0.0564821	3.8176
PD-14	-	-	PD	60	pigd	47	no	37	0	batch2	6	4118.7	7766.42	4532	13131	3.19876e+07	302470969	7123.31	3.85268	5426	2542	11471	2.23481e+07	211320995	5044.7	3.70284	9233.61	5144	20208	3.80305e+07	359612170	8163.82	3.91189	-0.149847	0.0592115	-0.0454954	0.00476692	3.67547
PD-14	-	-	PD	60	pigd	47	no	59	0	batch2	6	4155.08	5902.84	2763	10244	2.45268e+07	231922416	5259.73	3.72096	3711.99	1330	7833	1.54236e+07	145844232	3330.69	3.52253	7369.16	2842	15832	3.06195e+07	289534373	6299.37	3.7993	-0.198429	0.0783339	-0.0940775	0.0238894	3.54375
PD-14	-	-	PD	60	pigd	47	no	42	0	batch2	6	4253.01	8216.58	3598	19168	3.49452e+07	330437784	7573.47	3.87929	5482.55	1861	17347	2.33173e+07	220486056	5101.24	3.70768	9828.36	3407	27620	4.18001e+07	395257372	8758.57	3.94243	-0.171619	0.0631385	-0.0672674	0.00869393	3.70208
PD-14	-	-	PD	60	pigd	47	no	23	0	batch2	6	4276.6	8525.05	5113	14361	3.64582e+07	344744346	7881.94	3.89663	5461.46	2598	11292	2.33564e+07	220855886	5080.16	3.70588	10140.5	4830	19389	4.33667e+07	410071043	9070.69	3.95764	-0.190756	0.0610075	-0.0864047	0.00656291	3.71942
PD-14	-	-	PD	60	pigd	47	no	60	0	batch2	6	4288.33	3463.34	1110	7502	1.4852e+07	140438510	2820.23	3.45029	2516.29	430	6626	1.07907e+07	102035591	2134.99	3.3294	4853.89	1201	13731	2.08151e+07	196825396	3784.1	3.57796	-0.120889	0.127678	-0.0165382	0.0732333	3.27307
PD-14	-	-	PD	60	pigd	47	no	51	0	batch2	6	4430.78	3975.91	1583	7969	1.76164e+07	166578583	3332.8	3.52281	3199.05	774	7884	1.41743e+07	134030790	2817.75	3.4499	5615.88	1692	14531	2.48827e+07	235288354	4546.09	3.65764	-0.0729062	0.134828	0.0314451	0.0803839	3.3456
PD-14	-	-	PD	60	pigd	47	no	38	0	batch2	6	4507.35	3500.11	2005	6765	1.57762e+07	149178365	2857.01	3.45591	2236.94	873	5257	1.00827e+07	95340554	1855.64	3.26849	4169.17	1701	9625	1.87919e+07	177694291	3099.38	3.49128	-0.187418	0.0353639	-0.083067	-0.0190807	3.2787
PD-14	-	-	PD	60	pigd	47	no	32	0	batch2	6	4651.18	5946.13	3051	11157	2.76565e+07	261516698	5303.02	3.72452	3637.16	1755	8211	1.69171e+07	159966142	3255.86	3.51267	6550.75	3186	15495	3.04687e+07	288108394	5480.96	3.73886	-0.211857	0.014333	-0.107506	-0.0401116	3.54731
PD-14	-	-	PD	60	pigd	47	no	79	0	batch2	6	4677.83	4199.63	2278	8804	1.96452e+07	185762304	3556.52	3.55103	2758.03	1139	7225	1.29016e+07	121996008	2376.73	3.37598	5034.25	2304	12021	2.35494e+07	222680146	3964.46	3.59818	-0.175046	0.0471587	-0.0706946	-0.00728588	3.37381
PD-14	-	-	PD	60	pigd	47	no	15	0	batch2	6	4724.89	4414.62	1652	8592	2.08586e+07	197236258	3771.51	3.57652	2361.13	969	6683	1.11561e+07	105490471	1979.83	3.29663	3998.42	1962	11087	1.88921e+07	178641428	2928.63	3.46666	-0.279888	-0.109851	-0.175537	-0.164295	3.3993
PD-14	-	-	PD	60	pigd	47	no	67	0	batch2	6	4739.38	3585.37	1950	7489	1.69924e+07	160678472	2942.27	3.46868	2053.12	856	4558	9.73049e+06	92010450	1671.82	3.22319	3795.13	1716	8578	1.79866e+07	170078885	2725.34	3.43542	-0.245493	-0.0332607	-0.141142	-0.0877052	3.29147
PD-14	-	-	PD	60	pigd	47	no	50	0	batch2	6	4768.46	5709.97	2772	11548	2.72278e+07	257462596	5066.86	3.70474	4543.2	1650	10051	2.16641e+07	204853087	4161.9	3.61929	8301.26	2901	18072	3.95842e+07	374304043	7231.48	3.85923	-0.0854473	0.154488	0.018904	0.100043	3.52753
PD-14	-	-	PD	60	pigd	47	no	77	0	batch2	6	4806.64	3340.17	1713	6007	1.6055e+07	151813883	2697.06	3.43089	1942.39	875	3870	9.33634e+06	88283397	1561.08	3.19343	3554.43	1887	7228	1.70849e+07	161552477	2484.64	3.39526	-0.237464	-0.0356265	-0.133113	-0.0900711	3.25368
PD-14	-	-	PD	60	pigd	47	no	44	0	batch2	6	4969.6	5076.35	2507	10554	2.52274e+07	238547629	4433.24	3.64672	3926.23	1206	9524	1.95118e+07	184501402	3544.93	3.54961	6868.79	2391	15537	3.41351e+07	322778013	5799	3.76335	-0.0971136	0.116632	0.00723766	0.0621872	3.46951
PD-14	-	-	PD	60	pigd	47	no	68	0	batch2	6	4996.99	3998.68	2016	10443	1.99814e+07	188941516	3355.57	3.52577	2263.85	864	7222	1.13125e+07	106969367	1882.55	3.27475	4438.17	1957	13475	2.21775e+07	209708165	3368.38	3.52742	-0.251019	0.00165525	-0.146668	-0.0527893	3.34855
PD-14	-	-	PD	60	pigd	47	no	2	0	batch2	6	5111.31	9567.14	5018	16379	4.89006e+07	462398822	8924.03	3.95056	6789.52	2686	13652	3.47033e+07	328150893	6408.21	3.80674	10815	4705	20415	5.52791e+07	522712792	9745.26	3.98879	-0.143824	0.0382323	-0.0394726	-0.0162123	3.77335
PD-14	-	-	PD	60	pigd	47	no	19	0	batch2	6	5276.08	4856.69	2201	9342	2.56243e+07	242300060	4213.58	3.62465	3350.73	959	8613	1.76787e+07	167167977	2969.43	3.47267	6306.53	2241	16501	3.32738e+07	314632815	5236.74	3.71906	-0.151978	0.09441	-0.0476268	0.0399654	3.44744
PD-14	-	-	PD	60	pigd	47	no	58	0	batch2	6	5357.19	5240.8	2560	10460	2.8076e+07	265483310	4597.69	3.66254	3606.01	1190	8654	1.93181e+07	182669385	3224.7	3.50849	7479.39	2653	18140	4.00685e+07	378883516	6409.6	3.80683	-0.15405	0.144291	-0.049699	0.0898463	3.48533
PD-14	-	-	PD	60	pigd	47	no	80	0	batch2	6	5386.06	5541.32	2805	10544	2.98459e+07	282219463	4898.21	3.69004	3737.13	1599	7143	2.01284e+07	190332250	3355.83	3.5258	7290.14	3166	13626	3.92651e+07	371286754	6220.35	3.79381	-0.164237	0.103777	-0.0598862	0.0493325	3.51282
PD-14	-	-	PD	60	pigd	47	no	91	0	batch2	6	5392.83	7510.46	4670	13225	4.05026e+07	382988329	6867.35	3.83679	5649.05	2548	14308	3.04644e+07	288067684	5267.75	3.72163	10780	5264	25668	5.81347e+07	549714878	9710.2	3.98723	-0.115164	0.150439	-0.0108129	0.0959944	3.65958
PD-14	-	-	PD	60	pigd	47	no	12	0	batch2	6	5492.14	5536.47	2253	11396	3.0407e+07	287525480	4893.36	3.68961	3464.24	950	7740	1.9026e+07	179908155	3082.93	3.48896	6699	2287	13957	3.67918e+07	347899374	5629.21	3.75045	-0.200643	0.0608404	-0.0962918	0.00639581	3.51239
PD-14	-	-	PD	60	pigd	47	no	11	0	batch2	6	5549.77	8845.89	3484	17902	4.90927e+07	464214529	8202.78	3.91396	5745.58	1549	15022	3.18866e+07	301516353	5364.27	3.72951	10349.8	3624	20218	5.74389e+07	543135501	9279.99	3.96755	-0.18445	0.0535862	-0.0800988	-0.00085838	3.73675
PD-14	-	-	PD	60	pigd	47	no	30	0	batch2	6	5617.03	5933.32	2846	13691	3.33276e+07	315142161	5290.21	3.72347	4056.61	1397	11931	2.27861e+07	215463032	3675.31	3.56529	7892.75	2709	23008	4.43338e+07	419215528	6822.96	3.83397	-0.158178	0.1105	-0.0538271	0.0560555	3.54626
PD-14	-	-	PD	60	pigd	47	no	57	0	batch2	6	5681.86	4367.4	2117	10259	2.48149e+07	234647228	3724.29	3.57104	2923.97	820	7858	1.66136e+07	157096014	2542.67	3.40529	5921.86	2092	17062	3.36472e+07	318163832	4852.07	3.68593	-0.165754	0.114884	-0.061403	0.0604389	3.39383
PD-14	-	-	PD	60	pigd	47	no	4	0	batch2	6	5689.58	6153.38	2795	14531	3.50102e+07	331052079	5510.28	3.74117	4485.06	1351	13459	2.55181e+07	241296053	4103.76	3.61318	8625.69	3093	23175	4.90766e+07	464062318	7555.9	3.87829	-0.127992	0.137113	-0.0236406	0.0826685	3.56396
PD-14	-	-	PD	60	pigd	47	no	89	0	batch2	6	5718.55	7161.68	3825	13455	4.09545e+07	387260919	6518.58	3.81415	5648.89	2516	12616	3.23035e+07	305457869	5267.58	3.72161	10301.7	4690	21911	5.8911e+07	557055897	9231.94	3.96529	-0.0925412	0.15114	0.01181	0.0966958	3.63694
PD-14	-	-	PD	60	pigd	47	no	14	0	batch2	6	5820.29	4628.8	1589	9990	2.6941e+07	254750581	3985.69	3.6005	3142.11	605	9087	1.8288e+07	172928905	2760.8	3.44104	6034.9	1549	18394	3.51249e+07	332136823	4965.11	3.69593	-0.159468	0.0954253	-0.0551169	0.0409807	3.42329
PD-14	-	-	PD	60	pigd	47	no	28	0	batch2	6	5874.01	6256.2	2571	14844	3.6749e+07	347494326	5613.09	3.7492	4396.02	1187	12266	2.58223e+07	244172684	4014.72	3.60366	8511.4	2673	20332	4.99961e+07	472757218	7441.61	3.87167	-0.145547	0.122465	-0.0411954	0.0680202	3.57199
PD-14	-	-	PD	60	pigd	47	no	52	0	batch2	6	5904.47	4007.32	2137	10012	2.36611e+07	223736941	3364.22	3.52688	2651.85	1070	6308	1.56578e+07	148058232	2270.55	3.35613	4709.48	2160	14284	2.7807e+07	262939716	3639.69	3.56106	-0.170753	0.0341806	-0.0664013	-0.020264	3.34967
PD-14	-	-	PD	60	pigd	47	no	94	0	batch2	6	5988.23	8076.37	4844	14148	4.83631e+07	457316434	7433.26	3.87118	6367.06	2929	15222	3.81274e+07	360528311	5985.76	3.77712	12642.2	5801	27915	7.57042e+07	715850234	11572.4	4.06342	-0.0940605	0.192243	0.0102908	0.137799	3.69397
PD-14	-	-	PD	60	pigd	47	no	45	0	batch2	6	6148.02	6492.31	3699	16341	3.99148e+07	377430277	5849.2	3.7671	5095.05	2369	10887	3.13245e+07	296200708	4713.75	3.67337	9361.17	4415	18745	5.75527e+07	544211356	8291.38	3.91863	-0.09373	0.15153	0.0106212	0.0970856	3.58988
PD-14	-	-	PD	60	pigd	47	no	72	0	batch2	6	6230.93	4898.68	2415	10769	3.05234e+07	288625512	4255.58	3.62896	2957.42	1090	6945	1.84275e+07	174248335	2576.12	3.41097	5580.39	2227	13954	3.4771e+07	328790940	4510.6	3.65423	-0.217992	0.0252759	-0.113641	-0.0291686	3.45175
PD-14	-	-	PD	60	pigd	47	no	83	0	batch2	6	6301.9	5303.1	1884	12514	3.34195e+07	316011458	4659.99	3.66838	3269.18	872	9133	2.0602e+07	194810621	2887.88	3.46058	5872.64	1810	16634	3.70088e+07	349950600	4802.85	3.6815	-0.207805	0.0131143	-0.103454	-0.0413303	3.49117
PD-14	-	-	PD	60	pigd	47	no	88	0	batch2	6	6464.55	6877.49	2667	17522	4.44599e+07	420407332	6234.38	3.79479	4170.02	1192	15053	2.69573e+07	254905063	3788.72	3.57849	8295.29	2879	33407	5.36253e+07	507074710	7225.5	3.85887	-0.216301	0.0640746	-0.11195	0.00963	3.61758
PD-14	-	-	PD	60	pigd	47	no	16	0	batch2	6	6468.46	5162.61	2554	10091	3.33941e+07	315770767	4519.5	3.65509	3483.76	1101	8317	2.25345e+07	213083891	3102.45	3.49171	6406.31	2401	15556	4.1439e+07	391842260	5336.53	3.72726	-0.163385	0.0721683	-0.0590337	0.0177237	3.47788
PD-14	-	-	PD	60	pigd	47	no	53	0	batch2	6	6548.09	7166.89	3355	15335	4.69294e+07	443759227	6523.78	3.8145	5697.26	2051	15319	3.73062e+07	352763092	5315.96	3.72558	10225	4218	22003	6.6954e+07	633109780	9155.18	3.96167	-0.0889175	0.147168	0.0154338	0.0927232	3.63729
PD-14	-	-	PD	60	pigd	47	no	74	0	batch2	6	6615.35	6652.94	2636	11728	4.40116e+07	416168332	6009.84	3.77886	4436.47	1206	11317	2.93488e+07	277518746	4055.17	3.60801	7849.19	2573	18758	5.19251e+07	490998080	6779.4	3.83119	-0.170854	0.0523284	-0.0665029	-0.00211616	3.60165
PD-14	-	-	PD	60	pigd	47	no	64	0	batch2	6	6660.82	6374.62	2721	11726	4.24602e+07	401499069	5731.51	3.75827	3949.33	1543	8822	2.63058e+07	248744807	3568.03	3.55243	8688.64	3647	17551	5.78735e+07	547245008	7618.85	3.88189	-0.205841	0.12362	-0.101489	0.0691753	3.58106
PD-14	-	-	PD	60	pigd	47	no	13	0	batch2	6	6996.81	5159.84	2603	11935	3.61024e+07	341380265	4516.73	3.65482	3100.9	1116	9312	2.16964e+07	205158603	2719.6	3.4345	5851.82	2472	16620	4.0944e+07	387161971	4782.03	3.67961	-0.22032	0.0247875	-0.115969	-0.0296571	3.47761
PD-14	-	-	PD	60	pigd	47	no	76	0	batch2	6	7249.56	4913.66	2228	11167	3.56219e+07	336836457	4270.55	3.63048	2908.2	1004	6872	2.10831e+07	199359836	2526.9	3.40259	5644.21	2093	13436	4.09181e+07	386916501	4574.42	3.66034	-0.227897	0.0298522	-0.123546	-0.0245924	3.45327
PD-14	-	-	PD	60	pigd	47	no	26	0	batch2	6	7461.91	6778.34	2727	14129	5.05794e+07	478272743	6135.23	3.78783	5171	1303	17343	3.85856e+07	364860621	4789.7	3.68031	8663.47	2738	28479	6.4646e+07	611285421	7593.68	3.88045	-0.107523	0.0926211	-0.00317143	0.0381766	3.61062
PD-14	-	-	PD	60	pigd	47	no	98	0	batch2	6	8006.23	8737.75	4558	16098	6.99564e+07	661500134	8094.64	3.9082	6507.14	2474	16322	5.20977e+07	492629567	6125.84	3.78717	10232.3	4275	26582	8.19223e+07	774647621	9162.53	3.96202	-0.121032	0.0538175	-0.0166809	-0.000627064	3.73098
PD-14	-	-	PD	60	pigd	47	no	96	0	batch2	6	8045.04	6909.47	2826	18450	5.5587e+07	525624241	6266.36	3.79702	4535.22	1387	17199	3.6486e+07	345007713	4153.92	3.61846	7695.7	2560	24357	6.19122e+07	585434710	6625.91	3.82125	-0.178558	0.0242296	-0.0742065	-0.0302149	3.6198
PD-14	-	-	PD	60	pigd	47	no	1	0	batch2	6	8071.06	7474.4	3096	15822	6.03263e+07	570438616	6831.29	3.8345	4771.45	880	13876	3.85106e+07	364152221	4390.15	3.64248	8283.73	2129	23334	6.68584e+07	632205707	7213.94	3.85817	-0.192024	0.0236695	-0.0876724	-0.030775	3.65729
PD-14	-	-	PD	60	pigd	47	no	9	0	batch2	6	8240.37	4967.73	1891	13623	4.0936e+07	387085844	4324.63	3.63595	2883.19	727	10481	2.37585e+07	224657833	2501.88	3.39827	6192.42	1874	21318	5.10278e+07	482513478	5122.63	3.70949	-0.237681	0.0735445	-0.13333	0.0190999	3.45874
PD-14	-	-	PD	60	pigd	47	no	5	0	batch2	6	8251.16	5365.79	2115	13333	4.4274e+07	418649526	4722.68	3.67419	3365.49	813	9890	2.77692e+07	262581948	2984.18	3.47483	6369.55	1781	19725	5.25561e+07	496964973	5299.76	3.72426	-0.199363	0.0500676	-0.0950116	-0.004377	3.49698
PD-14	-	-	PD	60	pigd	47	no	3	0	batch2	6	8345.81	4919.13	1827	13045	4.10541e+07	388202897	4276.02	3.63104	3137.47	786	11961	2.61847e+07	247599883	2756.17	3.44031	5549.07	1694	17706	4.63115e+07	437915908	4479.28	3.65121	-0.190734	0.0201683	-0.0863825	-0.0342763	3.45383
PD-14	-	-	PD	60	pigd	47	no	24	0	batch2	6	8483.5	8123.52	4092	15052	6.89158e+07	651660389	7480.41	3.87393	5683.17	2254	13679	4.82132e+07	455898096	5301.87	3.72443	9503.61	3882	21410	8.06239e+07	762370027	8433.82	3.92602	-0.149496	0.0520989	-0.0451452	-0.00234566	3.69671
PD-14	-	-	PD	60	pigd	47	no	75	0	batch2	6	8752.33	4638.76	2230	9947	4.05999e+07	383908182	3995.65	3.60159	2719.69	998	6952	2.38036e+07	225084134	2338.39	3.36892	5061.07	2057	13331	4.42961e+07	418859043	3991.28	3.60111	-0.232671	-0.000475385	-0.12832	-0.05492	3.42437
PD-14	-	-	PD	60	pigd	47	no	10	0	batch2	6	8786.17	7110.7	3518	14213	6.24758e+07	590763876	6467.59	3.81074	4525.1	1355	11376	3.97583e+07	375950258	4143.8	3.6174	9179.14	3201	21428	8.06495e+07	762612497	8109.35	3.90899	-0.193343	0.0982438	-0.0889921	0.0437992	3.63353
PD-14	-	-	PD	60	pigd	47	no	49	0	batch2	6	9068.53	5290.47	2428	15692	4.79768e+07	453662950	4647.36	3.66721	3278.28	1179	10314	2.97291e+07	281115348	2896.97	3.46194	5852.88	2417	16999	5.3077e+07	501890391	4783.09	3.67971	-0.205262	0.0125023	-0.100911	-0.0419423	3.48999
PD-14	-	-	PD	60	pigd	47	no	17	0	batch2	6	9261.85	6504.34	3106	13079	6.02422e+07	569643507	5861.23	3.76799	4000.89	1039	11552	3.70556e+07	350394005	3619.59	3.55866	7510.98	2395	20675	6.95656e+07	657803950	6441.19	3.80897	-0.20933	0.0409771	-0.104978	-0.0134675	3.59078
PD-14	-	-	PD	60	pigd	47	no	31	0	batch2	6	9373.21	5429.24	2417	12853	5.08894e+07	481204084	4786.13	3.67998	3197.19	925	11278	2.99679e+07	283373262	2815.89	3.44962	6334.05	2045	18250	5.93704e+07	561399651	5264.26	3.72134	-0.230369	0.0413531	-0.126018	-0.0130915	3.50277
PD-14	-	-	PD	60	pigd	47	no	47	0	batch2	6	9607.24	7358.19	3393	14477	7.06919e+07	668454914	6715.08	3.82705	4590.92	1485	13805	4.4106e+07	417061775	4209.61	3.62424	8565.11	2986	21303	8.22871e+07	778097819	7495.32	3.87479	-0.202809	0.0477389	-0.0984579	-0.00670563	3.64984
PD-14	-	-	PD	60	pigd	47	no	6	0	batch2	6	9813.04	6841.33	2802	14504	6.71343e+07	634814239	6198.23	3.79227	4198.86	995	13375	4.12036e+07	389616815	3817.56	3.58179	8431.38	2613	25064	8.27374e+07	782355892	7361.59	3.86697	-0.210481	0.074704	-0.10613	0.0202594	3.61505
PD-14	-	-	PD	60	pigd	47	no	7	0	batch2	6	9907.58	5081.33	1884	15564	5.03437e+07	476044769	4438.23	3.64721	2900.42	586	13881	2.87362e+07	271726207	2519.12	3.40125	6176.54	1524	27214	6.11946e+07	578648902	5106.75	3.70814	-0.24596	0.0609349	-0.141609	0.00649032	3.47
PD-14	-	-	PD	60	pigd	47	no	18	0	batch2	6	10004.9	6886.2	2963	16398	6.88956e+07	651468776	6243.09	3.7954	4448.08	1447	12113	4.45025e+07	420810378	4066.78	3.60925	8260.55	2801	22677	8.26458e+07	781489072	7190.76	3.85677	-0.186149	0.061375	-0.081798	0.00693042	3.61819
PD-15	-	-	PD	96	pigd	23	no	31	0	batch2	5	1592.18	5206.26	1526	23357	8.2893e+06	78375095	4774.96	3.67897	4256.77	1522	21501	6.77754e+06	64081475	4099.71	3.61275	9092.82	3043	47283	1.44774e+07	136883311	9022.64	3.95533	-0.0662164	0.276364	0.0381349	0.221919	3.50176
PD-15	-	-	PD	96	pigd	23	no	33	0	batch2	5	1709.79	7039.87	2313	21999	1.20367e+07	113806518	6608.56	3.82011	4607.12	1454	13798	7.8772e+06	74478715	4450.06	3.64837	11014	3600	37164	1.88317e+07	178052744	10943.8	4.03917	-0.171741	0.219063	-0.0673902	0.164618	3.64289
PD-15	-	-	PD	96	pigd	23	no	13	0	batch2	5	1937.08	7521.36	2822	27683	1.45694e+07	137753670	7090.05	3.85065	4963.12	1405	22470	9.61395e+06	90899639	4806.06	3.68179	10860.9	3775	50315	2.10383e+07	198916683	10790.7	4.03305	-0.16886	0.182399	-0.0645088	0.127955	3.67344
PD-15	-	-	PD	96	pigd	23	no	86	0	batch2	5	1977.9	12590	6437	37457	2.49018e+07	235445913	12158.7	4.08489	9817.21	4785	37258	1.94175e+07	183591574	9660.14	3.98498	19539.9	8850	65535	3.86481e+07	365416536	19469.8	4.28936	-0.099904	0.204473	0.00444726	0.150029	3.90767
PD-15	-	-	PD	96	pigd	23	no	37	0	batch2	5	1981.71	6183.46	2228	26973	1.22538e+07	115859440	5752.15	3.75983	4016.59	1223	16150	7.95971e+06	75258786	3859.52	3.58653	9558.39	2747	42732	1.89419e+07	179095533	9488.2	3.97718	-0.173297	0.217354	-0.0689453	0.162909	3.58262
PD-15	-	-	PD	96	pigd	23	no	90	0	batch2	5	2149.45	9137.44	2298	27102	1.96405e+07	185700258	8706.14	3.93983	6237.06	1532	20904	1.34062e+07	126755696	6079.99	3.7839	15245.1	3809	56980	3.27686e+07	309826390	15174.9	4.18113	-0.155922	0.241301	-0.0515712	0.186857	3.76261
PD-15	-	-	PD	96	pigd	23	no	97	0	batch2	5	2170.08	6462.84	2504	25318	1.40249e+07	132604599	6031.54	3.78043	4753.09	1827	16888	1.03146e+07	97523929	4596.03	3.66238	10401.3	3510	46504	2.25715e+07	213412976	10331.1	4.01415	-0.118045	0.233717	-0.0136941	0.179273	3.60321
PD-15	-	-	PD	96	pigd	23	no	16	0	batch2	5	2184.99	6203.05	2174	24635	1.35536e+07	128148874	5771.75	3.76131	4507.25	1527	22456	9.84829e+06	93115316	4350.19	3.63851	10275.2	2820	55694	2.24511e+07	212274615	10205	4.00881	-0.122799	0.247505	-0.018448	0.19306	3.58409
PD-15	-	-	PD	96	pigd	23	no	59	0	batch2	5	2185.94	4424.51	1572	23999	9.67172e+06	91445805	3993.21	3.60132	3228.82	1092	16382	7.05801e+06	66733252	3071.76	3.48739	6602.3	2021	38189	1.44322e+07	136456372	6532.12	3.81505	-0.113935	0.213732	-0.00958369	0.159288	3.42411
PD-15	-	-	PD	96	pigd	23	no	76	0	batch2	5	2260.29	7673.89	3001	25582	1.73452e+07	163998770	7242.59	3.85989	5224.33	1905	19656	1.18085e+07	111649126	5067.27	3.70477	11022.3	3306	49459	2.49137e+07	235558576	10952.2	4.0395	-0.15512	0.179606	-0.0507688	0.125162	3.68268
PD-15	-	-	PD	96	pigd	23	no	25	0	batch2	5	2301.01	7153.91	2887	24744	1.64612e+07	155640450	6722.6	3.82754	5240.4	2133	19360	1.20582e+07	114010112	5083.34	3.70615	10759.2	4227	43509	2.47571e+07	234077182	10689	4.02894	-0.121389	0.2014	-0.0170374	0.146956	3.65032
PD-15	-	-	PD	96	pigd	23	no	24	0	batch2	5	2369.12	7838.85	2500	35849	1.85712e+07	175590119	7407.54	3.86967	5699.57	1761	26260	1.3503e+07	127670354	5542.51	3.74371	11480.9	3716	57553	2.71996e+07	257171872	11410.7	4.05731	-0.125968	0.187638	-0.0216166	0.133194	3.69246
PD-15	-	-	PD	96	pigd	23	no	20	0	batch2	5	2516.35	7175.7	2818	18719	1.80566e+07	170724251	6744.39	3.82894	6288.84	1695	20783	1.58249e+07	149623980	6131.77	3.78759	13018.1	3394	40823	3.27582e+07	309727785	12948	4.1122	-0.0413569	0.283259	0.0629944	0.228814	3.65173
PD-15	-	-	PD	96	pigd	23	no	68	0	batch2	5	2571.24	9162.62	3763	21028	2.35593e+07	222752572	8731.32	3.94108	8189.22	2750	25685	2.10564e+07	199088041	8032.15	3.90483	16278.7	4573	61753	4.18564e+07	395750607	16208.5	4.20974	-0.0362479	0.268662	0.0681033	0.214218	3.76387
PD-15	-	-	PD	96	pigd	23	no	83	0	batch2	5	2581.39	8646.35	2552	46973	2.23196e+07	211031432	8215.04	3.91461	5422.32	1560	21496	1.39971e+07	132342619	5265.26	3.72142	12250.1	3573	50674	3.16223e+07	298987622	12179.9	4.08564	-0.19319	0.171034	-0.0888389	0.116589	3.7374
PD-15	-	-	PD	96	pigd	23	no	96	0	batch2	5	2638.08	5602.74	2469	28513	1.47805e+07	139749071	5171.43	3.71361	4337.94	1819	21309	1.14439e+07	108201303	4180.88	3.62127	9175.42	3869	53147	2.42055e+07	228862489	9105.24	3.95929	-0.0923431	0.24568	0.0120082	0.191236	3.5364
PD-15	-	-	PD	96	pigd	23	no	99	0	batch2	5	2699.43	5500.97	2312	29767	1.48495e+07	140401192	5069.66	3.70498	4689.86	1703	30114	1.26599e+07	119699303	4532.8	3.65637	10040.2	3275	65535	2.71029e+07	256256780	9970.05	3.9987	-0.0486127	0.293718	0.0557386	0.239274	3.52777
PD-15	-	-	PD	96	pigd	23	no	65	0	batch2	5	2734.86	8054.33	3308	24462	2.20274e+07	208268781	7623.02	3.88213	5909.05	2327	18390	1.61604e+07	152796187	5751.99	3.75982	12561	4776	42176	3.43526e+07	324802527	12490.8	4.09659	-0.122309	0.214464	-0.0179581	0.160019	3.70491
PD-15	-	-	PD	96	pigd	23	no	50	0	batch2	5	2882.82	5782.93	2284	32784	1.66712e+07	157625420	5351.63	3.72849	4059.22	1872	20475	1.1702e+07	110642023	3902.15	3.5913	9720.14	3853	57247	2.80214e+07	264941778	9649.95	3.98453	-0.137182	0.256039	-0.0328305	0.201595	3.55127
PD-15	-	-	PD	96	pigd	23	no	85	0	batch2	5	2909.47	7948.31	2589	30504	2.31254e+07	218650108	7517.01	3.87604	5563.06	1745	21303	1.61856e+07	153034253	5406	3.73288	11351.8	3460	46260	3.30279e+07	312277522	11281.6	4.05237	-0.143169	0.176328	-0.0388178	0.121883	3.69883
PD-15	-	-	PD	96	pigd	23	no	27	0	batch2	5	3107.15	5258.03	2305	20260	1.63375e+07	154470437	4826.73	3.68365	4154.34	1806	15547	1.29082e+07	122046262	3997.28	3.60176	9152.34	3582	37677	2.84377e+07	268877374	9082.15	3.95819	-0.0818882	0.274536	0.0224631	0.220092	3.50644
PD-15	-	-	PD	96	pigd	23	no	35	0	batch2	5	3140.15	9294.92	2387	29785	2.91874e+07	275966061	8863.61	3.94761	5708.6	1412	19881	1.79258e+07	169488180	5551.53	3.74441	13244	3040	51705	4.15881e+07	393214375	13173.8	4.11971	-0.203198	0.172101	-0.0988466	0.117656	3.7704
PD-15	-	-	PD	96	pigd	23	no	47	0	batch2	5	3149.67	4857.11	1911	18023	1.52983e+07	144644659	4425.8	3.64599	3360.94	1205	14709	1.05858e+07	100088751	3203.88	3.50568	8327.86	2732	41694	2.623e+07	248003611	8257.67	3.91686	-0.140316	0.270866	-0.035965	0.216421	3.46878
PD-15	-	-	PD	96	pigd	23	no	60	0	batch2	5	3415.56	6501.87	2647	27464	2.22075e+07	209971493	6070.57	3.78323	4324.98	1273	18353	1.47722e+07	139670880	4167.92	3.61992	9438.54	2499	43978	3.22379e+07	304808326	9368.36	3.97166	-0.16331	0.188434	-0.0589591	0.13399	3.60602
PD-15	-	-	PD	96	pigd	23	no	56	0	batch2	5	3439.57	5466.47	2237	20732	1.88023e+07	177775031	5035.16	3.70201	3371.47	1026	13528	1.15964e+07	109643636	3214.41	3.5071	7476.02	2421	35671	2.57143e+07	243127519	7405.83	3.86957	-0.194912	0.16756	-0.0905612	0.113116	3.5248
PD-15	-	-	PD	96	pigd	23	no	94	0	batch2	5	3499.75	6259.96	2150	24986	2.19083e+07	207141963	5828.65	3.76557	4159.36	1351	22528	1.45567e+07	137633124	4002.29	3.60231	10557.6	2772	64673	3.69491e+07	349352315	10487.5	4.02067	-0.163259	0.255102	-0.0589079	0.200658	3.58835
PD-15	-	-	PD	96	pigd	23	no	32	0	batch2	5	3500.7	6359.9	1904	32230	2.22641e+07	210506435	5928.6	3.77295	4302.24	1216	21162	1.50608e+07	142399699	4145.17	3.61754	10568.4	2866	60430	3.69969e+07	349804683	10498.3	4.02112	-0.155409	0.248165	-0.0510581	0.193721	3.59574
PD-15	-	-	PD	96	pigd	23	no	77	0	batch2	5	3511.49	7284.78	2898	21274	2.55804e+07	241862054	6853.48	3.83591	5203.72	1592	18535	1.82728e+07	172768783	5046.66	3.703	10664	3182	41909	3.74464e+07	354054866	10593.8	4.02505	-0.132907	0.189141	-0.0285557	0.134696	3.6587
PD-15	-	-	PD	96	pigd	23	no	57	0	batch2	5	3546.18	4135.55	1179	34500	1.46654e+07	138660702	3704.24	3.5687	3417.67	1047	21047	1.21197e+07	114591126	3260.61	3.5133	7660.56	2288	52929	2.71657e+07	256851038	7590.38	3.88026	-0.0554004	0.311564	0.0489509	0.25712	3.39149
PD-15	-	-	PD	96	pigd	23	no	64	0	batch2	5	3609.42	7778.8	2870	21328	2.8077e+07	265467209	7347.5	3.86614	5709.73	1877	18391	2.06088e+07	194855904	5552.66	3.7445	12381.6	3974	41059	4.46904e+07	422546730	12311.4	4.09031	-0.121638	0.224168	-0.0172867	0.169724	3.68893
PD-15	-	-	PD	96	pigd	23	no	100	0	batch2	5	3623.7	6140.95	1865	27415	22252965	210401124	5709.64	3.75661	4689.57	1339	19792	1.69936e+07	160674210	4532.51	3.65634	9939.04	2751	47829	3.60161e+07	340531246	9868.85	3.99427	-0.10027	0.237658	0.00408136	0.183213	3.5794
PD-15	-	-	PD	96	pigd	23	no	91	0	batch2	5	3643.16	7702.2	2477	22925	2.80604e+07	265309907	7270.89	3.86159	6430	1743	25458	2.34255e+07	221487670	6272.93	3.79747	13660.6	3599	62117	4.9768e+07	470554723	13590.5	4.13323	-0.064117	0.271647	0.0402342	0.217202	3.68437
PD-15	-	-	PD	96	pigd	23	no	19	0	batch2	5	3667.17	6922.05	2239	40522	2.53843e+07	240008143	6490.74	3.81229	4509.84	1381	27052	1.65383e+07	156369496	4352.77	3.63877	10068.8	2877	65535	3.6924e+07	349115228	9998.61	3.99994	-0.173528	0.187645	-0.0691772	0.133201	3.63508
PD-15	-	-	PD	96	pigd	23	no	58	0	batch2	5	3672.88	7552.48	2634	22153	2.77394e+07	262275158	7121.18	3.85255	6290.52	2183	23186	2.31043e+07	218450809	6133.45	3.78771	13471.3	4320	55566	4.94783e+07	467816216	13401.1	4.12714	-0.0648468	0.274588	0.0395045	0.220143	3.67534
PD-15	-	-	PD	96	pigd	23	no	5	0	batch2	5	3692.13	6967.35	2497	24677	2.57244e+07	243223187	6536.04	3.81531	5500.68	1930	20961	2.03092e+07	192023231	5343.62	3.72784	10739.3	3730	46225	3.9651e+07	374898619	10669.1	4.02813	-0.0874796	0.212814	0.0168716	0.158369	3.6381
PD-15	-	-	PD	96	pigd	23	no	93	0	batch2	5	3693.82	4760.84	1734	19070	1.75857e+07	166272417	4329.54	3.63644	3800.89	1171	20151	1.40398e+07	132745986	3643.82	3.56156	8373.11	2578	53932	3.09288e+07	292430919	8302.93	3.91923	-0.074884	0.28279	0.0294672	0.228345	3.45923
PD-15	-	-	PD	96	pigd	23	no	62	0	batch2	5	3702.18	6579.69	1887	24116	2.43592e+07	230315599	6148.39	3.78876	4733.77	1362	19162	1.75253e+07	165700791	4576.7	3.66055	10189.1	2821	47233	3.77219e+07	356659192	10118.9	4.00513	-0.128209	0.216373	-0.0238572	0.161928	3.61155
PD-15	-	-	PD	96	pigd	23	no	70	0	batch2	5	3743.32	7784.06	3053	39157	2.91383e+07	275501309	7352.76	3.86645	6061.52	2198	23608	2.26902e+07	214535514	5904.46	3.77118	12609.1	3788	55140	4.72e+07	446275001	12538.9	4.09826	-0.0952699	0.231811	0.00908132	0.177366	3.68924
PD-15	-	-	PD	96	pigd	23	no	61	0	batch2	5	3878.38	7076.68	2202	37918	2.74461e+07	259501887	6645.38	3.82252	5049.06	1592	23190	1.95822e+07	185149033	4892	3.68949	10728.4	3173	52708	4.16089e+07	393410811	10658.2	4.02768	-0.133033	0.205165	-0.0286821	0.150721	3.64531
PD-15	-	-	PD	96	pigd	23	no	80	0	batch2	5	3911.38	11085.2	3760	33030	4.33583e+07	409951913	10653.9	4.02751	7570.19	2403	32503	2.96099e+07	279960595	7413.12	3.87	15189.2	4793	65357	5.94108e+07	561727171	15119	4.17952	-0.157506	0.152016	-0.0531549	0.0975718	3.85029
PD-15	-	-	PD	96	pigd	23	no	3	0	batch2	5	3979.49	5075.64	1600	21065	2.01985e+07	190976161	4644.34	3.66692	3555.84	933	13226	1.41504e+07	133791895	3398.77	3.53132	6789.99	1750	32012	2.70207e+07	255480256	6719.81	3.82736	-0.135602	0.160433	-0.0312504	0.105989	3.48971
PD-15	-	-	PD	96	pigd	23	no	15	0	batch2	5	3987.11	5738.24	2144	19986	2.2879e+07	216320187	5306.93	3.72484	4101.74	1372	15598	1.63541e+07	154627528	3944.68	3.59601	9802.24	2820	46668	3.90826e+07	369524647	9732.05	3.9882	-0.128832	0.263361	-0.0244806	0.208916	3.54763
PD-15	-	-	PD	96	pigd	23	no	30	0	batch2	5	3995.68	4910.56	2037	23834	1.9621e+07	185516054	4479.25	3.65121	3742.81	1195	14402	1.49551e+07	141399643	3585.75	3.55458	8396.76	2942	41618	3.35507e+07	317221127	8326.57	3.92047	-0.096626	0.269261	0.00772526	0.214816	3.47399
PD-15	-	-	PD	96	pigd	23	no	34	0	batch2	5	4034.39	6487.71	2167	30389	2.61739e+07	247473650	6056.4	3.78221	3931.63	1234	16273	1.58617e+07	149972074	3774.57	3.57687	9807.11	2896	43646	3.95657e+07	374092184	9736.92	3.98842	-0.205348	0.206207	-0.100996	0.151762	3.605
PD-15	-	-	PD	96	pigd	23	no	98	0	batch2	5	4035.97	4033.45	1355	16554	1.62789e+07	153916381	3602.14	3.55656	2757.82	797	12305	1.11305e+07	105238471	2600.76	3.4151	5598.14	1471	30639	2.25939e+07	213624995	5527.95	3.74256	-0.141461	0.186004	-0.0371096	0.131559	3.37935
PD-15	-	-	PD	96	pigd	23	no	74	0	batch2	5	4092.87	6940.61	1996	32233	2.8407e+07	268587783	6509.31	3.81353	4506.31	1183	23291	1.84438e+07	174385133	4349.25	3.63841	10144.7	2686	60395	4.15212e+07	392581417	10074.6	4.00323	-0.175121	0.189692	-0.0707694	0.135247	3.63632
PD-15	-	-	PD	96	pigd	23	no	89	0	batch2	5	4106.41	3610	1620	15856	1.48242e+07	140162021	3178.7	3.50225	2523.94	982	10897	1.03643e+07	97994545	2366.88	3.37418	5799.56	1885	27674	2.38154e+07	225173531	5729.37	3.75811	-0.128074	0.255858	-0.0237223	0.201413	3.32504
PD-15	-	-	PD	96	pigd	23	no	92	0	batch2	5	4170.19	8547.04	3085	35046	3.56428e+07	337001335	8115.74	3.90933	6427.06	1978	23446	2.6802e+07	253412442	6269.99	3.79727	13676.2	4304	56991	5.70325e+07	539240669	13606.1	4.13373	-0.112061	0.224404	-0.00770956	0.16996	3.73211
PD-15	-	-	PD	96	pigd	23	no	78	0	batch2	5	4182.77	10566.2	5789	22091	4.41961e+07	417872467	10134.9	4.00582	9026.93	3800	26668	3.77576e+07	356997199	8869.87	3.94792	18100.3	7990	65491	7.57095e+07	715831488	18030.1	4.256	-0.0579024	0.250179	0.0464489	0.195735	3.82861
PD-15	-	-	PD	96	pigd	23	no	26	0	batch2	5	4183.62	5522.68	2138	25181	2.31048e+07	218455177	5091.38	3.70684	4027.32	1591	18527	1.68488e+07	159304543	3870.25	3.58774	8649.4	2555	45481	3.61858e+07	342135755	8579.22	3.93345	-0.119096	0.226613	-0.0147444	0.172168	3.52962
PD-15	-	-	PD	96	pigd	23	no	73	0	batch2	5	4183.94	8682.16	3031	29860	3.63256e+07	343457439	8250.85	3.9165	5228.1	2052	22035	2.1874e+07	206818484	5071.04	3.7051	11666.8	4363	53541	4.88131e+07	461525955	11596.6	4.06433	-0.211402	0.147832	-0.107051	0.093387	3.73929
PD-15	-	-	PD	96	pigd	23	no	66	0	batch2	5	4235.76	7642.06	2707	27952	3.23699e+07	306056860	7210.75	3.85798	5487.46	1808	20791	2.32436e+07	219767460	5330.4	3.72676	11377.6	3473	42719	4.81927e+07	455660296	11307.4	4.05336	-0.131221	0.195382	-0.0268696	0.140937	3.68077
PD-15	-	-	PD	96	pigd	23	no	28	0	batch2	5	4246.13	3977.03	1440	17184	1.6887e+07	159665914	3545.73	3.54971	3008.97	956	12440	1.27765e+07	120801199	2851.91	3.45514	6148.03	1874	27006	2.61053e+07	246824915	6077.84	3.78375	-0.0945696	0.234044	0.00978165	0.1796	3.37249
PD-15	-	-	PD	96	pigd	23	no	18	0	batch2	5	4278.07	4080.78	1455	15858	1.74578e+07	165063434	3649.47	3.56223	3216.18	979	14962	1.3759e+07	130091084	3059.11	3.4856	7201.73	2228	37264	3.08095e+07	291302767	7131.55	3.85318	-0.0766347	0.290954	0.0277165	0.236509	3.38502
PD-15	-	-	PD	96	pigd	23	no	36	0	batch2	5	4284.84	5438.4	2002	24097	2.33027e+07	220325958	5007.1	3.69959	3492	1125	13302	1.49626e+07	141471301	3334.93	3.52309	8081.16	2496	35096	3.46265e+07	327392076	8010.98	3.90369	-0.176499	0.2041	-0.0721473	0.149655	3.52237
PD-15	-	-	PD	96	pigd	23	no	88	0	batch2	5	4325.66	6382.26	2300	28577	2.76075e+07	261027924	5950.95	3.77459	4294.32	1463	20043	1.85758e+07	175633288	4137.25	3.61671	9654.93	3077	47851	4.1764e+07	394877039	9584.75	3.98158	-0.157874	0.206994	-0.053523	0.15255	3.59737
PD-15	-	-	PD	96	pigd	23	no	69	0	batch2	5	4356.76	9898.55	3933	27518	4.31256e+07	407750828	9467.24	3.97622	7425.23	2750	21773	3.23499e+07	305867699	7268.17	3.86143	16007.4	5510	51025	6.97405e+07	659393997	15937.2	4.20241	-0.114798	0.22619	-0.010447	0.171745	3.79901
PD-15	-	-	PD	96	pigd	23	no	22	0	batch2	5	4365.64	5604.38	2071	21793	2.44667e+07	231331819	5173.07	3.71375	4318.53	1810	18954	1.88531e+07	178255863	4161.46	3.61925	9540.85	3763	43101	4.16519e+07	393817550	9470.66	3.97638	-0.0945022	0.262632	0.00984909	0.208187	3.53654
PD-15	-	-	PD	96	pigd	23	no	48	0	batch2	5	4412.18	10473.6	2194	31742	4.62114e+07	436927464	10042.3	4.00183	8142	2354	21480	3.59239e+07	339659831	7984.94	3.90227	16880.8	4099	49579	7.44812e+07	704217609	16810.6	4.22558	-0.0995618	0.223751	0.00478949	0.169307	3.82462
PD-15	-	-	PD	96	pigd	23	no	95	0	batch2	5	4428.57	3892.42	1349	16235	1.72378e+07	162983283	3461.11	3.53922	2593.23	891	11503	1.14843e+07	108583611	2436.16	3.38671	6212.23	2109	32663	2.75113e+07	260118283	6142.04	3.78831	-0.152509	0.249097	-0.0481579	0.194653	3.362
PD-15	-	-	PD	96	pigd	23	no	54	0	batch2	5	4428.89	3085.66	1232	18668	1.3666e+07	129211796	2654.35	3.42396	2046.28	606	15361	9.06273e+06	85687829	1889.21	3.27628	4360.42	1287	37125	1.93118e+07	182592641	4290.24	3.63248	-0.147677	0.208523	-0.0433258	0.154079	3.24674
PD-15	-	-	PD	96	pigd	23	no	84	0	batch2	5	4462.31	12604.8	3775	37182	5.62463e+07	531807437	12173.5	4.08541	9282.58	2421	29583	4.14217e+07	391641284	9125.52	3.96026	19230.4	4897	63297	8.5812e+07	811349481	19160.2	4.2824	-0.125156	0.196986	-0.0208052	0.142542	3.9082
PD-15	-	-	PD	96	pigd	23	no	52	0	batch2	5	4465.16	5887.04	2076	26773	2.62866e+07	248539050	5455.73	3.73685	4121.3	1514	17187	1.84023e+07	173992898	3964.23	3.59816	10130.6	3273	44535	4.52349e+07	427694928	10060.4	4.00262	-0.138694	0.265764	-0.0343427	0.211319	3.55964
PD-15	-	-	PD	96	pigd	23	no	82	0	batch2	5	4478.81	4327.74	1599	13880	1.93831e+07	183266638	3896.43	3.59067	2945.77	1055	10498	1.31936e+07	124744696	2788.71	3.4454	5670.82	1888	22316	2.53985e+07	240142094	5600.63	3.74824	-0.145263	0.15757	-0.0409122	0.103126	3.41345
PD-15	-	-	PD	96	pigd	23	no	41	0	batch2	5	4498.69	7124.26	2017	24734	3.20498e+07	303030265	6692.95	3.82562	5666.23	1519	29671	2.54906e+07	241013320	5509.17	3.74109	11780	2983	64845	5.29944e+07	501060882	11709.8	4.06855	-0.0845314	0.242931	0.0198199	0.188487	3.6484
PD-15	-	-	PD	96	pigd	23	no	39	0	batch2	5	4509.27	4105.39	1435	22070	1.85123e+07	175033229	3674.08	3.56515	2988.81	922	14807	1.34773e+07	127427890	2831.75	3.45205	6392.81	1721	34507	2.88269e+07	272557542	6322.63	3.8009	-0.113095	0.235749	-0.00874339	0.181304	3.38794
PD-15	-	-	PD	96	pigd	23	no	29	0	batch2	5	4524.39	4663.46	1918	22664	2.10993e+07	199493409	4232.15	3.62656	3892.22	1557	17006	1.76099e+07	166501195	3735.15	3.57231	8342.86	2902	47957	3.77464e+07	356890798	8272.67	3.91765	-0.0542529	0.291085	0.0500983	0.23664	3.44935
PD-15	-	-	PD	96	pigd	23	no	14	0	batch2	5	4538.78	6285.12	1529	20687	2.85267e+07	269719516	5853.81	3.76744	4612.98	1156	20340	2.09373e+07	197961546	4455.92	3.64894	10034.8	2130	55996	4.55457e+07	430633290	9964.61	3.99846	-0.118501	0.231022	-0.0141501	0.176577	3.59023
PD-15	-	-	PD	96	pigd	23	no	81	0	batch2	5	4541.95	4965.61	1245	23687	2.25535e+07	213243005	4534.3	3.65651	3562.47	768	18515	1.61806e+07	152986723	3405.41	3.53217	7785.52	1858	42945	3.53614e+07	334341376	7715.34	3.88735	-0.124341	0.230845	-0.01999	0.1764	3.4793
PD-15	-	-	PD	96	pigd	23	no	9	0	batch2	5	4584.68	4736.54	1618	22068	2.17155e+07	205319385	4305.23	3.634	4493.98	1434	22005	2.06034e+07	194804997	4336.92	3.63718	9040.37	2747	49321	4.14472e+07	391882009	8970.19	3.9528	0.00318448	0.318805	0.107536	0.26436	3.45678
PD-15	-	-	PD	96	pigd	23	no	23	0	batch2	5	4623.92	3392.5	1012	22980	1.56866e+07	148316546	2961.19	3.47147	2542.68	830	14094	1.17571e+07	111163384	2385.62	3.3776	5148.57	1820	31774	2.38066e+07	225090247	5078.38	3.70573	-0.0938659	0.234259	0.0104854	0.179815	3.29425
PD-15	-	-	PD	96	pigd	23	no	67	0	batch2	5	4741.53	4979.61	2011	18970	2.3611e+07	223240841	4548.3	3.65785	3947.98	1316	18260	1.87195e+07	176991999	3790.92	3.57874	7819.81	2416	42130	3.70779e+07	350570134	7749.63	3.88928	-0.079105	0.231432	0.0252463	0.176987	3.48064
PD-15	-	-	PD	96	pigd	23	no	79	0	batch2	5	4778.44	6766.4	2483	18385	3.23328e+07	305705793	6335.09	3.80175	5464.66	1536	23393	2.61126e+07	246893447	5307.6	3.7249	11475.4	3300	55736	5.48343e+07	518456529	11405.2	4.0571	-0.0768547	0.255349	0.0274965	0.200904	3.62454
PD-15	-	-	PD	96	pigd	23	no	87	0	batch2	5	4780.87	6566.32	2257	26347	3.13928e+07	296817569	6135.02	3.78782	4872.7	1379	23315	2.32957e+07	220260574	4715.63	3.67354	9885.35	2725	55727	4.72606e+07	446847642	9815.17	3.9919	-0.114276	0.204082	-0.00992452	0.149637	3.6106
PD-15	-	-	PD	96	pigd	23	no	11	0	batch2	5	4794.73	3986.82	1276	15410	1.91157e+07	180738645	3555.52	3.5509	2906.53	766	12569	1.3936e+07	131764570	2749.47	3.43925	5958.65	1864	25397	2.85701e+07	270129645	5888.47	3.77	-0.111655	0.2191	-0.00730325	0.164655	3.37369
PD-15	-	-	PD	96	pigd	23	no	45	0	batch2	5	4797.69	4832.82	2009	21749	2.31863e+07	219226203	4401.51	3.6436	3736.3	1284	18661	1.79256e+07	169486245	3579.24	3.55379	8683.35	3008	49070	4.166e+07	393894247	8613.17	3.93516	-0.0898107	0.291561	0.0145406	0.237117	3.46639
PD-15	-	-	PD	96	pigd	23	no	21	0	batch2	5	4963.21	4497.3	1635	36619	2.2321e+07	211044578	4065.99	3.60917	3744.38	1219	19353	1.85841e+07	175712507	3587.32	3.55477	8097.1	2618	41760	4.01876e+07	379972487	8026.91	3.90455	-0.0543965	0.295382	0.0499547	0.240938	3.43195
PD-15	-	-	PD	96	pigd	23	no	6	0	batch2	5	5055.33	4739.36	1553	17352	2.39591e+07	226532160	4308.06	3.63428	3613.43	1069	17571	1.82671e+07	172714474	3456.36	3.53862	6898.77	1602	39971	3.48755e+07	329747179	6828.58	3.83433	-0.0956625	0.200049	0.00868876	0.145604	3.45707
PD-15	-	-	PD	96	pigd	23	no	8	0	batch2	5	5091.08	6489.03	2251	29520	3.30362e+07	312355929	6057.72	3.78231	4608.41	1412	24900	2.34618e+07	221830311	4451.34	3.64849	9428.72	2588	65535	4.80023e+07	453860768	9358.53	3.97121	-0.133818	0.188898	-0.029467	0.134454	3.6051
PD-15	-	-	PD	96	pigd	23	no	44	0	batch2	5	5117.63	5854.92	2033	24111	2.99633e+07	283301798	5423.61	3.73429	4446.13	1647	19264	2.27536e+07	215134828	4289.07	3.63236	10242.8	3534	55685	5.2419e+07	495619888	10172.6	4.00743	-0.101926	0.273146	0.00242548	0.218701	3.55708
PD-15	-	-	PD	96	pigd	23	no	51	0	batch2	5	5190.6	4921.42	1684	23922	2.55452e+07	241528653	4490.12	3.65226	3370.05	955	16824	1.74926e+07	165392059	3212.99	3.50691	7796.16	2238	44789	4.04668e+07	382611968	7725.97	3.88795	-0.145349	0.235695	-0.0409972	0.181251	3.47504
PD-15	-	-	PD	96	pigd	23	no	4	0	batch2	5	5237.35	4815.77	1600	17003	2.52219e+07	238471899	4384.46	3.64192	4027.09	1080	18932	2.10913e+07	199417409	3870.03	3.58771	7885.47	1941	43817	4.12989e+07	390480346	7815.28	3.89294	-0.0542023	0.251028	0.050149	0.196584	3.4647
PD-15	-	-	PD	96	pigd	23	no	53	0	batch2	5	5325.14	7110.02	2440	35976	3.78618e+07	357982230	6678.71	3.82469	5180.85	1868	25743	2.75887e+07	260850703	5023.79	3.70103	11560.7	4023	60497	6.15622e+07	582068760	11490.5	4.06034	-0.123661	0.235646	-0.0193101	0.181202	3.64748
PD-15	-	-	PD	96	pigd	23	no	63	0	batch2	5	5414.3	5786.39	2209	26706	3.13292e+07	296216952	5355.09	3.72877	4261.27	1670	19324	2.30718e+07	218142881	4104.21	3.61323	8935.52	3226	47609	4.83795e+07	457427031	8865.33	3.9477	-0.115537	0.218929	-0.011186	0.164484	3.55155
PD-15	-	-	PD	96	pigd	23	no	55	0	batch2	5	5518.05	6997.04	2476	34880	3.861e+07	365056341	6565.73	3.81728	5252.19	1990	32177	2.89819e+07	274022675	5095.13	3.70716	11658.1	4298	65535	6.43298e+07	608236305	11587.9	4.064	-0.110128	0.246721	-0.00577654	0.192276	3.64007
PD-15	-	-	PD	96	pigd	23	no	17	0	batch2	5	5532.65	5173.16	1437	19123	2.86213e+07	270613077	4741.85	3.67595	3315.09	787	14292	1.83412e+07	173415782	3158.03	3.49942	6941.9	1665	35613	3.84071e+07	363137884	6871.72	3.83707	-0.176532	0.161117	-0.0721807	0.106673	3.49873
PD-15	-	-	PD	96	pigd	23	no	2	0	batch2	5	5741.32	5225.57	1797	17108	3.00017e+07	283664966	4794.27	3.68072	4099	1174	15857	2.35337e+07	222510282	3941.94	3.59571	8478.85	2363	38179	4.86798e+07	460265775	8408.66	3.92473	-0.0850122	0.244005	0.0193391	0.18956	3.50351
PD-15	-	-	PD	96	pigd	23	no	75	0	batch2	5	5813.66	7443.71	2226	24122	4.32752e+07	409166010	7012.41	3.84587	5804.44	1408	25751	3.37451e+07	319058570	5647.38	3.75185	13054	3061	64741	7.58918e+07	717554955	12983.9	4.1134	-0.0940202	0.267537	0.010331	0.213092	3.66865
PD-15	-	-	PD	96	pigd	23	no	49	0	batch2	5	6044.55	5200.47	2222	23905	3.14345e+07	297212293	4769.17	3.67844	3983.53	1562	18673	2.40787e+07	227662924	3826.47	3.5828	8916.9	3496	52013	5.38986e+07	509609825	8846.72	3.94678	-0.0956443	0.268339	0.008707	0.213895	3.50123
PD-15	-	-	PD	96	pigd	23	no	71	0	batch2	5	6312.13	5009.61	1431	26657	3.16213e+07	298978375	4578.3	3.6607	3095.85	777	19544	1.95414e+07	184763287	2938.78	3.46817	6229.49	1448	44941	3.93214e+07	371782339	6159.31	3.78953	-0.192537	0.128828	-0.0881854	0.074383	3.48349
PD-15	-	-	PD	96	pigd	23	no	7	0	batch2	5	6352.74	8617.21	3271	28370	5.47429e+07	517592841	8185.91	3.91307	7169.51	2563	26592	4.55461e+07	430636609	7012.45	3.84587	14150.7	4938	55954	8.9896e+07	849964092	14080.6	4.14862	-0.0671972	0.235553	0.0371541	0.181108	3.73585
PD-15	-	-	PD	96	pigd	23	no	43	0	batch2	5	6416.62	6179.59	2025	22238	3.96521e+07	374909686	5748.29	3.75954	4726.38	1366	18641	3.03274e+07	286744498	4569.31	3.65985	10878.1	3048	52851	6.98009e+07	659965848	10808	4.03374	-0.0996875	0.274205	0.00466374	0.219761	3.58233
PD-15	-	-	PD	96	pigd	23	no	12	0	batch2	5	6483.57	6371.74	997	31215	4.13116e+07	390600265	5940.43	3.77382	5327.64	809	23432	3.45422e+07	326595056	5170.58	3.71354	11568.9	1845	51727	7.50077e+07	709195392	11498.7	4.06065	-0.060279	0.286831	0.0440723	0.232386	3.5966
PD-15	-	-	PD	96	pigd	23	no	10	0	batch2	5	6511.6	6203.85	2154	36908	4.0397e+07	381952401	5772.54	3.76137	5213.58	1498	34820	3.39487e+07	320984317	5056.51	3.70385	11290.5	2945	65535	7.35194e+07	695123596	11220.3	4.05001	-0.057516	0.288639	0.0468352	0.234194	3.58415
PD-15	-	-	PD	96	pigd	23	no	1	0	batch2	5	6711.07	6766.8	1764	25149	4.54125e+07	429373675	6335.49	3.80178	5258.28	1337	21530	3.52887e+07	333653697	5101.22	3.70767	12171.4	2716	48822	8.16833e+07	772313114	12101.2	4.08283	-0.0941066	0.281049	0.0102447	0.226605	3.62457
PD-15	-	-	PD	96	pigd	23	no	40	0	batch2	5	6749.04	4357.95	1392	19199	2.9412e+07	278089282	3926.64	3.59402	3720.99	1039	18288	2.51131e+07	237443496	3563.92	3.55193	7591.08	2073	44667	5.12326e+07	484402250	7520.9	3.87627	-0.042093	0.282249	0.0622583	0.227804	3.41681
PD-15	-	-	PD	96	pigd	23	no	46	0	batch2	5	7171.04	4204.89	1174	20755	3.01535e+07	285100014	3773.59	3.57675	3583.03	999	16872	2.56941e+07	242936924	3425.97	3.53478	7757.9	2214	44882	5.56322e+07	526001234	7687.72	3.8858	-0.0419704	0.309043	0.0623809	0.254599	3.39954
PD-15	-	-	PD	96	pigd	23	no	38	0	batch2	5	7343.33	6995.77	2026	26140	5.13723e+07	485723498	6564.47	3.8172	5175.43	1421	23862	3.80049e+07	359335331	5018.37	3.70056	11558.7	3257	55434	8.48792e+07	802530398	11488.5	4.06026	-0.116637	0.243064	-0.0122858	0.188619	3.63999
PD-15	-	-	PD	96	pigd	23	no	42	0	batch2	5	8869.3	4360.21	1641	24720	3.8672e+07	365642794	3928.9	3.59427	3448.28	775	21750	3.05838e+07	289169295	3291.22	3.51736	7315.75	1604	55280	6.48856e+07	613491160	7245.56	3.86007	-0.0769149	0.265801	0.0274364	0.211356	3.41706
PD-15	-	-	PD	96	pigd	23	no	72	0	batch2	5	10507.9	5990.34	1379	27408	6.2946e+07	595152671	5559.04	3.745	3705.24	904	18792	3.89343e+07	368122752	3548.17	3.55	7195.1	1682	45820	7.56055e+07	714847808	7124.92	3.85278	-0.194995	0.10778	-0.0906435	0.0533356	3.56779
PD-16	-	-	PD	120	td	22	no	1	0	batch2	5	1073.47	9279.73	3570	20470	9.96155e+06	94180013	8848.43	3.94687	7302.43	2797	15658	7.83897e+06	74112398	7145.37	3.85402	12828.9	4139	31973	1.37715e+07	130200623	12758.7	4.10581	-0.0928413	0.158941	0.0115099	0.104497	3.76965
PD-16	-	-	PD	120	td	22	no	68	0	batch2	5	1753.58	3028.82	1536	9054	5.3113e+06	50214875	2597.52	3.41456	3092.55	1217	12203	5.42304e+06	51271303	2935.48	3.46768	5533.33	1951	24621	9.70316e+06	91737092	5463.15	3.73744	0.0531207	0.322884	0.157472	0.26844	3.23735
PD-16	-	-	PD	120	td	22	no	78	0	batch2	5	2570.67	5343.42	1686	21469	1.37362e+07	129866406	4912.11	3.69127	4190.05	1129	17496	1.07712e+07	101834891	4032.98	3.60563	8397.55	2012	38631	2.15873e+07	204093959	8327.36	3.92051	-0.0856417	0.229239	0.0187095	0.174795	3.51406
PD-16	-	-	PD	120	td	22	no	46	0	batch2	5	3639.17	3296.5	1164	9251	1.19965e+07	113419343	2865.19	3.45715	2575.79	839	8569	9.37375e+06	88622764	2418.73	3.38359	5067.51	1401	19967	1.84415e+07	174352692	4997.32	3.69874	-0.0735664	0.241584	0.0307848	0.187139	3.27994
PD-16	-	-	PD	120	td	22	no	76	0	batch2	5	4001.76	6667.9	1954	19510	2.66833e+07	252273150	6236.59	3.79495	3918.88	1308	10948	1.56824e+07	148266731	3761.81	3.5754	8157.22	2710	24674	3.26432e+07	308620325	8087.04	3.90779	-0.21955	0.112842	-0.115199	0.0583978	3.61773
PD-16	-	-	PD	120	td	22	no	40	0	batch2	5	4228.21	2511.54	1131	11796	1.06193e+07	100398888	2080.24	3.31811	1509.67	538	5198	6.38323e+06	60349269	1352.61	3.13117	3095.61	1207	10496	1.30889e+07	123747039	3025.43	3.48079	-0.18694	0.162674	-0.0825883	0.108229	3.1409
PD-16	-	-	PD	120	td	22	no	29	0	batch2	5	4402.31	3336.99	1215	14452	1.46905e+07	138888862	2905.68	3.46325	2023.29	718	12643	8.90715e+06	84211300	1866.23	3.27096	4110.31	1319	31913	1.80949e+07	171075226	4040.13	3.60639	-0.192284	0.143146	-0.087933	0.0887019	3.28604
PD-16	-	-	PD	120	td	22	no	79	0	batch2	5	4437.32	5688.25	1549	21228	2.52406e+07	238633427	5256.94	3.72073	4522.95	884	18629	2.00698e+07	189746956	4365.89	3.64007	8667.7	1576	38816	3.84614e+07	363627222	8597.51	3.93437	-0.0806604	0.21364	0.0236908	0.159195	3.54352
PD-16	-	-	PD	120	td	22	no	43	0	batch2	5	4609.1	3918.13	846	12482	1.80591e+07	170736616	3486.83	3.54243	3012.23	549	9504	1.38836e+07	131260900	2855.17	3.45563	6079.65	787	22544	2.80217e+07	264926924	6009.47	3.77884	-0.0867993	0.236405	0.017552	0.181961	3.36522
PD-16	-	-	PD	120	td	22	no	8	0	batch2	5	4831	6961.7	2039	23585	3.3632e+07	317968848	6530.4	3.81494	4159.04	1030	16018	2.00923e+07	189959913	4001.97	3.60227	8728.93	2227	37780	4.21695e+07	398685051	8658.74	3.93745	-0.212665	0.122515	-0.108314	0.0680707	3.63773
PD-16	-	-	PD	120	td	22	no	18	0	batch2	5	4834.49	3613.78	1784	13318	1.74708e+07	165175188	3182.48	3.50277	969.93	571	2112	4.68912e+06	44332569	812.866	2.91002	1746.54	894	4038	8.44363e+06	79829064	1676.35	3.22437	-0.592746	-0.278399	-0.488395	-0.332844	3.32555
PD-16	-	-	PD	120	td	22	no	36	0	batch2	5	5055.66	4330.32	1984	16668	2.18926e+07	206980467	3899.01	3.59095	3380.56	1311	12333	1.7091e+07	161584136	3223.5	3.50833	6491.06	2390	26093	3.28166e+07	310259717	6420.88	3.80759	-0.0826268	0.21664	0.0217245	0.162195	3.41374
PD-16	-	-	PD	120	td	22	no	49	0	batch2	5	5093.74	2168.52	1014	7076	1.10459e+07	104431760	1737.22	3.23985	1217.08	512	5216	6.19947e+06	58612002	1060.01	3.02531	2657.53	1016	12130	1.35368e+07	127981481	2587.35	3.41285	-0.214543	0.173001	-0.110192	0.118556	3.06264
PD-16	-	-	PD	120	td	22	no	33	0	batch2	5	5314.8	3247.06	1225	15128	1.72575e+07	163158072	2815.75	3.44959	2222.38	639	9282	1.18115e+07	111669901	2065.31	3.31499	4256.2	1052	19845	2.26209e+07	213865586	4186.02	3.6218	-0.134609	0.172207	-0.0302573	0.117762	3.27238
PD-16	-	-	PD	120	td	22	no	48	0	batch2	5	5634.55	3284.59	809	19743	1.85072e+07	174973387	2853.28	3.45535	2451.55	644	16445	1.38134e+07	130596454	2294.49	3.36069	4682.46	927	37216	2.63835e+07	249439185	4612.27	3.66391	-0.0946597	0.20857	0.00969155	0.154125	3.27813
PD-16	-	-	PD	120	td	22	no	38	0	batch2	5	5657.08	3273.94	1240	11274	1.8521e+07	175103612	2842.64	3.45372	2552.11	810	9159	1.44375e+07	136496906	2395.04	3.37931	4899.41	1278	19456	2.77164e+07	262040142	4829.23	3.68388	-0.0744082	0.230156	0.0299431	0.175712	3.27651
PD-16	-	-	PD	120	td	22	no	75	0	batch2	5	5845.98	4866.46	1541	23699	2.84492e+07	268969103	4435.15	3.64691	3252.39	721	26489	1.90135e+07	179759894	3095.33	3.49071	5997.15	1169	61743	3.50592e+07	331462228	5926.96	3.77283	-0.156201	0.125924	-0.05185	0.0714791	3.4697
PD-16	-	-	PD	120	td	22	no	20	0	batch2	5	6113.59	4433.31	1629	16158	2.71034e+07	256245233	4002	3.60228	1769.47	752	6227	1.08178e+07	102275354	1612.41	3.20747	3881.19	1605	15504	2.3728e+07	224332852	3811.01	3.58104	-0.394803	-0.0212377	-0.290452	-0.0756823	3.42506
PD-16	-	-	PD	120	td	22	no	4	0	batch2	5	6151.66	6326.92	2126	43758	3.89211e+07	367973435	5895.61	3.77053	4309.58	867	37312	2.65111e+07	250645400	4152.52	3.61831	8786.64	1604	64471	5.40525e+07	511031236	8716.46	3.94034	-0.152217	0.169811	-0.0478657	0.115367	3.59332
PD-16	-	-	PD	120	td	22	no	80	0	batch2	5	6463.69	2771.8	603	14298	1.79161e+07	169384797	2340.5	3.36931	2092.59	484	12892	1.35258e+07	127878031	1935.52	3.2868	3770.91	779	27842	2.4374e+07	230440062	3700.72	3.56829	-0.0825093	0.198979	0.021842	0.144534	3.19209
PD-16	-	-	PD	120	td	22	no	28	0	batch2	5	6498.07	3435.06	1387	12539	2.23212e+07	211032657	3003.75	3.47766	1907.62	641	6973	1.23959e+07	117194826	1750.56	3.24318	3807.96	1211	16736	2.47444e+07	233942117	3737.78	3.57261	-0.234487	0.0949497	-0.130136	0.0405051	3.30045
PD-16	-	-	PD	120	td	22	no	32	0	batch2	5	6836.53	4604.72	2312	15712	3.14804e+07	297626306	4173.42	3.62049	2862.41	1204	9693	1.9569e+07	185011762	2705.34	3.43222	5874.25	2257	22811	4.01595e+07	379682314	5804.07	3.76373	-0.188269	0.143241	-0.0839181	0.0887961	3.44328
PD-16	-	-	PD	120	td	22	no	24	0	batch2	5	6946.54	4475.61	2155	22282	3.109e+07	293935551	4044.3	3.60684	3100.55	1232	14162	2.15381e+07	203628728	2943.49	3.46886	5721.05	2274	27704	3.97415e+07	375729922	5650.86	3.75211	-0.137981	0.145271	-0.03363	0.0908268	3.42963
PD-16	-	-	PD	120	td	22	no	15	0	batch2	5	6985.14	4417.53	1660	20119	3.08571e+07	291733519	3986.22	3.60056	3561.66	868	16915	2.48787e+07	235211750	3404.59	3.53207	7132.39	1864	42838	4.98207e+07	471022681	7062.2	3.84894	-0.0684964	0.248379	0.0358549	0.193934	3.42335
PD-16	-	-	PD	120	td	22	no	10	0	batch2	5	7113.97	3817.5	1201	25888	2.71576e+07	256757271	3386.19	3.52971	2880.5	572	18680	2.04918e+07	193736478	2723.43	3.43512	5793.22	856	47818	4.12128e+07	389640151	5723.03	3.75763	-0.0945948	0.227915	0.00975643	0.17347	3.3525
PD-16	-	-	PD	120	td	22	no	35	0	batch2	5	7402.09	3820.27	1627	13509	2.8278e+07	267350221	3388.97	3.53007	2815.03	973	9140	2.08371e+07	197001263	2657.96	3.42455	5501.19	1714	20310	4.07203e+07	384984323	5431.01	3.73488	-0.105518	0.204813	-0.00116667	0.150369	3.35285
PD-16	-	-	PD	120	td	22	no	5	0	batch2	5	7434.25	4916.69	1815	25947	3.65519e+07	345574308	4485.38	3.6518	3612.81	1154	16137	2.68585e+07	253930034	3455.75	3.53854	7726.42	2051	37458	5.74401e+07	543058840	7656.23	3.88402	-0.113257	0.232216	-0.00890619	0.177771	3.47459
PD-16	-	-	PD	120	td	22	no	21	0	batch2	5	7466.3	4006.79	1199	17003	2.99159e+07	282835541	3575.49	3.55334	2810.41	610	15008	2.09833e+07	198383751	2653.34	3.42379	5406.63	932	31584	4.03675e+07	381648800	5336.45	3.72725	-0.129542	0.173917	-0.0251907	0.119473	3.37612
PD-16	-	-	PD	120	td	22	no	77	0	batch2	5	7668.43	5406.61	786	23730	4.14602e+07	391978919	4975.3	3.69682	4287.6	682	31846	3.28792e+07	310851231	4130.54	3.61601	8193.82	1185	63724	6.28337e+07	594051959	8123.64	3.90975	-0.0808125	0.212931	0.0235388	0.158487	3.51961
PD-16	-	-	PD	120	td	22	no	19	0	batch2	5	7835.12	3059.31	891	36575	2.397e+07	226621193	2628	3.41963	2022.8	512	30797	1.58489e+07	149840800	1865.73	3.27085	3855.85	746	58816	3.0211e+07	285625728	3785.66	3.57814	-0.148776	0.158516	-0.0444245	0.104072	3.24241
PD-16	-	-	PD	120	td	22	no	69	0	batch2	5	8010.28	3562.87	789	28813	2.85396e+07	269823053	3131.56	3.49576	2391.13	394	28807	1.91536e+07	181085247	2234.07	3.3491	5083.9	772	64023	4.07235e+07	385014010	5013.72	3.70016	-0.146664	0.204399	-0.042313	0.149954	3.31855
PD-16	-	-	PD	120	td	22	no	14	0	batch2	5	8064.22	2587.85	997	17040	2.0869e+07	197303116	2156.55	3.33376	1755.9	470	14902	1.416e+07	133873254	1598.84	3.2038	3539.84	723	31867	2.85461e+07	269884833	3469.66	3.54029	-0.129955	0.206528	-0.0256039	0.152084	3.15655
PD-16	-	-	PD	120	td	22	no	37	0	batch2	5	8256.41	3448.09	1130	37496	2.84688e+07	269154115	3016.78	3.47954	2629.38	580	34896	2.17092e+07	205246839	2472.32	3.3931	5093.72	769	64759	4.20558e+07	397610579	5023.53	3.70101	-0.0864394	0.221466	0.0179118	0.167021	3.30233
PD-16	-	-	PD	120	td	22	no	39	0	batch2	5	8342.61	4053.33	833	14284	3.38153e+07	319702037	3622.02	3.55895	3319.55	705	13336	2.76937e+07	261826276	3162.49	3.50003	6201.9	1049	28162	5.174e+07	489168422	6131.71	3.78758	-0.0589221	0.228631	0.0454292	0.174186	3.38174
PD-16	-	-	PD	120	td	22	no	16	0	batch2	5	8491.12	2529.49	346	54035	2.14782e+07	203062096	2098.18	3.32184	1639.39	179	36506	1.39203e+07	131607355	1482.33	3.17095	3309.75	396	64375	2.81035e+07	265700405	3239.57	3.51049	-0.150897	0.188645	-0.0465462	0.1342	3.14463
PD-16	-	-	PD	120	td	22	no	47	0	batch2	5	8548.23	1805.61	665	8107	1.54348e+07	145925963	1374.31	3.13808	1195.75	382	5848	1.02215e+07	96637870	1038.68	3.01648	2370.23	580	12964	2.02613e+07	191557300	2300.05	3.36174	-0.1216	0.223653	-0.017249	0.169209	2.96087
PD-16	-	-	PD	120	td	22	no	41	0	batch2	5	9489.39	2289.03	866	7916	2.17215e+07	205363082	1857.73	3.26898	1297.16	461	4851	1.23093e+07	116376379	1140.1	3.05694	2894.1	1156	11269	2.74633e+07	259647234	2823.92	3.45085	-0.212039	0.18187	-0.107688	0.127425	3.09177
PD-16	-	-	PD	120	td	22	no	62	0	batch2	5	10203.7	4951.62	1800	20597	5.05247e+07	477677825	4520.31	3.65517	3122.22	793	18980	3.18581e+07	301197741	2965.16	3.47205	6138.31	1178	39674	6.26332e+07	592156489	6068.12	3.78305	-0.183121	0.127886	-0.0787693	0.0734413	3.47796
PD-16	-	-	PD	120	td	22	no	45	0	batch2	5	10221.7	3887.83	909	12647	3.97404e+07	375719638	3456.52	3.53864	3286.64	661	13028	3.35952e+07	317621050	3129.58	3.49549	6739.83	1303	28972	6.88929e+07	651337402	6669.65	3.8241	-0.0431534	0.285464	0.0611979	0.231019	3.36143
PD-16	-	-	PD	120	td	22	no	34	0	batch2	5	10296.8	3084.4	615	12843	3.17596e+07	300266504	2653.1	3.42375	2725.39	528	13790	2.8063e+07	265317117	2568.33	3.40965	5184.89	889	29256	5.3388e+07	504748562	5114.7	3.70882	-0.0141021	0.285067	0.0902492	0.230623	3.24654
PD-16	-	-	PD	120	td	22	no	67	0	batch2	5	10323.7	4277.02	1885	18383	4.41548e+07	417454549	3845.72	3.58498	3388.16	1226	15318	3.49784e+07	330698297	3231.1	3.50935	6568.55	2300	35559	6.78118e+07	641116389	6498.36	3.8128	-0.075627	0.227827	0.0287243	0.173382	3.40776
PD-16	-	-	PD	120	td	22	no	12	0	batch2	5	10477.2	6405.53	1218	18848	6.7112e+07	634500120	5974.23	3.77628	4709.56	880	16370	4.93429e+07	466504929	4552.49	3.65825	8869.79	1661	29423	9.29304e+07	878597111	8799.61	3.94446	-0.118033	0.168182	-0.0136813	0.113737	3.59907
PD-16	-	-	PD	120	td	22	no	64	0	batch2	5	10681.7	4479.74	2151	13505	4.78515e+07	452404475	4048.43	3.60729	3466.66	1243	13939	3.703e+07	350094185	3309.59	3.51977	6884.51	2429	29920	7.35386e+07	695259574	6814.32	3.83342	-0.0875124	0.226136	0.0168388	0.171691	3.43007
PD-16	-	-	PD	120	td	22	no	55	0	batch2	5	10873.6	5024.27	494	20278	5.4632e+07	516509794	4592.96	3.66209	3685.41	306	22116	4.00737e+07	378870946	3528.34	3.54757	6798.1	539	42742	7.392e+07	698865190	6727.92	3.82788	-0.114522	0.165788	-0.0101707	0.111343	3.48488
PD-16	-	-	PD	120	td	22	no	7	0	batch2	5	10898.1	3694.75	802	13174	4.02655e+07	380684545	3263.44	3.51368	2014.45	467	9357	2.19536e+07	207556924	1857.39	3.2689	4147.03	843	22559	4.51945e+07	427285106	4076.85	3.61032	-0.244773	0.0966485	-0.140422	0.0422039	3.33646
PD-16	-	-	PD	120	td	22	no	2	0	batch2	5	10958.4	8010.6	1908	20979	8.77837e+07	829938036	7579.29	3.87963	6107.06	1294	19022	6.69238e+07	632721487	5949.99	3.77452	12048.7	2562	41696	1.32035e+08	1248307317	11978.5	4.0784	-0.105112	0.198775	-0.000760966	0.14433	3.70242
PD-16	-	-	PD	120	td	22	no	31	0	batch2	5	11076.8	3616.44	1477	14348	4.00586e+07	378728324	3185.14	3.50313	1980.56	693	9167	2.19383e+07	207412238	1823.5	3.26091	4117.83	1439	21892	4.56123e+07	431235161	4047.64	3.6072	-0.242223	0.104074	-0.137872	0.0496295	3.32591
PD-16	-	-	PD	120	td	22	no	26	0	batch2	5	11616.3	2550.26	702	16820	2.96246e+07	280081818	2118.95	3.32612	1579.09	333	13480	1.83432e+07	173423292	1422.02	3.15291	3352.24	694	27041	3.89408e+07	368160246	3282.06	3.51615	-0.173214	0.190026	-0.0688624	0.135581	3.14891
PD-16	-	-	PD	120	td	22	no	11	0	batch2	5	11813.8	4099.06	1376	24059	4.84255e+07	457831627	3667.75	3.5644	2722.42	714	25724	3.21622e+07	304072985	2565.36	3.40915	5437.1	1229	56471	6.42329e+07	607280296	5366.91	3.72972	-0.155251	0.165325	-0.0509	0.11088	3.38719
PD-16	-	-	PD	120	td	22	no	9	0	batch2	5	12134.3	4670.65	1697	24279	5.66751e+07	535826335	4239.34	3.6273	3132.41	848	20381	3.80096e+07	359356127	2975.34	3.47354	6131.7	1479	44400	7.44039e+07	703440389	6061.51	3.78258	-0.153761	0.155282	-0.0494102	0.100838	3.45009
PD-16	-	-	PD	120	td	22	no	42	0	batch2	5	12144.7	3052.13	1349	11044	3.70671e+07	350445532	2620.82	3.41844	2207.34	805	8775	2.68074e+07	253446881	2050.28	3.31181	4719.95	1634	19050	5.73222e+07	541944651	4649.77	3.66743	-0.106625	0.248993	-0.00227398	0.194549	3.24122
PD-16	-	-	PD	120	td	22	no	23	0	batch2	5	12450.2	2725.39	690	15207	3.39318e+07	320803528	2294.09	3.36061	1720.74	420	14587	2.14236e+07	202546512	1563.68	3.19415	3679.19	620	31201	4.58068e+07	433074045	3609.01	3.55739	-0.166464	0.196778	-0.0621124	0.142333	3.1834
PD-16	-	-	PD	120	td	22	no	61	0	batch2	5	12858.8	5975.12	1424	24250	7.68331e+07	726406751	5543.81	3.74381	4050.49	1188	17537	5.20846e+07	492426121	3893.43	3.59033	8129.28	2309	35472	1.04533e+08	988293011	8059.1	3.90629	-0.153476	0.162478	-0.0491251	0.108034	3.5666
PD-16	-	-	PD	120	td	22	no	44	0	batch2	5	12934.6	3296	1205	11621	4.26323e+07	403060701	2864.69	3.45708	2798.01	680	11024	3.6191e+07	342162738	2640.94	3.42176	5496.74	1301	22549	7.1098e+07	672185625	5426.56	3.73452	-0.0353186	0.277447	0.0690327	0.223002	3.27986
PD-16	-	-	PD	120	td	22	no	65	0	batch2	5	14133	4425.33	1909	16079	6.2543e+07	591303325	3994.02	3.60141	2129.07	830	10394	3.00901e+07	284482330	1972.01	3.29491	5007.42	1843	27883	7.07696e+07	669081078	4937.23	3.69348	-0.306502	0.0920733	-0.20215	0.0376287	3.4242
PD-16	-	-	PD	120	td	22	no	30	0	batch2	5	14321.7	2395.89	825	11866	3.43131e+07	324408342	1964.58	3.29327	1360.34	369	6690	1.94823e+07	184192239	1203.27	3.08036	2659.08	549	15806	3.80825e+07	360044958	2588.9	3.41311	-0.212907	0.119844	-0.108555	0.0653997	3.11606
PD-16	-	-	PD	120	td	22	no	27	0	batch2	5	14415.9	3294.83	1363	14075	4.7498e+07	449062490	2863.53	3.4569	1780.47	579	8437	2.5667e+07	242665193	1623.4	3.21043	3801.58	1088	20466	5.48032e+07	518128420	3731.39	3.57187	-0.246475	0.11497	-0.142123	0.0605254	3.27969
PD-16	-	-	PD	120	td	22	no	3	0	batch2	5	14416.5	5995.23	816	22849	8.64305e+07	817144060	5563.93	3.74538	3787.25	653	15554	5.4599e+07	516198141	3630.18	3.55993	7888.96	1036	38223	1.13731e+08	1075257423	7818.78	3.89314	-0.185453	0.147757	-0.0811014	0.0933128	3.56817
PD-16	-	-	PD	120	td	22	no	13	0	batch2	5	14616.9	3879.95	842	19853	5.67127e+07	536182266	3448.65	3.53765	2832.31	563	16094	4.13995e+07	391405368	2675.25	3.42736	5634.91	1332	37998	8.23647e+07	778704746	5564.72	3.74544	-0.110285	0.207795	-0.00593357	0.15335	3.36044
PD-16	-	-	PD	120	td	22	no	6	0	batch2	5	15450.3	5070.39	1674	18594	7.83393e+07	740647062	4639.08	3.66643	3858.74	914	19372	5.96188e+07	563657522	3701.68	3.5684	7940.82	1521	47232	1.22688e+08	1159939786	7870.64	3.89601	-0.0980339	0.229578	0.00631735	0.175133	3.48922
PD-16	-	-	PD	120	td	22	no	54	0	batch2	5	15496.7	2310.92	525	24932	3.58116e+07	338575678	1879.62	3.27407	1476.74	375	20823	2.28845e+07	216358125	1319.67	3.12047	2513.3	470	40355	3.89478e+07	368226646	2443.12	3.38794	-0.153603	0.113875	-0.049252	0.0594308	3.09686
PD-16	-	-	PD	120	td	22	no	17	0	batch2	5	15874.2	1992.98	815	10737	3.16369e+07	299106332	1561.67	3.19359	1262.9	412	12102	2.00475e+07	189535949	1105.84	3.04369	2357.72	430	28666	3.74268e+07	353846381	2287.53	3.35937	-0.1499	0.165777	-0.0455484	0.111333	3.01638
PD-16	-	-	PD	120	td	22	no	50	0	batch2	5	15934	3469.41	918	21655	5.52817e+07	522652648	3038.1	3.4826	2640.4	687	20319	4.20723e+07	397766001	2483.34	3.39504	5135.77	1190	45911	8.18336e+07	773683721	5065.59	3.70463	-0.0875666	0.222027	0.0167847	0.167583	3.30539
PD-16	-	-	PD	120	td	22	no	25	0	batch2	5	17011.6	3636.95	815	15702	6.18704e+07	584944712	3205.64	3.50591	1962.14	408	8987	3.33791e+07	315578132	1805.07	3.25649	4277.11	825	26109	7.27607e+07	687905524	4206.93	3.62397	-0.24942	0.11805	-0.145069	0.0636059	3.3287
PD-16	-	-	PD	120	td	22	no	22	0	batch2	5	18485.8	3118.34	737	9950	5.7645e+07	544996047	2687.04	3.42927	2513.12	698	10105	4.64569e+07	439220300	2356.06	3.37219	4567.32	851	23097	8.44305e+07	798235266	4497.14	3.65294	-0.0570883	0.223662	0.0472629	0.169218	3.25206
PD-16	-	-	PD	120	td	22	no	56	0	batch2	5	18806.9	3409.59	688	13178	6.41239e+07	606249692	2978.29	3.47397	2604.89	479	16998	4.89898e+07	463167222	2447.82	3.38878	5475.72	900	41876	1.02981e+08	973620735	5405.53	3.73284	-0.0851866	0.258872	0.0191646	0.204427	3.29675
PD-16	-	-	PD	120	td	22	no	53	0	batch2	5	20459.6	2611.3	366	25607	5.3426e+07	505108272	2179.99	3.33845	1827.01	234	30505	3.73799e+07	353403048	1669.95	3.2227	3217.97	279	62759	6.58384e+07	622459306	3147.79	3.49801	-0.115751	0.159551	-0.0113997	0.105107	3.16124
PD-16	-	-	PD	120	td	22	no	58	0	batch2	5	22111.4	2032.98	632	11225	4.4952e+07	424992134	1601.67	3.20457	944.439	276	5394	2.08829e+07	197434024	787.375	2.89618	2175	307	17802	4.80922e+07	454680656	2104.81	3.32321	-0.308392	0.118639	-0.204041	0.0641948	3.02736
PD-16	-	-	PD	120	td	22	no	57	0	batch2	5	22180.3	4567.78	1275	29332	1.01314e+08	957862675	4136.47	3.61663	3113.28	735	27095	6.90534e+07	652854825	2956.22	3.47074	6884.93	1179	59502	1.5271e+08	1443770234	6814.75	3.83345	-0.145894	0.21682	-0.0415424	0.162375	3.43942
PD-16	-	-	PD	120	td	22	no	74	0	batch2	5	23029.6	4395.3	1033	38062	1.01222e+08	956989171	3964	3.59813	2980.38	471	31234	6.86369e+07	648917113	2823.31	3.45076	6338.77	742	65244	1.45979e+08	1380139701	6268.58	3.79717	-0.147374	0.199036	-0.0430232	0.144592	3.42092
PD-16	-	-	PD	120	td	22	no	52	0	batch2	5	24840.9	4235.32	624	23061	1.05209e+08	994685268	3804.01	3.58024	3118.7	355	20545	7.74714e+07	732441497	2961.63	3.47153	6124.26	610	51633	1.52132e+08	1438312884	6054.07	3.78205	-0.10871	0.201806	-0.00435921	0.147361	3.40303
PD-16	-	-	PD	120	td	22	no	66	0	batch2	5	27481.5	4215.09	977	20754	1.15837e+08	1095164160	3783.78	3.57793	2336.16	444	18172	6.42012e+07	606980309	2179.09	3.33828	4937.37	902	42314	1.35686e+08	1282826376	4867.18	3.68728	-0.23965	0.109351	-0.135299	0.0549069	3.40071
PD-16	-	-	PD	120	td	22	no	63	0	batch2	5	34309.7	4262.6	1663	22936	1.46248e+08	1382683882	3831.29	3.58335	3082.32	927	22448	1.05754e+08	999832396	2925.26	3.46616	6030.57	1795	51314	2.06907e+08	1956171857	5960.38	3.77527	-0.11718	0.191929	-0.0128291	0.137485	3.40613
PD-16	-	-	PD	120	td	22	no	59	0	batch2	5	34554.9	5356.06	1042	22353	1.85078e+08	1749792432	4924.75	3.69238	3872.22	909	18899	1.33804e+08	1265031188	3715.16	3.56998	7467.99	1627	39116	2.58056e+08	2439748732	7397.81	3.8691	-0.122407	0.176719	-0.0180561	0.122274	3.51517
PD-16	-	-	PD	120	td	22	no	51	0	batch2	5	41020.7	4010.88	967	23359	1.64529e+08	1555516898	3579.58	3.55383	2354.68	369	15932	9.65907e+07	913201982	2197.62	3.34195	4635.66	507	35863	1.90158e+08	1797818926	4565.47	3.65949	-0.21188	0.105654	-0.107528	0.0512093	3.37662
PD-16	-	-	PD	120	td	22	no	73	0	batch2	5	42385.1	3901.72	984	16222	1.65375e+08	1563513827	3470.42	3.54038	2247.94	438	13504	9.52791e+07	900802530	2090.87	3.32033	4839.2	629	29162	2.0511e+08	1939182127	4769.01	3.67843	-0.220054	0.138047	-0.115702	0.0836023	3.36317
PD-16	-	-	PD	120	td	22	no	71	0	batch2	5	42705.8	3892.34	780	24118	1.66225e+08	1571554224	3461.03	3.53921	2861.38	446	23937	1.22197e+08	1155297532	2704.31	3.43206	5702.22	771	54755	2.43518e+08	2302304037	5632.03	3.75067	-0.107149	0.21146	-0.00279738	0.157015	3.36199
PD-16	-	-	PD	120	td	22	no	70	0	batch2	5	44743.8	4535.3	507	16251	2.02927e+08	1918541434	4104	3.61321	3419.69	278	19797	1.5301e+08	1446611234	3262.63	3.51357	7140.56	518	42727	3.19496e+08	3020626137	7070.37	3.84944	-0.0996395	0.236235	0.00471181	0.181791	3.43599
PD-16	-	-	PD	120	td	22	no	72	0	batch2	5	45743.2	4309.59	563	17691	1.97134e+08	1863775462	3878.28	3.58864	2413.82	211	11434	1.10416e+08	1043907575	2256.75	3.35348	5319.72	427	28626	2.43341e+08	2300631361	5249.54	3.72012	-0.235155	0.131482	-0.130804	0.0770374	3.41143
PD-16	-	-	PD	120	td	22	no	60	0	batch2	5	57824.2	4496.67	1371	17602	2.60016e+08	2458285752	4065.37	3.6091	3215.13	793	16575	1.85912e+08	1757680961	3058.07	3.48545	6155.67	1378	35976	3.55947e+08	3365245565	6085.49	3.7843	-0.123652	0.175196	-0.0193011	0.120751	3.43189
PD-17	-	-	PD	54	indeterminate	25	no	80	0	batch2	6	1714.94	11274.5	5073	28236	1.93352e+07	182850091	10631.4	4.02659	9948.46	3700	22047	1.7061e+07	161344186	9567.16	3.98078	18533.8	7521	37092	3.17844e+07	300581502	17464	4.24214	-0.0458076	0.215554	0.0585437	0.161109	3.84938
PD-17	-	-	PD	54	indeterminate	25	no	72	0	batch2	6	2041.9	6170.66	2004	40686	1.25999e+07	119155376	5527.55	3.74253	5816.16	1439	44065	1.1876e+07	112310068	5434.86	3.73519	11318.3	2569	65535	2.31109e+07	218556427	10248.5	4.01066	-0.00734423	0.268128	0.097007	0.213684	3.56532
PD-17	-	-	PD	54	indeterminate	25	no	73	0	batch2	6	2335.13	6059.45	2438	14600	1.41496e+07	133810745	5416.34	3.73371	5595.27	2100	16243	1.30657e+07	123560449	5213.97	3.71717	9432.69	3411	28470	2.20265e+07	208302031	8362.9	3.92236	-0.016537	0.188651	0.0878143	0.134206	3.55649
PD-17	-	-	PD	54	indeterminate	25	no	3	0	batch2	6	2580.87	8031.64	2695	33147	2.07287e+07	196028309	7388.54	3.86856	8526.83	2741	28022	2.20067e+07	208114436	8145.53	3.91092	13504.1	3388	49585	3.48524e+07	329594393	12434.3	4.09462	0.0423611	0.226063	0.146712	0.171619	3.69135
PD-17	-	-	PD	54	indeterminate	25	no	75	0	batch2	6	2814.88	9496.9	2605	20863	2.67327e+07	252807570	8853.8	3.94713	7302.06	1418	21985	2.05545e+07	194380899	6920.76	3.84015	15428.3	2717	49792	4.34288e+07	410700646	14358.5	4.15711	-0.106976	0.209979	-0.00262439	0.155535	3.76992
PD-17	-	-	PD	54	indeterminate	25	no	79	0	batch2	6	2917.14	8985.78	3157	27465	2.62128e+07	247890697	8342.67	3.92131	7716.35	1767	25350	2.25097e+07	212871012	7335.05	3.8654	15992.3	4261	61570	4.66517e+07	441178836	14922.5	4.17384	-0.055902	0.252536	0.0484492	0.198091	3.74409
PD-17	-	-	PD	54	indeterminate	25	no	21	0	batch2	6	3027.22	4224.12	1355	20050	1.27873e+07	120928091	3581.01	3.55401	4217.32	1038	19892	1.27668e+07	120733550	3836.02	3.58388	6730.48	1513	33424	2.03746e+07	192680324	5660.7	3.75287	0.0298754	0.198864	0.134227	0.144419	3.37679
PD-17	-	-	PD	54	indeterminate	25	no	39	0	batch2	6	3151.68	6839.18	2347	18527	2.15549e+07	203841747	6196.07	3.79212	5859.89	1657	24293	1.84685e+07	174653992	5478.59	3.73867	9810.12	2719	36439	3.09183e+07	292390782	8740.34	3.94153	-0.0534479	0.149412	0.0509034	0.094967	3.6149
PD-17	-	-	PD	54	indeterminate	25	no	10	0	batch2	6	3370.04	4633.67	1673	16541	1.56156e+07	147674936	3990.56	3.60103	3939.61	1347	16669	1.32766e+07	125555490	3558.31	3.55124	5890.41	1901	30689	1.98509e+07	187727263	4820.62	3.6831	-0.0497896	0.082069	0.0545617	0.0276244	3.42382
PD-17	-	-	PD	54	indeterminate	25	no	26	0	batch2	6	3397.21	7137.97	1834	23464	2.42492e+07	229321605	6494.86	3.81257	6337.87	1390	23150	2.15311e+07	203616746	5956.57	3.775	11333.3	2283	43579	3.85017e+07	364105260	10263.5	4.0113	-0.0375739	0.198726	0.0667774	0.144282	3.63536
PD-17	-	-	PD	54	indeterminate	25	no	23	0	batch2	6	3551.07	7363.23	3013	26525	2.61473e+07	247272074	6720.13	3.82738	8588.49	3114	36388	3.04983e+07	288418491	8207.18	3.91419	13391.6	4456	65081	4.75546e+07	449718249	12321.9	4.09068	0.0868168	0.263299	0.191168	0.208854	3.65016
PD-17	-	-	PD	54	indeterminate	25	no	38	0	batch2	6	3632.7	4694.79	1540	13351	1.70548e+07	161284914	4051.69	3.60764	4469.12	980	17582	1.6235e+07	153532031	4087.82	3.61149	7791.06	1748	28860	2.83026e+07	267654262	6721.28	3.82745	0.00385557	0.219816	0.108207	0.165371	3.43042
PD-17	-	-	PD	54	indeterminate	25	no	74	0	batch2	6	3687.05	9126.08	2717	22267	3.36484e+07	318208310	8482.98	3.92855	7496.91	1738	17641	2.76415e+07	261402310	7115.61	3.85221	13315.3	2807	34263	4.90941e+07	464276729	12245.5	4.08798	-0.0763362	0.159427	0.0280151	0.104983	3.75134
PD-17	-	-	PD	54	indeterminate	25	no	34	0	batch2	6	3893.68	5686.27	2321	17372	2.21405e+07	209380013	5043.17	3.7027	4890.92	1683	21437	1.90437e+07	180093605	4509.62	3.65414	8949.07	2556	37661	3.48448e+07	329522503	7879.28	3.89649	-0.0485632	0.193783	0.0557881	0.139338	3.52549
PD-17	-	-	PD	54	indeterminate	25	no	50	0	batch2	6	4114.89	8795.12	2712	36105	3.6191e+07	342253410	8152.02	3.91126	7022.16	1737	29065	2.88954e+07	273260395	6640.86	3.82222	11851.6	2518	54914	4.87679e+07	461192279	10781.8	4.03269	-0.0890406	0.121426	0.0153106	0.0669812	3.73405
PD-17	-	-	PD	54	indeterminate	25	no	25	0	batch2	6	4136.15	6510.57	1756	24041	2.69287e+07	254660958	5867.46	3.76845	6205.72	1307	26580	2.56678e+07	242736694	5824.42	3.76525	10675.8	2192	41662	4.41566e+07	417583612	9606	3.98254	-0.00319782	0.214092	0.101153	0.159648	3.59124
PD-17	-	-	PD	54	indeterminate	25	no	6	0	batch2	6	4286.94	7081.53	2608	33799	3.03581e+07	287092252	6438.42	3.80878	8051.4	2196	35856	3.45158e+07	326411741	7670.1	3.8848	14206.2	3835	65351	6.09011e+07	575933558	13136.4	4.11848	0.0760214	0.309697	0.180373	0.255253	3.63157
PD-17	-	-	PD	54	indeterminate	25	no	7	0	batch2	6	4666.76	3964.44	1224	19689	1.85011e+07	174962640	3321.33	3.52131	3478.93	1102	20084	1.62354e+07	153535856	3097.63	3.49103	4446.81	1370	32416	2.07522e+07	196251041	3377.02	3.52853	-0.0302823	0.00722117	0.074069	-0.0472234	3.3441
PD-17	-	-	PD	54	indeterminate	25	no	13	0	batch2	6	4788.48	6918.22	2353	21720	3.31277e+07	313284856	6275.12	3.79762	7605.02	2414	29460	3.64164e+07	344385510	7223.71	3.85876	13595.3	4506	60765	6.51009e+07	615651226	12525.5	4.0978	0.0611387	0.300175	0.16549	0.24573	3.62041
PD-17	-	-	PD	54	indeterminate	25	no	52	0	batch2	6	4907.12	6509.05	2433	23851	3.19407e+07	302059123	5865.95	3.76834	5471.37	1646	23078	2.68487e+07	253904593	5090.07	3.70672	10565.3	3027	47772	5.18453e+07	490294647	9495.54	3.97752	-0.061614	0.209182	0.0427372	0.154737	3.59112
PD-17	-	-	PD	54	indeterminate	25	no	69	0	batch2	6	4920.86	7778.65	3484	16444	3.82777e+07	361987354	7135.54	3.85343	6217.47	2061	22781	3.05953e+07	289335956	5836.16	3.76613	12025.5	4174	37409	5.9176e+07	559620128	10955.7	4.03964	-0.0872997	0.186215	0.0170516	0.13177	3.67621
PD-17	-	-	PD	54	indeterminate	25	no	42	0	batch2	6	4996.47	7339.46	1880	20599	3.66714e+07	346796918	6696.35	3.82584	6758.98	1094	22109	3.3771e+07	319368505	6377.68	3.80466	13083.2	1890	50498	6.53699e+07	618194418	12013.4	4.07967	-0.0211759	0.253828	0.0831754	0.199383	3.64863
PD-17	-	-	PD	54	indeterminate	25	no	40	0	batch2	6	5150.54	7379.48	2123	19727	3.80083e+07	359439904	6736.38	3.82843	5690.14	986	21294	2.93073e+07	277155295	5308.84	3.725	10401.5	1754	40074	5.35731e+07	506634202	9331.67	3.96996	-0.103427	0.141533	0.000924355	0.0870884	3.65121
PD-17	-	-	PD	54	indeterminate	25	no	43	0	batch2	6	5188.5	5834.61	1308	16450	3.02729e+07	286286683	5191.5	3.71529	5070.03	649	20437	2.63059e+07	248771163	4688.73	3.67106	6780.03	837	24047	3.51782e+07	332675964	5710.25	3.75665	-0.0442377	0.0413619	0.0601135	-0.0130826	3.53808
PD-17	-	-	PD	54	indeterminate	25	no	17	0	batch2	6	5194.74	8358.67	3646	18589	4.34211e+07	410628046	7715.56	3.88737	7635.25	2702	22678	3.96631e+07	375089079	7253.94	3.86057	12906.7	5233	31893	6.70469e+07	634053941	11836.9	4.07324	-0.0267934	0.18587	0.0775579	0.131426	3.71015
PD-17	-	-	PD	54	indeterminate	25	no	56	0	batch2	6	5808.79	8129.45	2129	25636	4.72223e+07	446575052	7486.34	3.87427	7014.15	1280	37287	4.07437e+07	385308020	6632.84	3.8217	13825.6	2219	65535	8.03099e+07	759480754	12755.8	4.10571	-0.0525699	0.231438	0.0517813	0.176993	3.69706
PD-17	-	-	PD	54	indeterminate	25	no	59	0	batch2	6	5914.43	3707.99	846	16440	2.19307e+07	207395471	3064.89	3.48641	3607.69	597	25486	2.13374e+07	201785547	3226.39	3.50872	6010.36	788	35285	3.55479e+07	336171644	4940.57	3.69378	0.022303	0.207363	0.126654	0.152919	3.3092
PD-17	-	-	PD	54	indeterminate	25	no	29	0	batch2	6	6202.26	7729.13	2685	25186	4.79381e+07	453344403	7086.02	3.8504	7578.59	2382	28352	4.70044e+07	444514452	7197.29	3.85717	14360.6	4088	56122	8.90679e+07	842304257	13290.8	4.12355	0.00676621	0.273148	0.111117	0.218703	3.67319
PD-17	-	-	PD	54	indeterminate	25	no	27	0	batch2	6	6269.94	9233.82	3066	33648	5.78955e+07	547510251	8590.71	3.93403	8767.18	2699	28484	5.49697e+07	519841446	8385.88	3.92355	16676.8	4542	49051	1.04562e+08	988832209	15607	4.19332	-0.0104805	0.25929	0.0938708	0.204845	3.75682
PD-17	-	-	PD	54	indeterminate	25	no	35	0	batch2	6	6461.97	5736.86	1585	23853	3.70714e+07	350579481	5093.75	3.70704	4614.51	1030	21987	2.98188e+07	281992700	4233.21	3.62667	8754	1949	36284	5.65681e+07	534956905	7684.21	3.8856	-0.0803681	0.178561	0.0239832	0.124117	3.52982
PD-17	-	-	PD	54	indeterminate	25	no	37	0	batch2	6	6671.87	5880.1	1859	19049	3.92313e+07	371005167	5237	3.71908	5206	1144	24349	3.47338e+07	328472768	4824.7	3.68347	9230.32	2131	40764	6.15835e+07	582386980	8160.53	3.91172	-0.0356118	0.192636	0.0687394	0.138191	3.54187
PD-17	-	-	PD	54	indeterminate	25	no	57	0	batch2	6	7003.48	7791.12	2446	24554	5.45649e+07	516013754	7148.01	3.85419	6484.98	1442	24855	4.54174e+07	429506794	6103.68	3.78559	12076.9	2768	48690	8.45803e+07	799864861	11007.1	4.04167	-0.0685936	0.187488	0.0357576	0.133043	3.67697
PD-17	-	-	PD	54	indeterminate	25	no	16	0	batch2	6	7085.22	9790.04	2899	27629	6.93645e+07	655971635	9146.93	3.96128	8322.78	2584	25309	5.89687e+07	557659359	7941.48	3.8999	13316.9	4309	46161	9.4353e+07	892284151	12247.1	4.08803	-0.0613741	0.126758	0.0429771	0.072313	3.78406
PD-17	-	-	PD	54	indeterminate	25	no	18	0	batch2	6	7134.28	5886.17	2192	28943	4.19936e+07	397128287	5243.07	3.71959	6466.88	1745	33849	4.61365e+07	436307298	6085.58	3.7843	11397.1	2701	61625	8.13101e+07	768939676	10327.3	4.01399	0.0647164	0.294402	0.169068	0.239957	3.54237
PD-17	-	-	PD	54	indeterminate	25	no	49	0	batch2	6	7392.08	6069.09	1418	43142	4.48632e+07	424266044	5425.99	3.73448	4879.36	830	35276	3.60686e+07	341096285	4498.05	3.65302	8426.65	1321	59567	6.22905e+07	589073082	7356.86	3.86669	-0.0814539	0.132214	0.0228974	0.0777691	3.55727
PD-17	-	-	PD	54	indeterminate	25	no	78	0	batch2	6	7640.16	8457.6	2066	26719	6.46174e+07	611078387	7814.49	3.8929	8313.69	1460	33314	6.35179e+07	600680490	7932.39	3.8994	15027.9	2780	55345	1.14816e+08	1085796146	13958.1	4.14483	0.00650315	0.251926	0.110854	0.197482	3.71569
PD-17	-	-	PD	54	indeterminate	25	no	19	0	batch2	6	7680.66	5341.91	1190	22222	4.10294e+07	388009473	4698.8	3.67199	4360.08	785	24582	3.34883e+07	316694411	3978.78	3.59975	7629.78	1386	38474	5.86017e+07	554189245	6559.99	3.8169	-0.0722372	0.144916	0.032114	0.0904717	3.49477
PD-17	-	-	PD	54	indeterminate	25	no	15	0	batch2	6	8059.32	6259.41	2289	25063	5.04466e+07	477067365	5616.3	3.74945	6784.89	2056	25741	5.46816e+07	517116950	6403.59	3.80642	12131	3518	50081	9.7768e+07	924579635	11061.3	4.0438	0.0569726	0.294354	0.161324	0.239909	3.57224
PD-17	-	-	PD	54	indeterminate	25	no	4	0	batch2	6	8193.93	8534.86	2358	28444	6.99341e+07	661358083	7891.76	3.89717	9272.39	1392	27228	7.59774e+07	718508347	8891.09	3.94896	14841.6	2596	48369	1.21611e+08	1150064575	13771.9	4.13899	0.0517814	0.241819	0.156133	0.187374	3.71996
PD-17	-	-	PD	54	indeterminate	25	no	45	0	batch2	6	8585.61	7248.79	2963	22420	6.22353e+07	588551264	6605.69	3.81992	6616.06	2415	20449	5.68029e+07	537177467	6234.75	3.79482	12553.9	4151	39057	1.07783e+08	1019290662	11484.1	4.0601	-0.0250985	0.24018	0.0792527	0.185736	3.6427
PD-17	-	-	PD	54	indeterminate	25	no	14	0	batch2	6	8619.97	7301.12	2978	26447	6.29355e+07	595173080	6658.02	3.82334	6933.98	2451	27197	5.97707e+07	565243875	6552.67	3.81642	13427.2	4798	45105	1.15743e+08	1094562234	12357.5	4.09193	-0.00692633	0.268584	0.0974249	0.21414	3.64613
PD-17	-	-	PD	54	indeterminate	25	no	46	0	batch2	6	8871.01	7805.93	2125	38726	6.92465e+07	654855441	7162.83	3.85508	7909.82	1898	33457	7.01681e+07	663570431	7528.52	3.87671	14901.7	3287	62370	1.32193e+08	1250129922	13831.9	4.14088	0.021625	0.285796	0.125976	0.231352	3.67787
PD-17	-	-	PD	54	indeterminate	25	no	5	0	batch2	6	9191.62	8297.69	2790	28570	7.62692e+07	721268651	7654.59	3.88392	7155.62	2184	24849	6.57718e+07	621995558	6774.32	3.83087	12720.8	4013	52688	1.16924e+08	1105739908	11651	4.06636	-0.0530557	0.182441	0.0512955	0.127996	3.70671
PD-17	-	-	PD	54	indeterminate	25	no	9	0	batch2	6	9256.65	6102.01	2385	28551	5.64842e+07	534163495	5458.9	3.73711	5985.41	1636	27786	5.54049e+07	523956713	5604.11	3.74851	11449.2	3130	47986	1.05981e+08	1002250945	10379.4	4.01617	0.0114014	0.279067	0.115753	0.224623	3.55989
PD-17	-	-	PD	54	indeterminate	25	no	63	0	batch2	6	9333.85	6069.26	1695	26942	5.66495e+07	535727318	5426.15	3.73449	4978.28	798	51436	4.64665e+07	439428270	4596.98	3.66247	8767.8	1530	65535	8.18373e+07	773925051	7698.01	3.88638	-0.0720189	0.151887	0.0323324	0.0974421	3.55728
PD-17	-	-	PD	54	indeterminate	25	no	8	0	batch2	6	9349.92	8913.35	3865	29446	8.33391e+07	788127051	8270.24	3.91752	7571.85	2696	26321	7.07962e+07	669510463	7190.55	3.85676	15041.4	5565	58112	1.40636e+08	1329979662	13971.7	4.14525	-0.0607561	0.22773	0.0435951	0.173285	3.7403
PD-17	-	-	PD	54	indeterminate	25	no	76	0	batch2	6	9731.86	9718.85	2309	34969	9.45825e+07	894454864	9075.74	3.95788	9334	3209	30465	9.08372e+07	859035609	8952.69	3.95195	15194.5	4031	54137	1.47871e+08	1398394408	14124.7	4.14998	-0.00592835	0.192097	0.0984229	0.137653	3.78067
PD-17	-	-	PD	54	indeterminate	25	no	55	0	batch2	6	9749.31	4587.57	1360	25751	4.47257e+07	422964909	3944.46	3.59599	3620.63	609	25436	3.52987e+07	333815141	3239.33	3.51046	6005.86	1170	36294	5.8553e+07	553728160	4936.07	3.69338	-0.0855325	0.0973933	0.0188187	0.0429487	3.41877
PD-17	-	-	PD	54	indeterminate	25	no	65	0	batch2	6	10013	6347.99	2462	25051	63562627	601103729	5704.88	3.75625	4846.36	1148	26224	4.85268e+07	458911434	4465.06	3.64983	9269.38	2276	48775	9.28146e+07	877736128	8199.59	3.91379	-0.10642	0.157546	-0.0020683	0.103101	3.57903
PD-17	-	-	PD	54	indeterminate	25	no	71	0	batch2	6	10062.2	8188.64	1306	39184	8.23957e+07	779205953	7545.53	3.87769	8592.7	1244	37547	8.64615e+07	817655140	8211.39	3.91442	13630	2177	65410	1.37148e+08	1296993967	12560.3	4.099	0.0367273	0.221309	0.141079	0.166864	3.70048
PD-17	-	-	PD	54	indeterminate	25	no	66	0	batch2	6	10207.1	5754.1	2385	22163	5.87325e+07	555425519	5110.99	3.7085	4595.19	1104	25969	4.69034e+07	443559667	4213.89	3.62468	8886.97	2093	47305	9.07099e+07	857832093	7817.18	3.89305	-0.083822	0.184545	0.0205293	0.1301	3.53129
PD-17	-	-	PD	54	indeterminate	25	no	60	0	batch2	6	10410.5	4807.98	1230	25786	5.00536e+07	473350257	4164.87	3.6196	4682.39	793	27202	4.87461e+07	460985944	4301.09	3.63358	7820.52	1234	45561	8.14157e+07	769938301	6750.73	3.82935	0.0139769	0.209749	0.118328	0.155305	3.44239
PD-17	-	-	PD	54	indeterminate	25	no	32	0	batch2	6	10666.7	4880.95	990	16517	5.20638e+07	492361168	4237.84	3.62715	4556.05	627	21364	4.85982e+07	459586570	4174.74	3.62063	7425.09	975	35541	7.92015e+07	748998820	6355.3	3.80314	-0.00651511	0.175991	0.0978362	0.121547	3.44993
PD-17	-	-	PD	54	indeterminate	25	no	1	0	batch2	6	10956.8	8929.94	2770	29575	9.78435e+07	925293959	8286.84	3.91839	7456.33	2021	26572	8.16975e+07	772602780	7075.03	3.84973	12814.4	3353	60075	1.40405e+08	1327793179	11744.6	4.06984	-0.0686604	0.151451	0.0356908	0.0970065	3.74118
PD-17	-	-	PD	54	indeterminate	25	no	22	0	batch2	6	11161.3	9623.34	3618	38834	1.07409e+08	1015752814	8980.23	3.95329	8341.34	2770	33133	9.31002e+07	880437221	7960.04	3.90092	14467.1	5375	47652	1.61471e+08	1527013621	13397.3	4.12702	-0.052372	0.173729	0.0519792	0.119285	3.77607
PD-17	-	-	PD	54	indeterminate	25	no	48	0	batch2	6	11312.4	7961.81	1829	23023	9.00672e+07	851754359	7318.7	3.86443	6116.22	975	22528	6.91891e+07	654313028	5734.92	3.75853	10487.2	2014	39985	1.18636e+08	1121921304	9417.42	3.97393	-0.105907	0.109498	-0.00155566	0.0550532	3.68722
PD-17	-	-	PD	54	indeterminate	25	no	44	0	batch2	6	11474.6	6699.75	2695	23272	7.68771e+07	727016813	6056.64	3.78223	5034.46	1375	22440	5.77685e+07	546309465	4653.16	3.66775	9797.09	2480	51077	1.12418e+08	1063121821	8727.3	3.94088	-0.114484	0.158648	-0.0101328	0.104204	3.60502
PD-17	-	-	PD	54	indeterminate	25	no	58	0	batch2	6	11717.8	5005.37	1426	26625	5.86521e+07	554665246	4362.26	3.63971	4750.08	1137	26688	5.56606e+07	526375612	4368.78	3.64036	7765.01	1554	48829	9.0989e+07	860471560	6695.22	3.82576	0.000648238	0.186053	0.105	0.131608	3.4625
PD-17	-	-	PD	54	indeterminate	25	no	41	0	batch2	6	12270.7	5129.91	488	17361	6.29473e+07	595285087	4486.8	3.65194	4937.69	609	27745	6.05887e+07	572979932	4556.39	3.65862	7741.6	577	36907	9.49945e+07	898350761	6671.81	3.82424	0.00668409	0.172307	0.111035	0.117862	3.47472
PD-17	-	-	PD	54	indeterminate	25	no	30	0	batch2	6	12373.3	9170.59	3448	31658	1.13471e+08	1073078848	8527.49	3.93082	8562.28	2651	32821	1.05944e+08	1001897726	8180.98	3.91281	16066.6	5288	65535	1.98798e+08	1880002977	14996.8	4.176	-0.018016	0.245178	0.0863353	0.190734	3.75361
PD-17	-	-	PD	54	indeterminate	25	no	53	0	batch2	6	12559.5	4580.13	975	22022	5.75244e+07	544000572	3937.02	3.59517	4037.63	577	21601	5.07108e+07	479565916	3656.33	3.56305	7356.23	800	36278	9.23909e+07	873729371	6286.44	3.79841	-0.0321224	0.203237	0.0722288	0.148792	3.41796
PD-17	-	-	PD	54	indeterminate	25	no	20	0	batch2	6	12859.6	7487.64	2132	29194	9.62884e+07	910587309	6844.54	3.83534	5943.89	1428	28904	7.64363e+07	722848152	5562.59	3.74528	11364.8	2681	55202	1.46147e+08	1382093804	10295	4.01263	-0.0900673	0.177282	0.014284	0.122837	3.65813
PD-17	-	-	PD	54	indeterminate	25	no	24	0	batch2	6	12875.8	9019.05	2762	35258	1.16128e+08	1098204409	8375.94	3.92303	8371.97	1731	37966	1.07796e+08	1019412855	7990.67	3.90258	14820.6	3563	57240	1.90827e+08	1804628683	13750.8	4.13833	-0.0204505	0.215294	0.0839007	0.16085	3.74582
PD-17	-	-	PD	54	indeterminate	25	no	33	0	batch2	6	13218.3	6852.78	1462	23398	9.05823e+07	856625194	6209.67	3.79307	6630.06	834	25830	8.76382e+07	828783709	6248.76	3.79579	11512.1	1399	49326	1.52171e+08	1439060167	10442.3	4.0188	0.00272477	0.225728	0.107076	0.171284	3.61586
PD-17	-	-	PD	54	indeterminate	25	no	2	0	batch2	6	13227.1	9716.08	4239	38780	1.28516e+08	1215355249	9072.97	3.95775	8845.11	3026	34364	1.16995e+08	1106408382	8463.81	3.92757	14416.6	6376	42341	1.9069e+08	1803335466	13346.9	4.12538	-0.0301837	0.16763	0.0741676	0.113185	3.78054
PD-17	-	-	PD	54	indeterminate	25	no	36	0	batch2	6	13233.1	6844.15	1511	18685	9.05695e+07	856504011	6201.04	3.79246	6159.64	1539	20139	8.15112e+07	770841571	5778.34	3.7618	12450	2282	34643	1.64752e+08	1558037295	11380.2	4.05615	-0.0306618	0.263684	0.0736895	0.209239	3.61525
PD-17	-	-	PD	54	indeterminate	25	no	61	0	batch2	6	14048.2	7428.27	2796	35499	1.04354e+08	986860452	6785.16	3.83156	6254.34	2008	34885	8.78622e+07	830901894	5873.04	3.76886	11996.3	3835	65535	1.68527e+08	1593737119	10926.5	4.03848	-0.0626972	0.206923	0.0416541	0.152478	3.65435
PD-17	-	-	PD	54	indeterminate	25	no	28	0	batch2	6	14464.7	5789.31	1182	21495	8.37407e+07	791924858	5146.2	3.71149	4840.22	741	26123	7.00123e+07	662097855	4458.91	3.64923	8899.27	1113	48555	1.28725e+08	1217339692	7829.48	3.89373	-0.0622574	0.182246	0.0420939	0.127802	3.53427
PD-17	-	-	PD	54	indeterminate	25	no	77	0	batch2	6	14978.9	8614.7	2291	37338	1.29039e+08	1220306152	7971.59	3.90154	8311.34	1522	45292	1.24495e+08	1177333985	7930.03	3.89928	14460.5	2683	65535	2.16602e+08	2048381155	13390.7	4.1268	-0.00226979	0.225257	0.102081	0.170813	3.72433
PD-17	-	-	PD	54	indeterminate	25	no	12	0	batch2	6	15871.6	9165.49	1424	26823	1.45471e+08	1375703331	8522.38	3.93056	8707.26	2409	28265	1.38198e+08	1306925286	8325.96	3.92043	15439.1	3074	47570	2.45043e+08	2317340195	14369.3	4.15743	-0.0101266	0.226874	0.0942246	0.172429	3.75335
PD-17	-	-	PD	54	indeterminate	25	no	70	0	batch2	6	16276.1	8498.36	1786	45401	1.3832e+08	1308076060	7855.25	3.89516	7883.24	1229	45930	1.28308e+08	1213395865	7501.94	3.87517	13746.5	1656	64833	2.23739e+08	2115871610	12676.7	4.10301	-0.0199868	0.207846	0.0843645	0.153401	3.71795
PD-17	-	-	PD	54	indeterminate	25	no	62	0	batch2	6	18483.7	7118.4	2405	23794	1.31574e+08	1244282481	6475.29	3.81126	5887.68	1599	22190	1.08826e+08	1029155421	5506.38	3.74087	10858.5	2729	44302	2.00706e+08	1898047604	9788.73	3.99073	-0.0703931	0.179467	0.0339581	0.125022	3.63405
PD-17	-	-	PD	54	indeterminate	25	no	64	0	batch2	6	18755.6	7913.04	2468	28511	1.48414e+08	1403528128	7269.93	3.86153	6408.09	1526	32832	1.20187e+08	1136596347	6026.79	3.78009	12766	2867	58891	2.39433e+08	2264289719	11696.2	4.06804	-0.0814446	0.206514	0.0229067	0.15207	3.68432
PD-17	-	-	PD	54	indeterminate	25	no	54	0	batch2	6	19913.5	5159.01	1143	65507	1.02734e+08	971539632	4515.9	3.65474	4116.95	580	58895	8.19827e+07	775300316	3735.65	3.57237	8157.58	1012	65535	1.62446e+08	1536228054	7087.79	3.85051	-0.0823783	0.195767	0.021973	0.141322	3.47753
PD-17	-	-	PD	54	indeterminate	25	no	68	0	batch2	6	24059.6	8084.73	2518	39997	1.94516e+08	1839510899	7441.62	3.87167	6935.88	1200	29802	1.66875e+08	1578114025	6554.58	3.81654	10128.4	2325	59168	2.43686e+08	2304510694	9058.64	3.95706	-0.0551229	0.0853951	0.0492284	0.0309505	3.69445
PD-17	-	-	PD	54	indeterminate	25	no	11	0	batch2	6	26879.1	7505.27	2718	29469	2.01735e+08	1907780107	6862.16	3.83646	5855.26	1667	24692	1.57384e+08	1488360901	5473.96	3.7383	11266	3350	54724	3.0282e+08	2863735099	10196.2	4.00844	-0.0981594	0.171979	0.00619189	0.117534	3.65925
PD-17	-	-	PD	54	indeterminate	25	no	51	0	batch2	6	28785	6711.82	1329	28094	1.932e+08	1827066240	6068.72	3.7831	6270.58	873	46159	1.80499e+08	1706952299	5889.28	3.77006	12379.2	1776	65535	3.56334e+08	3369806484	11309.4	4.05344	-0.0130348	0.270342	0.0913164	0.215897	3.60588
PD-17	-	-	PD	54	indeterminate	25	no	31	0	batch2	6	30089.3	8646.74	1933	53200	2.60175e+08	2460438788	8003.63	3.90329	7028.4	1085	40563	2.1148e+08	1999937033	6647.09	3.82263	12179.8	2129	55702	3.66481e+08	3465767014	11110	4.04571	-0.0806553	0.142426	0.0236959	0.0879817	3.72607
PD-17	-	-	PD	54	indeterminate	25	no	47	0	batch2	6	30490.2	8853.67	1454	22005	2.6995e+08	2552883547	8210.56	3.91437	7124.3	943	21122	2.17221e+08	2054235429	6743	3.82885	13567.8	1845	38366	4.13684e+08	3912155917	12498	4.09684	-0.0855195	0.182467	0.0188318	0.128022	3.73716
PD-17	-	-	PD	54	indeterminate	25	no	67	0	batch2	6	44411.9	7476.12	2289	27169	3.32029e+08	3139953894	6833.01	3.83461	6017.83	1141	26598	2.67263e+08	2527476995	5636.53	3.75101	11100.3	1948	46560	4.92985e+08	4662099465	10030.5	4.00132	-0.0836002	0.166711	0.0207511	0.112266	3.6574
PD-18	-	-	PD	72	td	22	no	19	0	batch2	5	1869.52	5593.6	2149	18110	1.04574e+07	98866923	5162.3	3.71284	4434.94	1606	14564	8.29123e+06	78387580	4277.88	3.63123	10209.5	3793	36950	1.90869e+07	180452599	10139.3	4.00601	-0.0816146	0.293165	0.0227367	0.23872	3.53563
PD-18	-	-	PD	72	td	22	no	91	0	batch2	5	2523.94	4828.89	1706	26191	1.21878e+07	115226926	4397.58	3.64321	3663.24	1267	16045	9.2458e+06	87412309	3506.18	3.54483	8118.94	2721	43808	2.04917e+07	193734148	8048.76	3.90573	-0.0983798	0.262515	0.00597144	0.20807	3.466
PD-18	-	-	PD	72	td	22	no	83	0	batch2	5	2542.87	9647.85	2506	24139	2.45332e+07	231943964	9216.54	3.96457	8354.15	2722	22456	2.12435e+07	200842118	8197.09	3.91366	18772.1	6452	55019	4.7735e+07	451299889	18701.9	4.27189	-0.0509086	0.307318	0.0534427	0.252873	3.78736
PD-18	-	-	PD	72	td	22	no	50	0	batch2	5	2827.29	6989.36	2503	38451	1.9761e+07	186825720	6558.06	3.81678	5567.09	1886	28787	1.57398e+07	148808313	5410.03	3.7332	11699.5	3525	65535	3.3078e+07	312728548	11629.3	4.06556	-0.0835759	0.24878	0.0207753	0.194336	3.63956
PD-18	-	-	PD	72	td	22	no	54	0	batch2	5	2847.49	5915.12	2546	23607	1.68433e+07	159240986	5483.82	3.73908	4887.64	2118	18970	1.39175e+07	131580101	4730.57	3.67491	12029.3	4618	48911	3.42533e+07	323840231	11959.1	4.0777	-0.064169	0.338615	0.0401823	0.284171	3.56187
PD-18	-	-	PD	72	td	22	no	14	0	batch2	5	3146.51	5968.99	2646	30490	1.87815e+07	177565584	5537.69	3.74333	4721.25	2073	18015	1.48555e+07	140447762	4564.19	3.65936	9962.83	4144	44495	3.13482e+07	296374243	9892.64	3.99531	-0.0839649	0.251984	0.0203864	0.19754	3.56612
PD-18	-	-	PD	72	td	22	no	97	0	batch2	5	3147.25	6240.34	2418	27628	1.96399e+07	185681248	5809.03	3.7641	4869.47	1885	22455	1.53255e+07	144891192	4712.41	3.67324	10155.7	2804	56561	3.19625e+07	302182654	10085.5	4.0037	-0.0908607	0.239594	0.0134906	0.185149	3.58689
PD-18	-	-	PD	72	td	22	no	2	0	batch2	5	3180.15	6274.68	2532	20751	1.99544e+07	188654658	5843.38	3.76666	5293.22	2097	15272	1.68332e+07	159145974	5136.16	3.71064	11442.3	3987	40394	3.63881e+07	344023111	11372.1	4.05584	-0.0560257	0.289176	0.0483256	0.234731	3.58945
PD-18	-	-	PD	72	td	22	no	35	0	batch2	5	3208.18	6299.48	1919	40824	2.02099e+07	191069678	5868.18	3.7685	5078.42	1291	30368	1.62925e+07	154033642	4921.36	3.69209	10854.5	2531	65535	3.48233e+07	329229281	10784.4	4.03279	-0.0764183	0.264291	0.027933	0.209847	3.59129
PD-18	-	-	PD	72	td	22	no	96	0	batch2	5	3231.45	4198.99	1354	30090	1.35688e+07	128283328	3767.68	3.57607	3098.49	828	25602	1.00126e+07	94661977	2941.43	3.46856	6783.32	1741	62081	2.19199e+07	207237219	6713.14	3.82693	-0.107516	0.250851	-0.00316511	0.196406	3.39886
PD-18	-	-	PD	72	td	22	no	69	0	batch2	5	3308.13	6465.29	2180	21475	2.1388e+07	202208336	6033.98	3.7806	5406.33	1623	21154	1.78848e+07	169088303	5249.26	3.7201	11745.4	3165	53626	3.88552e+07	367347887	11675.2	4.06726	-0.0605056	0.286659	0.0438457	0.232215	3.60339
PD-18	-	-	PD	72	td	22	no	28	0	batch2	5	3350.86	5561.37	1727	29617	1.86354e+07	176184209	5130.06	3.71012	3799.78	1055	15238	1.27325e+07	120376938	3642.71	3.56143	8958.76	2059	41635	3.00196e+07	283813448	8888.57	3.94883	-0.148698	0.238709	-0.0443465	0.184265	3.53291
PD-18	-	-	PD	72	td	22	no	82	0	batch2	5	3515.55	6437.93	2263	22502	2.26329e+07	213977318	6006.62	3.77863	4384.13	1334	17545	1.54126e+07	145715310	4227.07	3.62604	11784.6	3496	55121	4.14295e+07	391686145	11714.5	4.06872	-0.152591	0.290092	-0.0482399	0.235648	3.60142
PD-18	-	-	PD	72	td	22	no	10	0	batch2	5	3627.88	6430.62	2474	32332	2.33295e+07	220564012	5999.32	3.7781	5130.45	2127	23123	1.86127e+07	175969183	4973.38	3.69665	10705.1	4095	55966	3.88367e+07	367172740	10634.9	4.02673	-0.0814501	0.24863	0.0229012	0.194186	3.60089
PD-18	-	-	PD	72	td	22	no	39	0	batch2	5	3677.49	6012.68	2364	21351	2.21115e+07	209048692	5581.37	3.74674	5426.89	1836	18212	1.99573e+07	188682145	5269.83	3.7218	11444.5	3733	43313	4.20868e+07	397900727	11374.3	4.05592	-0.0249444	0.309183	0.0794069	0.254738	3.56953
PD-18	-	-	PD	72	td	22	no	85	0	batch2	5	3687.22	6849.09	1401	23832	2.52541e+07	238759304	6417.79	3.80739	6066.32	1592	21357	2.23679e+07	211471897	5909.26	3.77153	16933.8	4280	65535	6.24388e+07	590313694	16863.7	4.22695	-0.0358524	0.419567	0.0684989	0.365122	3.63017
PD-18	-	-	PD	72	td	22	no	6	0	batch2	5	3740.53	8931.38	2562	34305	3.34081e+07	315849282	8500.07	3.92942	7512.24	1637	29180	2.80998e+07	265663036	7355.18	3.86659	16094.1	3141	65535	6.02003e+07	569150599	16023.9	4.20477	-0.0628293	0.275345	0.041522	0.220901	3.75221
PD-18	-	-	PD	72	td	22	no	17	0	batch2	5	3752.69	5535.91	2233	18606	2.07746e+07	196408675	5104.61	3.70796	4477.57	1388	15970	1.68029e+07	158859569	4320.5	3.63553	10441.5	3144	43405	3.91839e+07	370455309	10371.4	4.01584	-0.0724281	0.307873	0.0319232	0.253429	3.53075
PD-18	-	-	PD	72	td	22	no	38	0	batch2	5	3778.93	5946.7	2199	30238	2.24722e+07	212457935	5515.4	3.74158	5085.95	1616	20250	1.92194e+07	181705661	4928.88	3.69275	10480.4	2806	55488	3.96047e+07	374433410	10410.2	4.01746	-0.0488283	0.275883	0.055523	0.221438	3.56436
PD-18	-	-	PD	72	td	22	no	93	0	batch2	5	3986.98	9076.7	2655	59125	3.61886e+07	342137156	8645.4	3.93678	6911.34	2053	36528	2.75554e+07	260516075	6754.28	3.82958	15598.5	3739	65535	6.21908e+07	587968922	15528.3	4.19112	-0.107206	0.254339	-0.00285468	0.199894	3.75957
PD-18	-	-	PD	72	td	22	no	89	0	batch2	5	4027.7	6100.15	2563	24808	2.45696e+07	232287814	5668.85	3.75349	4901.64	1906	17589	1.97423e+07	186649486	4744.57	3.6762	10883.2	3985	42523	4.38345e+07	414423154	10813.1	4.03395	-0.0772976	0.280454	0.0270536	0.226009	3.57628
PD-18	-	-	PD	72	td	22	no	29	0	batch2	5	4054.67	6802.57	2303	26429	2.75822e+07	260769774	6371.27	3.80423	4562.31	1637	17879	1.84987e+07	174891482	4405.24	3.64397	11009.2	3399	59173	4.46386e+07	422026108	10939	4.03898	-0.160256	0.234752	-0.0559045	0.180307	3.62701
PD-18	-	-	PD	72	td	22	no	46	0	batch2	5	4145.74	9662.82	2652	25305	4.00596e+07	378734236	9231.51	3.96527	8125.21	2153	21498	3.3685e+07	318467702	7968.15	3.90136	17886.5	4224	55980	7.41528e+07	701061480	17816.3	4.25082	-0.0639155	0.285545	0.0404357	0.2311	3.78806
PD-18	-	-	PD	72	td	22	no	18	0	batch2	5	4208.47	5422.02	2422	16387	2.28184e+07	215731388	4990.72	3.69816	4560.51	1950	17462	1.91927e+07	181453487	4403.44	3.64379	10258.6	4488	38081	4.31728e+07	408168070	10188.4	4.00811	-0.0543703	0.309943	0.049981	0.255498	3.52095
PD-18	-	-	PD	72	td	22	no	59	0	batch2	5	4429.21	4986.46	1668	27410	2.20861e+07	208807877	4555.15	3.6585	3915.07	1251	15806	1.73407e+07	163943589	3758.01	3.57496	9062.15	2777	41082	4.01382e+07	379477342	8991.96	3.95385	-0.0835452	0.295352	0.0208061	0.240907	3.48129
PD-18	-	-	PD	72	td	22	no	71	0	batch2	5	4446.98	6880.37	2536	21104	3.05969e+07	289271516	6449.07	3.8095	5601.66	1549	20370	2.49105e+07	235510644	5444.6	3.73597	12514.4	3293	51310	5.56515e+07	526144361	12444.2	4.09497	-0.0735311	0.285472	0.0308201	0.231027	3.63228
PD-18	-	-	PD	72	td	22	no	60	0	batch2	5	4464.75	4523.86	1412	21103	2.01979e+07	190956517	4092.55	3.61199	3585.66	1105	16714	1.60091e+07	151354309	3428.6	3.53512	7682.83	1917	46192	3.43019e+07	324299947	7612.65	3.88154	-0.0768777	0.269542	0.0274735	0.215097	3.43478
PD-18	-	-	PD	72	td	22	no	70	0	batch2	5	4465.6	6533.05	2272	28965	2.9174e+07	275818818	6101.74	3.78545	5236.99	1713	24930	2.33863e+07	221100589	5079.93	3.70586	11260.4	3105	64414	5.02843e+07	475401304	11190.2	4.04884	-0.0795963	0.263383	0.024755	0.208939	3.60824
PD-18	-	-	PD	72	td	22	no	15	0	batch2	5	4542.49	5496.15	2223	24291	2.49662e+07	236037753	5064.85	3.70457	4474.87	1888	23754	2.03271e+07	192177668	4317.8	3.63526	9805.15	3712	65535	4.45398e+07	421091876	9734.96	3.98833	-0.0693033	0.283768	0.035048	0.229324	3.52735
PD-18	-	-	PD	72	td	22	no	56	0	batch2	5	4625.1	7589.39	1950	22595	3.51017e+07	331861444	7158.09	3.8548	5773.83	1184	18382	2.67046e+07	252472322	5616.77	3.74949	14103.9	2835	54778	6.52319e+07	616720694	14033.7	4.14717	-0.105311	0.292375	-0.000959332	0.237931	3.67758
PD-18	-	-	PD	72	td	22	no	21	0	batch2	5	4645.62	4374.67	1521	23727	2.03231e+07	192139848	3943.36	3.59587	3585.67	1161	19466	1.66577e+07	157486341	3428.61	3.53512	7988.11	2322	49990	3.71098e+07	350845944	7917.93	3.89861	-0.0607488	0.302745	0.0436025	0.2483	3.41865
PD-18	-	-	PD	72	td	22	no	11	0	batch2	5	4649.75	6066.11	2181	27185	2.82059e+07	266666158	5634.8	3.75088	5387.48	1938	24833	2.50504e+07	236833814	5230.42	3.71854	11855.2	3481	61379	5.51235e+07	521152905	11785	4.07133	-0.0323421	0.32045	0.0720091	0.266005	3.57367
PD-18	-	-	PD	72	td	22	no	52	0	batch2	5	4845.74	6653.44	2174	21306	3.22409e+07	304813935	6222.13	3.79394	5157.45	1412	19967	2.49917e+07	236278346	5000.39	3.699	12647	3064	54346	6.12841e+07	579397127	12576.8	4.09957	-0.0949355	0.305632	0.00941578	0.251187	3.61673
PD-18	-	-	PD	72	td	22	no	53	0	batch2	5	4863.73	5944.58	2402	16341	2.89128e+07	273349561	5513.27	3.74141	4665.74	1583	18571	2.26929e+07	214544676	4508.68	3.65405	11555.5	2671	55830	5.62028e+07	531357201	11485.3	4.06014	-0.0873605	0.318734	0.0169907	0.264289	3.5642
PD-18	-	-	PD	72	td	22	no	64	0	batch2	5	4893.87	5360.45	2141	28402	2.62333e+07	248017226	4929.14	3.69277	4219.05	1629	23741	2.06475e+07	195206998	4061.99	3.60874	9198.41	3382	55629	4.50158e+07	425592106	9128.23	3.96039	-0.0840329	0.267615	0.0203184	0.213171	3.51556
PD-18	-	-	PD	72	td	22	no	31	0	batch2	5	4927.08	6486.05	2276	33234	3.19573e+07	302133264	6054.75	3.7821	5126.21	1628	26229	2.52573e+07	238789132	4969.15	3.69628	11742.7	3524	64091	5.78571e+07	546996765	11672.5	4.06716	-0.0858141	0.285067	0.0185371	0.230623	3.60488
PD-18	-	-	PD	72	td	22	no	9	0	batch2	5	4979.23	5620.67	1981	23550	2.79866e+07	264593048	5189.36	3.71511	4175.36	1521	16764	2.07901e+07	196555105	4018.3	3.60404	8826.93	3094	40305	4.39513e+07	415527824	8756.75	3.94234	-0.111072	0.227229	-0.0067208	0.172784	3.5379
PD-18	-	-	PD	72	td	22	no	5	0	batch2	5	5008.84	6580.69	1983	25404	3.29617e+07	311628714	6149.39	3.78883	5091.05	1270	20663	2.55003e+07	241086459	4933.98	3.6932	10551.7	2521	52557	5.2852e+07	499677830	10481.6	4.02043	-0.0956343	0.231594	0.00871694	0.17715	3.61162
PD-18	-	-	PD	72	td	22	no	92	0	batch2	5	5023.12	5562.9	2060	35148	2.79431e+07	264182230	5131.6	3.71025	4432.74	1667	21867	2.22662e+07	210510787	4275.68	3.631	10030.4	3360	56958	5.03841e+07	476345679	9960.26	3.99827	-0.0792477	0.288018	0.0251035	0.233574	3.53304
PD-18	-	-	PD	72	td	22	no	43	0	batch2	5	5029.89	6830.93	2317	37201	3.43588e+07	324837849	6399.62	3.80615	5878.9	1755	32617	2.95702e+07	279565034	5721.83	3.75754	11930.6	3291	65535	6.00097e+07	567348367	11860.4	4.0741	-0.0486191	0.267946	0.0557322	0.213502	3.62894
PD-18	-	-	PD	72	td	22	no	49	0	batch2	5	5035.71	6655.7	2464	36833	3.35162e+07	316871260	6224.4	3.7941	5925.18	1845	32201	2.98375e+07	282092059	5768.12	3.76103	12499.2	4040	65535	6.29421e+07	595072118	12429	4.09444	-0.0330629	0.300338	0.0712884	0.245893	3.61688
PD-18	-	-	PD	72	td	22	no	61	0	batch2	5	5090.71	5680.98	2035	23463	2.89202e+07	273419644	5249.67	3.72013	4610.56	1521	19674	2.3471e+07	221901662	4453.5	3.6487	10774.9	2970	55913	5.48517e+07	518583568	10704.7	4.02957	-0.0714308	0.309442	0.0329204	0.254997	3.54292
PD-18	-	-	PD	72	td	22	no	74	0	batch2	5	5110.91	5352.43	1506	26185	2.73558e+07	258629182	4921.12	3.69206	4520.24	1262	23716	2.31026e+07	218417968	4363.18	3.6398	9449.96	2377	58533	4.8298e+07	456622205	9379.78	3.97219	-0.0522612	0.280129	0.0520901	0.225684	3.51485
PD-18	-	-	PD	72	td	22	no	99	0	batch2	5	5137.04	4740.49	1606	21850	2.43521e+07	230231421	4309.19	3.6344	3486.46	992	17220	1.79101e+07	169326814	3329.39	3.52237	7984.37	2153	43551	4.1016e+07	387777039	7914.19	3.89841	-0.11203	0.264011	-0.00767864	0.209567	3.45718
PD-18	-	-	PD	72	td	22	no	36	0	batch2	5	5187.6	7369.4	2164	33909	3.82295e+07	361432041	6938.09	3.84124	6564.52	1538	34142	3.40541e+07	321956748	6407.45	3.80669	13424.3	2912	65535	6.96401e+07	658396639	13354.2	4.12562	-0.0345545	0.284376	0.0697968	0.229932	3.66403
PD-18	-	-	PD	72	td	22	no	1	0	batch2	5	5214.25	9764.81	2268	39825	5.09162e+07	481375665	9333.5	3.97004	9439.83	2566	34420	4.92217e+07	465355371	9282.77	3.96768	20324	5859	65535	1.05975e+08	1001913983	20253.9	4.30651	-0.00236707	0.336463	0.101984	0.282019	3.79283
PD-18	-	-	PD	72	td	22	no	72	0	batch2	5	5228.43	6485.46	2153	33171	3.39087e+07	320582559	6054.15	3.78205	4885.35	1571	30456	2.55427e+07	241487908	4728.29	3.6747	10901.8	2733	65535	5.69993e+07	538887132	10831.6	4.03469	-0.107349	0.25264	-0.00299787	0.198196	3.60484
PD-18	-	-	PD	72	td	22	no	58	0	batch2	5	5260.69	6233.36	2515	22746	3.27918e+07	310022506	5802.06	3.76358	4841.15	1780	17544	2.54678e+07	240779573	4684.09	3.67063	11431	4085	49634	6.0135e+07	568533256	11360.8	4.05541	-0.0929568	0.291828	0.0113945	0.237384	3.58637
PD-18	-	-	PD	72	td	22	no	86	0	batch2	5	5280.47	6988.88	2695	21314	3.69045e+07	348905785	6557.57	3.81674	5162.46	1635	16800	2.72602e+07	257725614	5005.4	3.69944	12331.5	3993	53616	6.51158e+07	615623050	12261.3	4.08854	-0.117304	0.271792	-0.0129532	0.217348	3.63953
PD-18	-	-	PD	72	td	22	no	34	0	batch2	5	5296.97	6636.65	2313	28129	3.51541e+07	332357014	6205.35	3.79277	5440.26	1646	27023	2.88169e+07	272442807	5283.2	3.7229	11901.9	3639	62970	6.30441e+07	596035987	11831.7	4.07305	-0.0698693	0.280282	0.034482	0.225838	3.61555
PD-18	-	-	PD	72	td	22	no	51	0	batch2	5	5313.26	5128.12	1914	22459	2.7247e+07	257600857	4696.81	3.6718	3774.23	1246	23691	2.00535e+07	189591082	3617.17	3.55837	9047.84	2752	56506	4.80735e+07	454499964	8977.65	3.95316	-0.113434	0.281359	-0.00908314	0.226915	3.49459
PD-18	-	-	PD	72	td	22	no	12	0	batch2	5	5375.56	5218.55	2271	29816	2.80526e+07	265217307	4787.25	3.68009	4166.08	1775	21989	2.2395e+07	211728575	4009.02	3.60304	8729.88	3489	52602	4.6928e+07	443670008	8659.7	3.9375	-0.0770479	0.257417	0.0273034	0.202972	3.50287
PD-18	-	-	PD	72	td	22	no	47	0	batch2	5	5400.62	4321.26	1176	23777	2.33375e+07	220639231	3889.95	3.58994	3554.09	859	23488	1.91943e+07	181468270	3397.03	3.5311	7531.46	2027	61676	4.06746e+07	384548643	7461.27	3.87281	-0.0588456	0.282868	0.0455057	0.228424	3.41273
PD-18	-	-	PD	72	td	22	no	20	0	batch2	5	5425.69	7599.34	2656	28777	4.12317e+07	389815568	7168.03	3.8554	5693.77	2117	23452	3.08927e+07	292067725	5536.71	3.74325	13122	4364	57316	7.11962e+07	673108444	13051.9	4.11567	-0.112148	0.260273	-0.00779696	0.205828	3.67819
PD-18	-	-	PD	72	td	22	no	22	0	batch2	5	5454.46	5341.12	1806	23465	2.9133e+07	275431097	4909.82	3.69107	4056.97	1383	19700	2.21286e+07	209209649	3899.9	3.59105	9171.64	2648	56662	5.00264e+07	472963291	9101.46	3.95911	-0.100012	0.268046	0.00433971	0.213601	3.51385
PD-18	-	-	PD	72	td	22	no	81	0	batch2	5	5511.47	7092	2724	25500	3.90874e+07	369543028	6660.7	3.82352	5645.64	1956	24195	3.11158e+07	294177468	5488.58	3.73946	12361.2	3674	61749	6.81282e+07	644103125	12291	4.08959	-0.0840599	0.266067	0.0202914	0.211622	3.64631
PD-18	-	-	PD	72	td	22	no	32	0	batch2	5	5537.92	7415.19	2216	36080	4.10647e+07	388237078	6983.88	3.8441	6016.17	1812	28831	3.33171e+07	314988757	5859.11	3.76783	12191.7	3463	62357	6.75168e+07	638322428	12121.5	4.08356	-0.0762654	0.239461	0.0280859	0.185016	3.66688
PD-18	-	-	PD	72	td	22	no	25	0	batch2	5	5570.92	5640.03	1469	23092	3.14201e+07	297054673	5208.72	3.71673	4533.85	1134	22648	2.52577e+07	238793224	4376.78	3.64116	9646.13	2426	60177	5.37378e+07	508052045	9575.95	3.98118	-0.0755761	0.26445	0.0287752	0.210006	3.53952
PD-18	-	-	PD	72	td	22	no	90	0	batch2	5	5580.12	7293.06	2177	30399	4.06961e+07	384752513	6861.75	3.83643	5387.69	1605	23077	3.0064e+07	284232980	5230.63	3.71855	12383.6	3129	56522	6.9102e+07	653309506	12313.4	4.09038	-0.117881	0.253944	-0.01353	0.199499	3.65922
PD-18	-	-	PD	72	td	22	no	79	0	batch2	5	5586.04	7884.46	3048	30966	4.40429e+07	416393969	7453.15	3.87234	6853.84	2619	31651	3.82858e+07	361964973	6696.78	3.82587	15335.9	5441	65535	8.56668e+07	809918107	15265.7	4.18372	-0.0464741	0.311376	0.0578771	0.256932	3.69513
PD-18	-	-	PD	72	td	22	no	16	0	batch2	5	5608.89	4946.09	1859	29030	2.77421e+07	262281202	4514.78	3.65464	3693.93	1366	29665	2.07189e+07	195881831	3536.87	3.54862	8546.33	2587	65535	4.79354e+07	453194520	8476.14	3.9282	-0.106018	0.273561	-0.00166672	0.219117	3.47742
PD-18	-	-	PD	72	td	22	no	88	0	batch2	5	5630.47	6801.64	2405	36091	3.82964e+07	362064641	6370.33	3.80416	5127.74	1786	20795	2.88716e+07	272959812	4970.68	3.69642	12179.3	4008	56177	6.85751e+07	648328326	12109.1	4.08311	-0.107746	0.27895	-0.0033952	0.224506	3.62695
PD-18	-	-	PD	72	td	22	no	80	0	batch2	5	5655.11	6132.76	2126	23114	3.46814e+07	327887948	5701.45	3.75599	5523.19	1519	23556	3.12342e+07	295297064	5366.12	3.72966	12081	3390	59609	6.83197e+07	645913026	12010.9	4.07957	-0.0263251	0.323589	0.0780262	0.269144	3.57877
PD-18	-	-	PD	72	td	22	no	3	0	batch2	5	5842.96	4525.42	1713	26408	2.64418e+07	249988561	4094.11	3.61216	3848.61	1465	20991	2.24873e+07	212600821	3691.54	3.56721	8032.91	2787	52757	4.6936e+07	443746005	7962.73	3.90106	-0.0449518	0.288902	0.0593995	0.234458	3.43495
PD-18	-	-	PD	72	td	22	no	76	0	batch2	5	5887.07	5798.37	1627	28215	3.41354e+07	322725507	5367.06	3.72974	5078.92	1476	30834	2.98999e+07	282682297	4921.85	3.69213	10718.5	2538	65535	6.31005e+07	596569443	10648.3	4.02728	-0.037608	0.297544	0.0667433	0.243099	3.55252
PD-18	-	-	PD	72	td	22	no	55	0	batch2	5	5923.77	6539.63	2496	33796	3.87393e+07	366251894	6108.32	3.78592	5141.21	1349	20668	3.04554e+07	287933661	4984.15	3.69759	12020.5	3251	54347	7.12065e+07	673205874	11950.3	4.07738	-0.0883309	0.291456	0.0160204	0.237011	3.60871
PD-18	-	-	PD	72	td	22	no	66	0	batch2	5	5932.77	4847.08	1628	27114	2.87566e+07	271872677	4415.77	3.64501	3763.27	1306	26913	2.23266e+07	211081840	3606.21	3.55705	8097.16	2374	65441	4.80386e+07	454169900	8026.98	3.90455	-0.0879562	0.259545	0.0163951	0.205101	3.46779
PD-18	-	-	PD	72	td	22	no	23	0	batch2	5	5963.54	5158.18	1139	30799	3.0761e+07	290823048	4726.87	3.67457	3804.59	871	24252	2.26889e+07	214506775	3647.53	3.562	8415.68	1909	60920	5.01873e+07	474484645	8345.5	3.92145	-0.112575	0.246879	-0.00822351	0.192434	3.49736
PD-18	-	-	PD	72	td	22	no	44	0	batch2	5	5970.52	4593.32	1460	31861	2.74246e+07	259279330	4162.02	3.6193	3773.17	1058	21390	2.25278e+07	212984183	3616.11	3.55824	8342.91	2459	51662	4.98116e+07	470932383	8272.73	3.91765	-0.0610625	0.298345	0.0432887	0.2439	3.44209
PD-18	-	-	PD	72	td	22	no	33	0	batch2	5	6059.69	5591.16	2122	43289	3.38807e+07	320317785	5159.86	3.71264	4217.88	1431	20356	2.55591e+07	241642415	4060.82	3.60861	9282.51	2693	49502	5.62492e+07	531795063	9212.33	3.96437	-0.104024	0.251732	0.000326971	0.197287	3.53542
PD-18	-	-	PD	72	td	22	no	24	0	batch2	5	6060.43	6756.67	2011	31405	4.09483e+07	387136776	6325.36	3.80109	5321.69	1442	21137	3.22517e+07	304916929	5164.63	3.71304	12578.7	2993	58877	7.62326e+07	720724040	12508.6	4.09721	-0.0880463	0.296122	0.0163049	0.241677	3.62387
PD-18	-	-	PD	72	td	22	no	77	0	batch2	5	6138.81	8731.14	1642	29606	5.35988e+07	506737862	8299.83	3.91907	7247.25	1194	28304	4.44895e+07	420615817	7090.19	3.85066	15937.7	2130	65535	9.78384e+07	924991479	15867.5	4.20051	-0.0684118	0.281439	0.0359395	0.226995	3.74186
PD-18	-	-	PD	72	td	22	no	4	0	batch2	5	6149.39	5886.79	1922	42919	3.62002e+07	342246252	5455.49	3.73683	4782.49	1277	45109	2.94094e+07	278044281	4625.42	3.66515	10097.3	2327	65535	6.2092e+07	587035343	10027.1	4.00117	-0.0716818	0.264342	0.0326695	0.209897	3.55962
PD-18	-	-	PD	72	td	22	no	75	0	batch2	5	6152.88	7931.47	2494	40346	4.88014e+07	461381769	7500.17	3.87507	6530.92	2222	27431	4.0184e+07	379910343	6373.86	3.8044	14240.8	4368	65535	8.76217e+07	828399576	14170.6	4.15139	-0.0706685	0.276317	0.0336828	0.221872	3.69786
PD-18	-	-	PD	72	td	22	no	45	0	batch2	5	6236.97	6527.3	2226	26972	4.07106e+07	384888835	6096	3.78504	5334.85	1670	24655	3.32733e+07	314575039	5177.79	3.71414	11963.5	3492	63442	7.46158e+07	705438486	11893.3	4.0753	-0.0709001	0.290258	0.0334512	0.235813	3.60783
PD-18	-	-	PD	72	td	22	no	68	0	batch2	5	6357.97	6347.43	2266	29099	4.03568e+07	381543929	5916.12	3.77204	4846.75	1529	20675	3.08155e+07	291337950	4689.68	3.67114	11081.8	3215	52476	7.04575e+07	666125153	11011.6	4.04185	-0.100894	0.269813	0.00345759	0.215368	3.59482
PD-18	-	-	PD	72	td	22	no	87	0	batch2	5	6502.35	5091.36	1683	46459	3.31058e+07	312991393	4660.06	3.66839	3818.97	1244	29515	2.48323e+07	234771255	3661.91	3.56371	9293.26	2762	65535	6.0428e+07	571303081	9223.07	3.96488	-0.104684	0.296485	-0.000332426	0.24204	3.49118
PD-18	-	-	PD	72	td	22	no	100	0	batch2	5	6503.09	4671.08	1147	23349	3.03764e+07	287187300	4239.77	3.62734	2005.78	597	9021	1.30438e+07	123319457	1848.72	3.26687	4297.89	1463	18870	2.79496e+07	264243070	4227.71	3.62611	-0.360472	-0.00123754	-0.256121	-0.0556821	3.45013
PD-18	-	-	PD	72	td	22	no	7	0	batch2	5	6532.07	5433.51	1706	32270	3.54921e+07	335551720	5002.2	3.69916	4558.22	1563	23062	2.97746e+07	281497451	4401.16	3.64357	9901.53	3213	55153	6.46775e+07	611478623	9831.34	3.99261	-0.0555944	0.293452	0.0487568	0.239007	3.52195
PD-18	-	-	PD	72	td	22	no	26	0	batch2	5	6661.75	4778.04	1213	23768	3.18301e+07	300930593	4346.74	3.63816	4559.17	1001	22902	3.0372e+07	287145446	4402.1	3.64366	9747.01	1920	61852	6.49321e+07	613886251	9676.83	3.98573	0.00549706	0.34757	0.109848	0.293125	3.46095
PD-18	-	-	PD	72	td	22	no	78	0	batch2	5	6726.06	4981.84	1729	28464	3.35081e+07	316794892	4550.53	3.65806	4157.41	1283	20830	2.7963e+07	264369850	4000.35	3.6021	9311.77	2523	53246	6.26315e+07	592135629	9241.59	3.96575	-0.0559641	0.307685	0.0483872	0.25324	3.48085
PD-18	-	-	PD	72	td	22	no	42	0	batch2	5	6770.38	8873.77	2589	40630	6.00788e+07	568001138	8442.46	3.92647	7277.72	2066	38960	4.92729e+07	465839719	7120.66	3.85252	15637.5	3815	65535	1.05871e+08	1000938267	15567.3	4.19221	-0.0739491	0.265743	0.0304022	0.211299	3.74926
PD-18	-	-	PD	72	td	22	no	98	0	batch2	5	6846.32	7054.12	1903	28912	4.82947e+07	456591830	6622.81	3.82104	5676.58	1589	30046	3.88637e+07	367428003	5519.52	3.7419	12480.4	3429	65535	8.54448e+07	807818954	12410.2	4.09378	-0.0791413	0.272737	0.0252099	0.218292	3.64383
PD-18	-	-	PD	72	td	22	no	84	0	batch2	5	6857.85	5331.15	1792	23591	3.65602e+07	345650234	4899.84	3.69018	4292.73	1238	21965	2.94389e+07	278323741	4135.67	3.61655	9927.4	2532	63870	6.80806e+07	643653106	9857.22	3.99375	-0.073636	0.303572	0.0307153	0.249128	3.51297
PD-18	-	-	PD	72	td	22	no	8	0	batch2	5	6965.21	4479.93	1325	21059	3.12036e+07	295007660	4048.62	3.60731	4639.14	1347	23214	3.23125e+07	305491700	4482.07	3.65148	9298.83	2402	59525	6.47683e+07	612336999	9228.64	3.96514	0.0441716	0.357831	0.148523	0.303386	3.43009
PD-18	-	-	PD	72	td	22	no	40	0	batch2	5	7206.26	6181.7	1824	22919	4.4547e+07	421159573	5750.4	3.7597	5200.71	1723	24570	3.74777e+07	354324585	5043.65	3.70274	11724.7	3371	65535	8.44916e+07	798806930	11654.6	4.0665	-0.0569531	0.306798	0.0473982	0.252353	3.58248
PD-18	-	-	PD	72	td	22	no	41	0	batch2	5	7488.25	7890.23	2283	35653	5.9084e+07	558596927	7458.93	3.87268	6151.13	1413	36082	4.60612e+07	435475521	5994.07	3.77772	13322.6	2999	65535	9.97627e+07	943184519	13252.4	4.12229	-0.0949547	0.249618	0.0093966	0.195173	3.69546
PD-18	-	-	PD	72	td	22	no	73	0	batch2	5	7539.97	5086.28	1443	31348	3.83504e+07	362575327	4654.97	3.66792	4593.1	1164	39918	3.46318e+07	327418818	4436.03	3.64699	9121.06	1802	65535	6.87725e+07	650194562	9050.87	3.95669	-0.0209224	0.288773	0.0834289	0.234329	3.4907
PD-18	-	-	PD	72	td	22	no	67	0	batch2	5	7613.7	5671.04	1246	40328	4.31776e+07	408212614	5239.73	3.71931	4646.39	954	34600	3.53762e+07	334456473	4489.33	3.65218	10419.5	1749	65535	7.93308e+07	750015751	10349.3	4.01491	-0.0671278	0.295602	0.0372235	0.241158	3.5421
PD-18	-	-	PD	72	td	22	no	63	0	batch2	5	7666.9	6670.56	2110	25023	5.11425e+07	483515186	6239.25	3.79513	4979.22	1440	25041	3.81752e+07	360918754	4822.16	3.68324	11446.5	2523	65060	8.77588e+07	829696150	11376.3	4.056	-0.111891	0.260868	-0.00753977	0.206423	3.61792
PD-18	-	-	PD	72	td	22	no	95	0	batch2	5	7796.05	5875.54	2037	38876	4.5806e+07	433062226	5444.23	3.73594	4661.77	1409	29464	3.63434e+07	343600242	4504.7	3.65367	10437.6	3249	64323	8.13717e+07	769310401	10367.4	4.01567	-0.0822702	0.279732	0.0220811	0.225288	3.55872
PD-18	-	-	PD	72	td	22	no	48	0	batch2	5	8007.49	5503.18	1839	31485	4.40666e+07	416617977	5071.87	3.70517	5226.98	1598	19505	4.1855e+07	395708416	5069.92	3.705	11168.3	2730	50241	8.94301e+07	845497227	11098.1	4.04525	-0.000167497	0.340082	0.104184	0.285637	3.52796
PD-18	-	-	PD	72	td	22	no	30	0	batch2	5	8299.63	6649.37	1763	46590	5.51873e+07	521756025	6218.06	3.79366	4846.84	1217	24422	4.0227e+07	380317008	4689.78	3.67115	11149.5	2801	64724	9.2537e+07	874870660	11079.4	4.04451	-0.122503	0.250859	-0.0181517	0.196415	3.61644
PD-18	-	-	PD	72	td	22	no	27	0	batch2	5	8338.98	7530.02	2467	32009	6.27927e+07	593659441	7098.72	3.85118	5323.49	1597	21315	4.43925e+07	419699002	5166.43	3.71319	12653	3514	63715	1.05513e+08	997550893	12582.8	4.09978	-0.137989	0.248598	-0.0336379	0.194154	3.67397
PD-18	-	-	PD	72	td	22	no	94	0	batch2	5	8936.27	5358.92	939	30509	4.78888e+07	452754086	4927.62	3.69264	4078.34	761	30441	3.64451e+07	344562298	3921.27	3.59343	9535.18	1614	65535	8.5209e+07	805589653	9465	3.97612	-0.09921	0.283484	0.00514124	0.229039	3.51542
PD-18	-	-	PD	72	td	22	no	57	0	batch2	5	9418.49	4364.54	982	30991	4.11074e+07	388640426	3933.23	3.59475	3528.55	694	23421	3.32336e+07	314199427	3371.48	3.52782	7523.64	1374	53583	7.08613e+07	669942315	7453.45	3.87236	-0.0669288	0.277608	0.0374225	0.223163	3.41754
PD-18	-	-	PD	72	td	22	no	65	0	batch2	5	9613.43	5188.88	1499	28382	4.98829e+07	471606760	4757.57	3.67739	4510.08	1008	25389	4.33573e+07	409911743	4353.01	3.63879	9483.61	2073	61064	9.117e+07	861946233	9413.42	3.97375	-0.0385955	0.296362	0.0657558	0.241918	3.50017
PD-18	-	-	PD	72	td	22	no	62	0	batch2	5	10906.3	6019	539	28936	6.56449e+07	620625171	5587.7	3.74723	4960.67	454	21783	5.41025e+07	511499969	4803.61	3.68157	11219.7	977	55879	1.22366e+08	1156877717	11149.5	4.04726	-0.065665	0.300025	0.0386863	0.24558	3.57002
PD-18	-	-	PD	72	td	22	no	13	0	batch2	5	10931.3	9350.11	2732	26446	1.02209e+08	966314961	8918.8	3.95031	8291.4	2579	24164	9.06362e+07	856899619	8134.34	3.91032	18492.8	5164	59133	2.02152e+08	1911198974	18422.7	4.26535	-0.0399844	0.315046	0.0643669	0.260601	3.77309
PD-18	-	-	PD	72	td	22	no	37	0	batch2	5	11584.4	5713.5	1477	31771	6.61874e+07	625753623	5282.19	3.72281	5063.48	1263	31536	5.86573e+07	554562249	4906.41	3.69076	10676.6	2492	65535	1.23681e+08	1169318909	10606.4	4.02557	-0.0320499	0.302753	0.0723014	0.248309	3.5456
PD-19	-	-	PD	40	td	10	yes	22	0	batch2	5	686.725	4761.74	1458	11362	3.27001e+06	30917994	4330.44	3.63653	3271.91	1180	8492	2.2469e+06	21244514	3114.85	3.49344	5063.06	1843	12554	3.47693e+06	32874435	4992.87	3.69835	-0.143095	0.061819	-0.0387437	0.00737439	3.45932
PD-19	-	-	PD	40	td	10	yes	26	0	batch2	5	1139.92	5142.75	2760	12540	5.86234e+06	55428524	4711.44	3.67315	3228.64	1618	7825	3.6804e+06	34798244	3071.57	3.48736	4936.36	2401	12003	5.62708e+06	53204139	4866.18	3.68719	-0.185793	0.0140345	-0.0814417	-0.0404101	3.49594
PD-19	-	-	PD	40	td	10	yes	50	0	batch2	5	1339.71	3637.01	1890	10333	4.87254e+06	46069979	3205.7	3.50592	2178.42	1008	5157	2.91846e+06	27594053	2021.36	3.30564	3860.03	1820	9080	5.17133e+06	48895039	3789.85	3.57862	-0.20028	0.0726987	-0.0959288	0.0182542	3.32871
PD-19	-	-	PD	40	td	10	yes	98	0	batch2	5	1567.11	7814.28	3659	33978	1.22458e+07	115784187	7382.97	3.86823	5778.96	2494	19673	9.05624e+06	85626916	5621.9	3.74988	10558.5	4409	33534	1.65462e+07	156444853	10488.3	4.0207	-0.118348	0.152473	-0.0139969	0.0980286	3.69102
PD-19	-	-	PD	40	td	10	yes	96	0	batch2	5	1634.16	4983.11	2510	16081	8.14319e+06	76993984	4551.8	3.65818	3203.93	1430	11674	5.23573e+06	49503904	3046.87	3.48385	6434.35	2813	25027	1.05148e+07	99417166	6364.17	3.80374	-0.17433	0.145558	-0.0699787	0.0911138	3.48097
PD-19	-	-	PD	40	td	10	yes	15	0	batch2	5	1640.29	5722.2	2796	15479	9.38609e+06	88745670	5290.9	3.72353	4640.46	2009	16061	7.61172e+06	71968962	4483.4	3.65161	8448.49	3738	29219	1.3858e+07	131027630	8378.31	3.92316	-0.071922	0.199627	0.0324293	0.145182	3.54632
PD-19	-	-	PD	40	td	10	yes	35	0	batch2	5	1658.7	3533.71	1505	9928	5.86135e+06	55419123	3102.4	3.4917	2105.95	819	5675	3.49313e+06	33027608	1948.89	3.28979	3523.02	1445	10266	5.84361e+06	55251472	3452.83	3.53818	-0.201911	0.0464776	-0.0975602	-0.00796696	3.31448
PD-19	-	-	PD	40	td	10	yes	48	0	batch2	5	1661.55	4697.95	1717	10974	7.80588e+06	73804739	4266.64	3.63009	2322.61	865	5369	3.85913e+06	36488149	2165.54	3.33557	3901.53	1398	9275	6.48259e+06	61292959	3831.34	3.58335	-0.294519	-0.0467352	-0.190168	-0.10118	3.45287
PD-19	-	-	PD	40	td	10	yes	57	0	batch2	5	1677.63	5646.47	2941	13830	9.47267e+06	89564266	5215.16	3.71727	4076.13	1737	10444	6.83824e+06	64655629	3919.07	3.59318	7527.12	3207	19769	1.26277e+07	119395192	7456.94	3.87256	-0.124085	0.155293	-0.0197335	0.100848	3.54005
PD-19	-	-	PD	40	td	10	yes	9	0	batch2	5	1679.64	6872.63	3697	15134	1.15435e+07	109144210	6441.32	3.80898	5202.99	2379	13373	8.73913e+06	82628644	5045.92	3.70294	10366.4	4736	28508	1.74117e+07	164628007	10296.2	4.01268	-0.106034	0.203701	-0.0016831	0.149256	3.63176
PD-19	-	-	PD	40	td	10	yes	43	0	batch2	5	1684.08	5250.15	1843	11049	8.84167e+06	83598122	4818.84	3.68294	2781.65	960	7569	4.68451e+06	44292144	2624.58	3.41906	4720.32	1567	12514	7.9494e+06	75161690	4650.14	3.66747	-0.263883	-0.015477	-0.159531	-0.0699215	3.50573
PD-19	-	-	PD	40	td	10	yes	34	0	batch2	5	1771.34	8145.1	2575	15239	1.44277e+07	136414049	7713.79	3.88727	7465.93	2509	15487	1.32247e+07	125039453	7308.87	3.86385	12593.1	3909	27239	2.23066e+07	210909423	12522.9	4.09771	-0.0234176	0.210438	0.0809337	0.155994	3.71005
PD-19	-	-	PD	40	td	10	yes	40	0	batch2	5	1792.59	5334.24	1386	12002	9.56213e+06	90410100	4902.94	3.69046	2840.71	873	6119	5.09224e+06	48147212	2683.65	3.42873	4935.27	1612	11663	8.84694e+06	83647930	4865.09	3.68709	-0.261731	-0.00336572	-0.15738	-0.0578103	3.51324
PD-19	-	-	PD	40	td	10	yes	100	0	batch2	5	1890.32	4993.66	2001	19721	9.43962e+06	89251716	4562.36	3.65919	3606.08	1262	11853	6.81664e+06	64451422	3449.01	3.53769	6672.94	2281	22820	1.2614e+07	119265488	6602.76	3.81973	-0.121494	0.160536	-0.017143	0.106092	3.48198
PD-19	-	-	PD	40	td	10	yes	73	0	batch2	5	1916.02	6160.19	2526	20586	1.1803e+07	111597966	5728.88	3.75807	4474.72	1620	15150	8.57365e+06	81064043	4317.66	3.63525	9062.98	3268	28569	1.73648e+07	164184859	8992.79	3.95389	-0.122822	0.195825	-0.0184704	0.14138	3.58086
PD-19	-	-	PD	40	td	10	yes	12	0	batch2	5	1921.41	3381.32	1795	8314	6.49692e+06	61428436	2950.01	3.46982	2019.43	928	5144	3.88016e+06	36686938	1862.36	3.27006	3667.58	1829	9457	7.04694e+06	66628914	3597.39	3.55599	-0.19976	0.086164	-0.0954084	0.0317194	3.29261
PD-19	-	-	PD	40	td	10	yes	16	0	batch2	5	1935.9	3860.81	2086	11307	7.47415e+06	70668218	3429.5	3.53523	2191.37	900	5860	4.24229e+06	40110876	2034.31	3.30842	3547.71	1707	9459	6.86803e+06	64937300	3477.53	3.54127	-0.226814	0.00603955	-0.122463	-0.048405	3.35802
PD-19	-	-	PD	40	td	10	yes	99	0	batch2	5	1952.93	5635.7	2470	20311	1.10061e+07	104063170	5204.39	3.71637	3943.17	1544	13626	7.70074e+06	72810625	3786.11	3.57819	6904.42	2510	24601	1.34839e+07	127490148	6834.24	3.83469	-0.138177	0.11832	-0.0338259	0.0638755	3.53916
PD-19	-	-	PD	40	td	10	yes	41	0	batch2	5	1954.52	3758.77	1798	10560	7.34658e+06	69462016	3327.46	3.52211	2082.45	1007	6175	4.07019e+06	38483719	1925.39	3.28452	3849.49	1834	11810	7.5239e+06	71138595	3779.31	3.57741	-0.237595	0.0552992	-0.133243	0.000854596	3.3449
PD-19	-	-	PD	40	td	10	yes	17	0	batch2	5	1979.27	4249.5	2281	9125	8.4109e+06	79525185	3818.2	3.58186	2839.59	1291	6203	5.62031e+06	53140092	2682.53	3.42854	5126.68	2561	11029	1.01471e+07	95940608	5056.49	3.70385	-0.153314	0.121991	-0.048963	0.0675465	3.40465
PD-19	-	-	PD	40	td	10	yes	97	0	batch2	5	1990.58	6741.97	3224	19466	1.34205e+07	126890572	6310.66	3.80007	4561.38	2186	12729	9.07981e+06	85849721	4404.32	3.64388	8346.94	2948	24190	1.66153e+07	157097822	8276.76	3.91786	-0.156197	0.117785	-0.0518452	0.0633408	3.62286
PD-19	-	-	PD	40	td	10	yes	82	0	batch2	5	1992.06	6312.29	2617	23128	1.25745e+07	118891942	5880.98	3.76945	5061.31	1619	17864	1.00825e+07	95329749	4904.25	3.69057	9925.32	3015	35637	1.97719e+07	186943388	9855.13	3.99366	-0.0788777	0.224213	0.0254736	0.169768	3.59224
PD-19	-	-	PD	40	td	10	yes	11	0	batch2	5	1997.25	8551.33	3472	26930	1.70791e+07	161483365	8120.03	3.90956	7120.41	3001	31771	1.42212e+07	134461895	6963.35	3.84282	12797.3	5136	55918	2.55595e+07	241665146	12727.2	4.10473	-0.0667392	0.195174	0.037612	0.14073	3.73234
PD-19	-	-	PD	40	td	10	yes	52	0	batch2	5	2006.98	3622.08	1629	9854	7.26944e+06	68732670	3190.78	3.5039	1952.36	611	5679	3.91835e+06	37048029	1795.3	3.25414	3372.68	1352	9231	6.76888e+06	63999889	3302.49	3.51884	-0.24976	0.014945	-0.145409	-0.0394996	3.32668
PD-19	-	-	PD	40	td	10	yes	2	0	batch2	5	2009.09	4050.08	1974	9829	8.13699e+06	76935340	3618.78	3.55856	2656.55	1098	6384	5.33725e+06	50463794	2499.48	3.39785	4466.67	2003	10622	8.97395e+06	84848857	4396.49	3.64311	-0.160711	0.0845441	-0.0563599	0.0300995	3.38135
PD-19	-	-	PD	40	td	10	yes	10	0	batch2	5	2018.4	4031.71	2108	9406	8.1376e+06	76941150	3600.4	3.55635	2793.47	1127	8623	5.63834e+06	53310610	2636.41	3.42101	5076.24	2271	17354	1.02459e+07	96875041	5006.06	3.6995	-0.135339	0.143145	-0.0309875	0.0887002	3.37914
PD-19	-	-	PD	40	td	10	yes	68	0	batch2	5	2029.08	8463.78	2812	24181	1.71737e+07	162377609	8032.47	3.90485	7374.02	2518	30664	1.49625e+07	141470646	7216.96	3.85835	11971.6	3804	54570	2.42913e+07	229674910	11901.4	4.0756	-0.046495	0.170749	0.0578563	0.116304	3.72764
PD-19	-	-	PD	40	td	10	yes	6	0	batch2	5	2030.03	5453.74	2767	20735	1.10713e+07	104679081	5022.43	3.70091	4428.19	1889	15317	8.98937e+06	84994635	4271.12	3.63054	8602.01	3505	28172	1.74624e+07	165107083	8531.83	3.93104	-0.070372	0.230128	0.0339792	0.175683	3.5237
PD-19	-	-	PD	40	td	10	yes	25	0	batch2	5	2043.15	3237.69	1749	9733	6.61509e+06	62545735	2806.39	3.44815	2107.45	974	6754	4.30584e+06	40711805	1950.39	3.29012	3316.74	1711	10080	6.77659e+06	64072750	3246.55	3.51142	-0.158026	0.0632752	-0.0536746	0.00883062	3.27093
PD-19	-	-	PD	40	td	10	yes	59	0	batch2	5	2049.92	4014.98	1887	10979	8.23038e+06	77818373	3583.68	3.55433	2323.2	1028	6068	4.76236e+06	45028180	2166.13	3.33568	3946.38	1796	10169	8.08975e+06	76488755	3876.2	3.58841	-0.218644	0.0340771	-0.114292	-0.0203675	3.37712
PD-19	-	-	PD	40	td	10	yes	91	0	batch2	5	2061.23	4906.5	2471	14576	1.01134e+07	95622716	4475.19	3.65081	2923.32	1183	10281	6.02566e+06	56972677	2766.26	3.44189	5258.71	2370	18774	1.08394e+07	102486925	5188.52	3.71504	-0.208918	0.0642321	-0.104567	0.00978749	3.4736
PD-19	-	-	PD	40	td	10	yes	32	0	batch2	5	2067.69	3947.84	1160	11450	8.1629e+06	77180355	3516.54	3.54612	2408.75	816	7405	4.98053e+06	47090990	2251.68	3.35251	3508.27	1187	11331	7.254e+06	68586698	3438.09	3.53632	-0.193608	-0.00979848	-0.0892569	-0.0642431	3.3689
PD-19	-	-	PD	40	td	10	yes	37	0	batch2	5	2081.43	7907.94	2851	17397	1.64599e+07	155628178	7476.63	3.87371	6298.58	2481	14613	1.31101e+07	123955972	6141.51	3.78828	12116.4	4160	28452	2.52194e+07	238450172	12046.2	4.08085	-0.0854306	0.207144	0.0189207	0.152699	3.69649
PD-19	-	-	PD	40	td	10	yes	29	0	batch2	5	2103.22	6138.48	3078	17165	1.29106e+07	122069829	5707.18	3.75642	4795.84	2129	16649	1.00867e+07	95370092	4638.78	3.6664	8168.2	3516	31527	1.71795e+07	162432843	8098.02	3.90838	-0.0900177	0.151957	0.0143336	0.0975129	3.57921
PD-19	-	-	PD	40	td	10	yes	90	0	batch2	5	2155.57	6940.63	2756	23105	1.49611e+07	141457065	6509.33	3.81354	5722.91	2211	21428	1.23362e+07	116638589	5565.84	3.74553	10141.4	3731	39421	2.18606e+07	206692309	10071.2	4.00308	-0.0680051	0.189547	0.0363462	0.135102	3.63632
PD-19	-	-	PD	40	td	10	yes	64	0	batch2	5	2162.77	7321	3100	16961	1.58336e+07	149707061	6889.69	3.8382	5754.43	2201	18381	1.24455e+07	117672321	5597.37	3.74798	10223.6	4312	32191	2.21114e+07	209063216	10153.5	4.00661	-0.0902161	0.168414	0.0141352	0.11397	3.66099
PD-19	-	-	PD	40	td	10	yes	66	0	batch2	5	2196.51	5798.09	2609	15799	1.27355e+07	120414687	5366.78	3.72971	3981.05	1539	12274	8.74441e+06	82678558	3823.99	3.58252	7070.66	2727	20891	1.55307e+07	146843457	7000.48	3.84513	-0.147197	0.115414	-0.0428458	0.060969	3.5525
PD-19	-	-	PD	40	td	10	yes	31	0	batch2	5	2213.85	4130.98	2193	10000	9.14538e+06	86469708	3699.68	3.56816	2806.39	1305	6334	6.21294e+06	58743432	2649.33	3.42314	4667.3	2203	11215	1.03327e+07	97695941	4597.12	3.66249	-0.145028	0.0943218	-0.0406763	0.0398773	3.39095
PD-19	-	-	PD	40	td	10	yes	88	0	batch2	5	2248.65	5435.45	2396	17484	1.22224e+07	115563176	5004.15	3.69933	3715.99	1504	14716	8.35595e+06	79005600	3558.92	3.55132	6901.73	2612	25630	1.55196e+07	146737632	6831.54	3.83452	-0.148011	0.135189	-0.0436602	0.0807442	3.52212
PD-19	-	-	PD	40	td	10	yes	47	0	batch2	5	2292.12	4301.33	2420	13508	9.85916e+06	93218471	3870.03	3.58771	2919.98	1438	8021	6.69294e+06	63281816	2762.92	3.44137	5520.38	2571	16641	1.26534e+07	119637722	5450.2	3.73641	-0.146346	0.148698	-0.0419949	0.0942538	3.4105
PD-19	-	-	PD	40	td	10	yes	14	0	batch2	5	2294.44	7211.46	2013	16238	1.65463e+07	156445431	6780.16	3.83124	6006.23	1872	11765	1.3781e+07	130299197	5849.17	3.76709	10279.3	3022	21124	2.35852e+07	222998220	10209.1	4.00899	-0.0641455	0.177747	0.0402058	0.123302	3.65403
PD-19	-	-	PD	40	td	10	yes	3	0	batch2	5	2311.26	5751.11	2904	14118	1.32923e+07	125678924	5319.8	3.7259	4595.18	1879	11741	1.06206e+07	100418409	4438.11	3.6472	9121.4	3508	23538	2.10819e+07	199329909	9051.21	3.95671	-0.0786969	0.230812	0.0256543	0.176367	3.54868
PD-19	-	-	PD	40	td	10	yes	63	0	batch2	5	2311.47	4473.93	1921	15317	1.03414e+07	97777776	4042.63	3.60666	3421.26	1035	17277	7.90815e+06	74771659	3264.2	3.51378	5738.37	2270	30669	1.32641e+07	125412079	5668.19	3.75344	-0.0928872	0.146781	0.0114641	0.0923359	3.42945
PD-19	-	-	PD	40	td	10	yes	45	0	batch2	5	2369.75	4968.69	2555	11575	1.17745e+07	111328350	4537.38	3.65681	2965.94	1194	7540	7.02852e+06	66454815	2808.87	3.44853	5551.59	2680	14500	1.31559e+07	124388925	5481.41	3.73889	-0.208273	0.0820869	-0.103921	0.0276423	3.47959
PD-19	-	-	PD	40	td	10	yes	4	0	batch2	5	2408.46	5684.19	2533	18688	1.36901e+07	129440485	5252.89	3.7204	4502.19	1835	11976	1.08433e+07	102523847	4345.13	3.638	8769.6	2868	24164	2.11212e+07	199701326	8699.42	3.93949	-0.0823959	0.219092	0.0219554	0.164647	3.54319
PD-19	-	-	PD	40	td	10	yes	87	0	batch2	5	2477.31	5245.1	2341	17812	1.29937e+07	122855988	4813.79	3.68249	4078.01	1523	13967	1.01025e+07	95519137	3920.94	3.59339	8299.02	2976	28086	2.05592e+07	194387994	8228.84	3.91534	-0.0890971	0.232851	0.0152542	0.178406	3.50527
PD-19	-	-	PD	40	td	10	yes	80	0	batch2	5	2502.59	5966.42	2659	23285	1.49315e+07	141177396	5535.11	3.74313	5020.4	1806	19872	1.2564e+07	118792643	4863.33	3.68693	9781.57	3649	34670	2.44792e+07	231451506	9711.39	3.98728	-0.0561925	0.244155	0.0481588	0.18971	3.56591
PD-19	-	-	PD	40	td	10	yes	86	0	batch2	5	2551.24	4363.79	1791	11832	1.11331e+07	105263350	3932.48	3.59467	2762.89	1077	9351	7.04878e+06	66646345	2605.82	3.41594	5453.8	2186	17683	1.3914e+07	131556664	5383.62	3.73107	-0.178722	0.136407	-0.0743709	0.0819628	3.41745
PD-19	-	-	PD	40	td	10	yes	77	0	batch2	5	2576.73	5351.92	2229	27584	1.37904e+07	130388873	4920.62	3.69202	3991.92	1414	17012	1.02861e+07	97255043	3834.85	3.58375	7454.66	2744	29511	1.92086e+07	181617944	7384.48	3.86832	-0.108271	0.1763	-0.00391956	0.121856	3.51481
PD-19	-	-	PD	40	td	10	yes	51	0	batch2	5	2597.46	8027.8	2154	23489	2.08519e+07	197154732	7596.49	3.88061	6582	1709	17712	1.70965e+07	161647241	6424.93	3.80787	12002	2995	34027	3.11747e+07	294757027	11931.8	4.07671	-0.0727446	0.196093	0.0316066	0.141649	3.7034
PD-19	-	-	PD	40	td	10	yes	89	0	batch2	5	2598.83	5280.18	2119	32809	1.37223e+07	129744606	4848.88	3.68564	3957.1	1190	21655	1.02838e+07	97233822	3800.03	3.57979	7016.97	2265	35904	1.82359e+07	172420931	6946.78	3.84178	-0.105853	0.156143	-0.0015022	0.101698	3.50843
PD-19	-	-	PD	40	td	10	yes	44	0	batch2	5	2634.79	8028.03	1522	15239	2.11522e+07	199994269	7596.72	3.88063	5547.78	1219	13498	1.46173e+07	138206340	5390.72	3.73165	11121	2366	29568	2.93014e+07	277045412	11050.8	4.04339	-0.14898	0.162767	-0.0446284	0.108322	3.70341
PD-19	-	-	PD	40	td	10	yes	84	0	batch2	5	2638.18	5415.89	1911	15525	1.42881e+07	135093980	4984.59	3.69763	3936.36	983	11793	1.03848e+07	98188479	3779.29	3.57741	7469.12	2526	21676	1.97049e+07	186309726	7398.94	3.86917	-0.120218	0.17154	-0.0158671	0.117096	3.52042
PD-19	-	-	PD	40	td	10	yes	23	0	batch2	5	2682.7	5655.22	2721	13495	1.51713e+07	143444768	5223.92	3.718	4693.61	1892	15131	1.25916e+07	119053344	4536.54	3.65673	8253.04	3356	26062	2.21404e+07	209338274	8182.85	3.9129	-0.0612713	0.194908	0.04308	0.140464	3.54078
PD-19	-	-	PD	40	td	10	yes	62	0	batch2	5	2710.73	6448.1	2792	17489	1.74791e+07	165264791	6016.79	3.77937	4709.61	1777	12932	1.27665e+07	120707225	4552.54	3.65825	8475.85	3762	23727	2.29757e+07	217236077	8405.67	3.92457	-0.121111	0.145207	-0.0167598	0.0907625	3.60215
PD-19	-	-	PD	40	td	10	yes	8	0	batch2	5	2712.85	6757.77	2796	17235	1.83328e+07	173336697	6326.46	3.80116	4684.85	1718	10952	1.27093e+07	120166357	4527.78	3.65589	9191.4	3203	23609	2.49349e+07	235759488	9121.22	3.96005	-0.145275	0.158892	-0.0409238	0.104448	3.62395
PD-19	-	-	PD	40	td	10	yes	70	0	batch2	5	2732.09	4666	2332	13907	1.27479e+07	120532033	4234.69	3.62682	2966.4	802	12726	8.10449e+06	76628107	2809.34	3.4486	5241.36	1770	21597	1.43199e+07	135394777	5171.17	3.71359	-0.178218	0.0867675	-0.0738664	0.0323229	3.44961
PD-19	-	-	PD	40	td	10	yes	92	0	batch2	5	2736.85	4307.23	2077	16715	1.17883e+07	111458124	3875.92	3.58837	2986.35	1275	10009	8.17321e+06	77277851	2829.29	3.45168	5115.87	2492	17151	1.40014e+07	132383256	5045.68	3.70292	-0.136698	0.114545	-0.0323463	0.0601004	3.41116
PD-19	-	-	PD	40	td	10	yes	53	0	batch2	5	2743.31	5896.15	2553	14595	1.61749e+07	152934405	5464.85	3.73758	4045.85	1676	10441	1.1099e+07	104941316	3888.79	3.58981	7833.61	3121	19928	2.149e+07	203188262	7763.43	3.89005	-0.147764	0.152476	-0.0434124	0.098031	3.56036
PD-19	-	-	PD	40	td	10	yes	95	0	batch2	5	2794.92	7099.65	2889	20343	1.98429e+07	187615350	6668.34	3.82402	5725.71	2079	22867	1.60029e+07	151307630	5568.65	3.74575	10867	3759	47390	3.03725e+07	287172673	10796.9	4.0333	-0.0782683	0.20928	0.026083	0.154835	3.6468
PD-19	-	-	PD	40	td	10	yes	81	0	batch2	5	2811.31	5471.67	2377	17219	1.53826e+07	145442502	5040.37	3.70246	3805.04	1492	15781	1.06972e+07	101141879	3647.98	3.56205	6913.76	2611	27508	1.94367e+07	183774573	6843.57	3.83528	-0.14041	0.132821	-0.0360583	0.0783762	3.52525
PD-19	-	-	PD	40	td	10	yes	7	0	batch2	5	2840.61	5228.63	1643	14437	1.48525e+07	140430438	4797.32	3.681	3790.03	1333	8904	1.0766e+07	101792719	3632.97	3.56026	6468.89	1994	15782	1.83756e+07	173741308	6398.7	3.80609	-0.120737	0.125093	-0.0163857	0.0706485	3.50379
PD-19	-	-	PD	40	td	10	yes	5	0	batch2	5	2879.95	7183.76	2777	16688	2.06889e+07	195613727	6752.45	3.82946	5454.72	2404	13025	1.57093e+07	148531994	5297.66	3.72408	10623.1	4504	24829	3.05941e+07	289267250	10552.9	4.02337	-0.105378	0.193911	-0.00102654	0.139467	3.65225
PD-19	-	-	PD	40	td	10	yes	69	0	batch2	5	2891.06	11574.4	4879	32265	3.34623e+07	316386861	11143.1	4.04701	10022.9	3652	27906	2.89767e+07	273974912	9865.8	3.99413	15909.6	5129	43648	4.59956e+07	434889593	15839.4	4.19974	-0.0528745	0.152733	0.0514768	0.0982886	3.86979
PD-19	-	-	PD	40	td	10	yes	79	0	batch2	5	2908.3	5452.21	2170	22346	1.58567e+07	149924885	5020.91	3.70078	3751.85	1430	16770	1.09115e+07	103168470	3594.79	3.55567	6466.17	2555	27625	1.88056e+07	177806833	6395.99	3.80591	-0.145108	0.105126	-0.0407572	0.0506811	3.52357
PD-19	-	-	PD	40	td	10	yes	93	0	batch2	5	2935.06	6218.94	2362	25472	1.82529e+07	172581739	5787.63	3.7625	4907.42	1476	20490	1.44035e+07	136185746	4750.35	3.67673	8580.05	2666	36857	2.51829e+07	238104871	8509.86	3.92992	-0.0857749	0.167422	0.0185764	0.112977	3.58529
PD-19	-	-	PD	40	td	10	yes	65	0	batch2	5	2939.71	6022	2743	18949	1.77029e+07	167381547	5590.7	3.74747	4130.36	1543	16622	1.21421e+07	114803504	3973.3	3.59915	7303.18	3091	27816	2.14692e+07	202991746	7232.99	3.85932	-0.148314	0.111852	-0.0439631	0.0574075	3.57025
PD-19	-	-	PD	40	td	10	yes	74	0	batch2	5	2978.95	7996.09	3671	22142	2.38199e+07	225217846	7564.78	3.8788	5850.94	2478	16318	1.74296e+07	164797477	5693.87	3.75541	10951	4741	31963	3.26226e+07	308446983	10880.9	4.03666	-0.123389	0.157867	-0.0190375	0.103422	3.70158
PD-19	-	-	PD	40	td	10	yes	94	0	batch2	5	2988.36	5682.18	1983	17919	1.69804e+07	160549888	5250.87	3.72023	3948.61	1378	15067	1.17999e+07	111567851	3791.54	3.57882	7017.74	2132	29643	2.09715e+07	198286207	6947.55	3.84183	-0.141415	0.121601	-0.0370641	0.0671561	3.54302
PD-19	-	-	PD	40	td	10	yes	24	0	batch2	5	3035.53	6900.19	2709	17151	2.09457e+07	198042278	6468.88	3.81083	5222.65	1733	12367	1.58535e+07	149895307	5065.59	3.70463	9134.73	3034	21742	2.77288e+07	262175812	9064.54	3.95735	-0.106199	0.146517	-0.00184809	0.0920722	3.63362
PD-19	-	-	PD	40	td	10	yes	21	0	batch2	5	3044.42	4443.71	2332	10518	1.35285e+07	127912200	4012.4	3.6034	2844.68	1242	6996	8.66039e+06	81884131	2687.62	3.42937	4763.16	2131	11828	1.4501e+07	137107485	4692.97	3.67145	-0.174037	0.0680434	-0.069686	0.0135988	3.42619
PD-19	-	-	PD	40	td	10	yes	46	0	batch2	5	3070.01	5764.43	2021	15162	1.76968e+07	167323980	5333.12	3.72698	3658.57	1503	9168	1.12318e+07	106197314	3501.51	3.54425	7069.89	2660	15960	2.17046e+07	205217720	6999.71	3.84508	-0.182726	0.118098	-0.0783752	0.0636539	3.54977
PD-19	-	-	PD	40	td	10	yes	36	0	batch2	5	3177.78	6470.85	2478	17143	2.0563e+07	194423255	6039.55	3.781	4654.1	1406	13886	1.47897e+07	139837211	4497.04	3.65293	8546.2	3009	24005	2.7158e+07	256779145	8476.02	3.92819	-0.128078	0.147187	-0.0237263	0.0927429	3.60379
PD-19	-	-	PD	40	td	10	yes	20	0	batch2	5	3185.29	5438.49	2611	15060	1.73232e+07	163791064	5007.19	3.69959	3918.47	1644	11016	1.24815e+07	118012519	3761.41	3.57535	7536.08	3168	20766	2.40046e+07	226963995	7465.89	3.87308	-0.124244	0.173488	-0.0198923	0.119043	3.52238
PD-19	-	-	PD	40	td	10	yes	55	0	batch2	5	3204.22	7944.24	1743	17226	2.54551e+07	240678796	7512.94	3.87581	5707.81	1285	13287	1.82891e+07	172923672	5550.74	3.74435	10772.9	2430	27454	3.45188e+07	326375652	10702.7	4.02949	-0.131459	0.153684	-0.0271075	0.0992395	3.6986
PD-19	-	-	PD	40	td	10	yes	19	0	batch2	5	3216.6	6684.9	3001	13283	2.15026e+07	203307884	6253.6	3.79613	4667.38	1842	9658	1.50131e+07	141948942	4510.31	3.65421	8402.79	3445	19514	2.70284e+07	255553992	8332.6	3.92078	-0.141923	0.124651	-0.0375718	0.0702064	3.61892
PD-19	-	-	PD	40	td	10	yes	49	0	batch2	5	3223.37	6477.02	3107	14501	2.08778e+07	197400156	6045.72	3.78145	4882.35	2101	13239	1.57376e+07	148799312	4725.28	3.67443	9409.09	4074	25226	3.0329e+07	286760953	9338.91	3.9703	-0.10702	0.188849	-0.00266846	0.134404	3.60423
PD-19	-	-	PD	40	td	10	yes	85	0	batch2	5	3244.2	6917.95	1982	20399	2.24432e+07	212201128	6486.64	3.81202	5734.85	1573	18269	1.8605e+07	175910777	5577.79	3.74646	11193.8	2814	39049	3.6315e+07	343358544	11123.6	4.04625	-0.0655581	0.234226	0.0387932	0.179781	3.63481
PD-19	-	-	PD	40	td	10	yes	72	0	batch2	5	3248.86	8983.94	3616	26765	2.91875e+07	275968633	8552.63	3.9321	6967.97	2589	38708	2.26379e+07	214042109	6810.91	3.8332	13308.6	5079	60677	4.32379e+07	408814813	13238.5	4.12184	-0.0988949	0.189737	0.00545634	0.135293	3.75489
PD-19	-	-	PD	40	td	10	yes	75	0	batch2	5	3343.09	7915.21	3505	25518	2.64613e+07	250191836	7483.9	3.87413	6283.99	2484	22378	2.1008e+07	198630523	6126.92	3.78724	10788.3	4302	36914	3.60664e+07	341008775	10718.2	4.03012	-0.0868858	0.155992	0.0174655	0.101548	3.69692
PD-19	-	-	PD	40	td	10	yes	39	0	batch2	5	3376.3	7203.83	2288	19543	2.43223e+07	229967915	6772.53	3.83075	5099.17	1755	17061	1.72164e+07	162780863	4942.11	3.69391	9926.37	3072	32223	3.35144e+07	316879571	9856.19	3.99371	-0.136838	0.162958	-0.0324872	0.108514	3.65354
PD-19	-	-	PD	40	td	10	yes	56	0	batch2	5	3391.85	7515.42	3550	20073	2.54912e+07	241019590	7084.12	3.85029	5319.55	2526	16620	1.80431e+07	170598031	5162.49	3.71286	9776.75	3754	31977	3.31613e+07	313540467	9706.57	3.98707	-0.137427	0.13678	-0.0330753	0.0823355	3.67307
PD-19	-	-	PD	40	td	10	yes	42	0	batch2	5	3421.89	6234.01	2700	14351	2.13321e+07	201695070	5802.7	3.76363	4372.27	1632	10834	1.49614e+07	141460262	4215.2	3.62482	8802.29	3372	21494	3.01204e+07	284789198	8732.1	3.94112	-0.138812	0.177489	-0.0344606	0.123044	3.58642
PD-19	-	-	PD	40	td	10	yes	83	0	batch2	5	3449.91	6463.4	2727	21893	2.22982e+07	210829537	6032.09	3.78047	4472.09	1724	13081	1.54283e+07	145875092	4315.03	3.63498	9816.77	3713	28950	3.3867e+07	320213272	9746.59	3.98885	-0.145484	0.208385	-0.0411332	0.15394	3.60325
PD-19	-	-	PD	40	td	10	yes	71	0	batch2	5	3526.7	6535.63	2759	28087	2.30492e+07	217930490	6104.32	3.78564	4920.7	1563	21156	1.73538e+07	164080795	4763.64	3.67794	7675.01	2992	35694	2.70675e+07	255923328	7604.83	3.88109	-0.107699	0.0954521	-0.00334731	0.0410076	3.60842
PD-19	-	-	PD	40	td	10	yes	1	0	batch2	5	3527.76	7493.87	1370	15158	2.64366e+07	249957999	7062.56	3.84896	6910.58	1270	17849	2.43789e+07	230502544	6753.52	3.82953	12479.3	2186	30134	4.40239e+07	416246382	12409.1	4.09374	-0.0194321	0.244778	0.0849191	0.190333	3.67175
PD-19	-	-	PD	40	td	10	yes	78	0	batch2	5	3556.84	7016.82	2548	27559	2.49577e+07	235975736	6585.52	3.81859	5214.41	1748	21957	1.85469e+07	175360771	5057.35	3.70392	10204.4	3509	39579	3.62954e+07	343174014	10134.2	4.00579	-0.114667	0.1872	-0.0103154	0.132756	3.64138
PD-19	-	-	PD	40	td	10	yes	54	0	batch2	5	3573.45	7659.4	2849	16681	2.73705e+07	258788300	7228.1	3.85902	5400.98	2375	11756	1.93001e+07	182482935	5243.92	3.71966	10131.6	3959	24167	3.62046e+07	342314978	10061.4	4.00266	-0.139368	0.143633	-0.035017	0.0891887	3.68181
PD-19	-	-	PD	40	td	10	yes	76	0	batch2	5	3692.33	10415.4	5017	37096	3.84569e+07	363610371	9984.05	3.99931	8256.87	3466	27952	3.04871e+07	288255724	8099.81	3.90847	14670.7	5362	56303	5.41689e+07	512167771	14600.5	4.16437	-0.0908317	0.165061	0.0135195	0.110616	3.82209
PD-19	-	-	PD	40	td	10	yes	38	0	batch2	5	3786.46	5406.38	2309	15379	2.0471e+07	193553866	4975.08	3.6968	3904.98	1335	12768	1.4786e+07	139802078	3747.91	3.57379	7995.14	2958	23044	3.02733e+07	286234156	7924.96	3.899	-0.12301	0.202197	-0.0186589	0.147753	3.51959
PD-19	-	-	PD	40	td	10	yes	13	0	batch2	5	3930.61	6523.18	2603	15614	2.56401e+07	242427592	6091.88	3.78475	4792.36	1536	12113	1.88369e+07	178103438	4635.3	3.66608	8734.22	2893	22140	3.43308e+07	324598484	8664.03	3.93772	-0.118673	0.152969	-0.014322	0.0985244	3.60754
PD-19	-	-	PD	40	td	10	yes	30	0	batch2	5	4119.4	6270.06	2402	19578	2.58289e+07	244212728	5838.76	3.76632	4806	1680	13236	1.97978e+07	187188871	4648.94	3.66735	8543.57	3155	22672	3.51944e+07	332763463	8473.38	3.92806	-0.098967	0.161736	0.0053843	0.107292	3.58911
PD-19	-	-	PD	40	td	10	yes	18	0	batch2	5	4176.94	4864.21	2088	11600	2.03175e+07	192102110	4432.9	3.64669	3219.16	1252	8642	1.34462e+07	127134478	3062.1	3.48602	6317.45	2431	16692	2.63876e+07	249495063	6247.27	3.79569	-0.160668	0.149002	-0.0563172	0.0945574	3.46947
PD-19	-	-	PD	40	td	10	yes	60	0	batch2	5	4182.54	5443.64	2380	14295	2.27683e+07	215274313	5012.34	3.70004	3442.42	1240	9623	1.43981e+07	136133809	3285.35	3.51658	6376.2	2528	17042	2.66687e+07	252153167	6306.01	3.79975	-0.183458	0.0997147	-0.0791069	0.0452701	3.52283
PD-19	-	-	PD	40	td	10	yes	28	0	batch2	5	4384.23	6803.29	2931	15268	2.98272e+07	282016866	6371.99	3.80427	4644.7	1897	10971	2.03635e+07	192536772	4487.64	3.65202	8186.76	3209	20461	3.58927e+07	339365911	8116.58	3.90937	-0.152257	0.105098	-0.0479058	0.0506537	3.62706
PD-19	-	-	PD	40	td	10	yes	27	0	batch2	5	4526.8	4695.37	2082	16405	2.1255e+07	200966690	4264.07	3.62982	3300.89	1216	10559	1.49425e+07	141281409	3143.83	3.49746	5938.45	2573	19206	2.68822e+07	254171808	5868.27	3.76851	-0.132366	0.138686	-0.0280143	0.0842414	3.45261
PD-19	-	-	PD	40	td	10	yes	33	0	batch2	5	4539.92	6147.86	2035	14678	2.79108e+07	263896719	5716.55	3.75713	4502.6	1407	12438	2.04414e+07	193273975	4345.53	3.63804	8231.65	2825	23049	3.7371e+07	353343461	8161.46	3.91177	-0.119091	0.154634	-0.0147397	0.100189	3.57992
PD-19	-	-	PD	40	td	10	yes	67	0	batch2	5	5037.96	7396.42	3248	16475	3.72629e+07	352320878	6965.11	3.84293	5215.59	1892	13707	2.62759e+07	248439245	5058.52	3.70402	9803.25	4170	24522	4.93884e+07	466968041	9733.07	3.98825	-0.138904	0.145322	-0.034553	0.0908771	3.66571
PD-19	-	-	PD	40	td	10	yes	58	0	batch2	5	5073.29	6053.75	2036	15117	3.07124e+07	290386270	5622.44	3.74993	4035.47	1282	12696	2.04731e+07	193573624	3878.41	3.58865	7424.83	1972	24282	3.76683e+07	356154209	7354.64	3.86656	-0.161271	0.116637	-0.0569201	0.062192	3.57271
PD-19	-	-	PD	40	td	10	yes	61	0	batch2	5	5215.01	5480.08	2355	14950	2.85787e+07	270211959	5048.78	3.70319	3765.36	1436	10295	1.96364e+07	185662601	3608.3	3.5573	7092.68	3124	18515	3.69884e+07	349725954	7022.5	3.84649	-0.145883	0.143305	-0.0415322	0.0888608	3.52597
PD-2	-	-	PD	58	indeterminate	22	no	67	1	batch1	1	1658.55	6967.11	3523	14372	1.15553e+07	109404480	6188.61	3.79159	5468.38	2313	13310	9.06961e+06	85870039	5203.91	3.71633	5668.49	2511	13159	9.40149e+06	89012245	5361.52	3.72929	-0.0752633	-0.0623046	-0.0752633	-0.0623046	3.79159
PD-2	-	-	PD	58	indeterminate	22	no	97	1	batch1	1	1705.66	5215	2391	21870	8.89501e+06	84216997	4436.5	3.64704	4572.45	1568	30858	7.79904e+06	73840486	4307.97	3.63427	4667.84	1376	36577	7.96174e+06	75380903	4360.87	3.63957	-0.0127673	-0.00746663	-0.0127673	-0.00746663	3.64704
PD-2	-	-	PD	58	indeterminate	22	no	7	1	batch1	1	1935.49	3178	1607	8613	6.15098e+06	58236833	2399.5	3.38012	1793.21	636	5568	3.47075e+06	32860636	1528.74	3.18433	2197.95	698	7585	4.2541e+06	40277363	1890.98	3.27669	-0.195788	-0.103433	-0.195788	-0.103433	3.38012
PD-2	-	-	PD	58	indeterminate	22	no	13	1	batch1	1	2218.02	3618.22	1655	17770	8.0253e+06	75982652	2839.72	3.45328	2639.97	809	14141	5.85551e+06	55439295	2375.49	3.37575	3151.58	1071	15191	6.99028e+06	66183181	2844.62	3.45402	-0.0775225	0.000748171	-0.0775225	0.000748171	3.45328
PD-2	-	-	PD	58	indeterminate	22	no	60	1	batch1	1	2356.17	2383.02	1311	8046	5.61481e+06	53160450	1604.52	3.20535	1386.8	514	6939	3.26754e+06	30936699	1122.32	3.05012	1447.14	467	7969	3.40972e+06	32282849	1140.18	3.05697	-0.155228	-0.148372	-0.155228	-0.148372	3.20535
PD-2	-	-	PD	58	indeterminate	22	no	95	1	batch1	1	2447.22	4490.16	2234	13069	1.09884e+07	104036990	3711.66	3.56957	3029.05	1085	15652	7.41275e+06	70183125	2764.58	3.44163	3513.24	1049	16555	8.59767e+06	81401841	3206.28	3.506	-0.127939	-0.0635665	-0.127939	-0.0635665	3.56957
PD-2	-	-	PD	58	indeterminate	22	no	98	1	batch1	1	2598.47	3426.79	1740	10175	8.90441e+06	84305988	2648.29	3.42297	2987.7	904	14373	7.76344e+06	73503424	2723.22	3.43508	3113.7	1177	14348	8.09085e+06	76603280	2806.74	3.4482	0.0121174	0.0252359	0.0121174	0.0252359	3.42297
PD-2	-	-	PD	58	indeterminate	22	no	62	1	batch1	1	2785.1	2464.34	1234	12244	6.86342e+06	64982141	1685.84	3.22682	1440.34	474	11818	4.01148e+06	37980266	1175.86	3.07036	1381.3	420	10677	3.84707e+06	36423614	1074.34	3.03114	-0.156459	-0.195673	-0.156459	-0.195673	3.22682
PD-2	-	-	PD	58	indeterminate	22	no	51	1	batch1	1	2943.63	4098.06	2015	14620	1.20632e+07	114212890	3319.56	3.52108	3716.5	1189	14207	1.094e+07	103578775	3452.02	3.53807	3573.94	1191	14137	1.05204e+07	99605615	3266.97	3.51415	0.0169932	-0.00693441	0.0169932	-0.00693441	3.52108
PD-2	-	-	PD	58	indeterminate	22	no	87	1	batch1	1	3187.09	2574.61	1056	8762	8.2055e+06	77688767	1796.11	3.25433	1636.12	437	8789	5.21446e+06	49369904	1371.64	3.13724	1473.53	369	9667	4.69626e+06	44463676	1166.56	3.06691	-0.117091	-0.187423	-0.117091	-0.187423	3.25433
PD-2	-	-	PD	58	indeterminate	22	no	86	1	batch1	1	3205.68	3935.02	1746	20375	1.26144e+07	119431670	3156.52	3.49921	2995.36	825	14397	9.60214e+06	90912031	2730.88	3.4363	3130.5	794	14937	1.00354e+07	95013854	2823.54	3.45079	-0.0629055	-0.048414	-0.0629055	-0.048414	3.49921
PD-2	-	-	PD	58	indeterminate	22	no	14	1	batch1	1	3206.84	2630.22	1346	9503	8.43469e+06	79858760	1851.72	3.26758	1515.02	543	10397	4.85841e+06	45998904	1250.54	3.0971	1581.39	541	11083	5.07127e+06	48014233	1274.43	3.10532	-0.170478	-0.16226	-0.170478	-0.16226	3.26758
PD-2	-	-	PD	58	indeterminate	22	no	64	1	batch1	1	3217.72	2841.04	1626	6205	9.14167e+06	86552324	2062.54	3.3144	1926.56	804	7464	6.19913e+06	58692656	1662.08	3.22065	2076.86	743	8161	6.68277e+06	63271704	1769.9	3.24795	-0.0937495	-0.0664531	-0.0937495	-0.0664531	3.3144
PD-2	-	-	PD	58	indeterminate	22	no	93	1	batch1	1	3498.35	3661.91	1377	14670	1.28106e+07	121289683	2883.41	3.45991	2631.62	700	12030	9.20633e+06	87164529	2367.14	3.37422	2661.29	757	14818	9.31014e+06	88147369	2354.33	3.37187	-0.0856812	-0.0880382	-0.0856812	-0.0880382	3.45991
PD-2	-	-	PD	58	indeterminate	22	no	45	1	batch1	1	3543.56	3889.95	1834	13613	1.37842e+07	130507754	3111.45	3.49296	3423.22	1305	11959	1.21304e+07	114848934	3158.74	3.49951	3348.63	1528	12185	1.18661e+07	112346580	3041.67	3.48311	0.00655155	-0.00985056	0.00655155	-0.00985056	3.49296
PD-2	-	-	PD	58	indeterminate	22	no	80	1	batch1	1	3547.36	2790.68	1435	5905	9.89953e+06	93727680	2012.18	3.30367	2117.16	775	8558	7.51032e+06	71106909	1852.68	3.2678	2002.09	747	8599	7.10213e+06	67242152	1695.13	3.2292	-0.035865	-0.0744639	-0.035865	-0.0744639	3.30367
PD-2	-	-	PD	58	indeterminate	22	no	11	1	batch1	1	3565	2206.48	1217	10355	7.86609e+06	74475283	1427.98	3.15472	1064.63	405	9829	3.79542e+06	35934594	800.158	2.90318	1228.61	418	12283	4.37998e+06	41469205	921.645	2.96456	-0.251546	-0.190158	-0.251546	-0.190158	3.15472
PD-2	-	-	PD	58	indeterminate	22	no	55	1	batch1	1	3568.27	2140.83	995	9785	7.63905e+06	72325697	1362.33	3.13428	1208.96	429	8988	4.31389e+06	40843402	944.481	2.97519	1414.33	480	10300	5.04671e+06	47781733	1107.37	3.04429	-0.159088	-0.0899894	-0.159088	-0.0899894	3.13428
PD-2	-	-	PD	58	indeterminate	22	no	49	1	batch1	1	3714.24	3138.43	1532	9638	1.16569e+07	110366200	2359.93	3.3729	2377.21	748	9400	8.82951e+06	83596869	2112.73	3.32484	2463.44	663	10968	9.1498e+06	86629305	2156.48	3.33374	-0.0480557	-0.0391552	-0.0480557	-0.0391552	3.3729
PD-2	-	-	PD	58	indeterminate	22	no	48	1	batch1	1	3794.93	3557.19	1472	11454	1.34993e+07	127809894	2778.69	3.44384	3677.72	1187	18166	1.39567e+07	132140627	3413.25	3.53317	3420.63	1136	16956	1.2981e+07	122903167	3113.67	3.49327	0.0893275	0.0494317	0.0893275	0.0494317	3.44384
PD-2	-	-	PD	58	indeterminate	22	no	17	1	batch1	1	3856.82	3419.61	1526	12861	1.31888e+07	124870325	2641.11	3.42179	2644.8	814	13332	1.02005e+07	96577617	2380.33	3.37664	2748.82	904	13036	1.06017e+07	100376087	2441.86	3.38772	-0.0451491	-0.0340645	-0.0451491	-0.0340645	3.42179
PD-2	-	-	PD	58	indeterminate	22	no	85	1	batch1	1	3869.5	4371.21	1789	16509	1.69144e+07	160143683	3592.71	3.55542	3237.34	1039	14657	1.25269e+07	118603060	2972.86	3.47317	3784.65	1433	18020	1.46447e+07	138654330	3477.68	3.54129	-0.0822478	-0.014132	-0.0822478	-0.014132	3.55542
PD-2	-	-	PD	58	indeterminate	22	no	92	1	batch1	1	3914.07	2777.49	1360	11047	1.08713e+07	102928109	1998.99	3.30081	2040.05	637	8820	7.98491e+06	75600293	1775.58	3.24934	1802.69	546	7843	7.05585e+06	66804026	1495.73	3.17485	-0.0514704	-0.125958	-0.0514704	-0.125958	3.30081
PD-2	-	-	PD	58	indeterminate	22	no	90	1	batch1	1	3968.25	3980.07	1290	18175	1.57939e+07	149535233	3201.57	3.50536	2843.18	663	15036	1.12824e+07	106820938	2578.7	3.4114	2889.1	741	15655	1.14647e+07	108546479	2582.14	3.41198	-0.0939624	-0.0933832	-0.0939624	-0.0933832	3.50536
PD-2	-	-	PD	58	indeterminate	22	no	58	1	batch1	1	4067.54	3711.43	1564	14228	1.50964e+07	142930689	2932.92	3.4673	2771.88	705	15482	1.12747e+07	106748024	2507.41	3.39922	3574.67	1058	22500	1.45401e+07	137664227	3267.71	3.51424	-0.0680759	0.0469427	-0.0680759	0.0469427	3.4673
PD-2	-	-	PD	58	indeterminate	22	no	2	1	batch1	1	4121.4	5245.31	2228	19549	2.1618e+07	204677195	4466.81	3.65	4557.44	1398	21286	1.8783e+07	177835866	4292.96	3.63276	5091.68	1796	28426	2.09849e+07	198682590	4784.72	3.67986	-0.0172401	0.0298594	-0.0172401	0.0298594	3.65
PD-2	-	-	PD	58	indeterminate	22	no	66	1	batch1	1	4165.66	3138.86	1448	12701	1.30754e+07	123796685	2360.36	3.37298	2422.28	969	13702	1.00904e+07	95534656	2157.8	3.33401	2988.14	1217	18017	1.24476e+07	117852256	2681.18	3.42833	-0.0389667	0.0553473	-0.0389667	0.0553473	3.37298
PD-2	-	-	PD	58	indeterminate	22	no	81	1	batch1	1	4393.59	3119.9	1642	9031	1.37075e+07	129781566	2341.4	3.36948	2282.84	808	11590	1.00299e+07	94961677	2018.37	3.305	2650.93	874	13159	1.16471e+07	110273296	2343.97	3.36995	-0.0644754	0.000475931	-0.0644754	0.000475931	3.36948
PD-2	-	-	PD	58	indeterminate	22	no	56	1	batch1	1	4528.46	3510.52	1599	12708	1.58973e+07	150513543	2732.02	3.43648	2545.11	741	20425	1.15254e+07	109121701	2280.64	3.35806	3037.99	760	23080	1.37574e+07	130253944	2731.03	3.43633	-0.0784276	-0.0001572	-0.0784276	-0.0001572	3.43648
PD-2	-	-	PD	58	indeterminate	22	no	57	1	batch1	1	4531.74	2916.26	1421	8103	1.32157e+07	125124845	2137.75	3.32996	2120.34	765	9465	9.6088e+06	90975080	1855.86	3.26854	2474.97	880	12253	1.12159e+07	106191268	2168.01	3.33606	-0.0614129	0.00610401	-0.0614129	0.00610401	3.32996
PD-2	-	-	PD	58	indeterminate	22	no	50	1	batch1	1	4583.6	3694.91	1722	13434	1.6936e+07	160348146	2916.41	3.46485	3144.59	954	14538	1.44136e+07	136465985	2880.12	3.45941	3375	1375	13714	1.54697e+07	146465044	3068.04	3.48686	-0.00543851	0.0220123	-0.00543851	0.0220123	3.46485
PD-2	-	-	PD	58	indeterminate	22	no	52	1	batch1	1	4613.38	2224.21	1111	7799	1.02611e+07	97151254	1445.71	3.16008	1402.97	476	8005	6.47244e+06	61280328	1138.49	3.05633	1381.09	471	8383	6.37151e+06	60324779	1074.13	3.03106	-0.10375	-0.129024	-0.10375	-0.129024	3.16008
PD-2	-	-	PD	58	indeterminate	22	no	27	1	batch1	1	4763.26	3238.89	1362	13081	1.54277e+07	146067644	2460.39	3.391	3020.68	805	13443	1.43883e+07	136226776	2756.21	3.44031	3038.94	1026	13277	1.44753e+07	137050165	2731.98	3.43648	0.0493073	0.0454728	0.0493073	0.0454728	3.391
PD-2	-	-	PD	58	indeterminate	22	no	84	1	batch1	1	4786.39	3431.29	1642	15286	1.64235e+07	155495794	2652.79	3.4237	2345.4	743	18446	1.1226e+07	106286482	2080.92	3.31826	2678.62	863	21572	1.28209e+07	121387108	2371.66	3.37505	-0.105447	-0.0486506	-0.105447	-0.0486506	3.4237
PD-2	-	-	PD	58	indeterminate	22	no	89	1	batch1	1	4863.07	3103.71	1354	18576	1.50936e+07	142904281	2325.21	3.36646	2370.45	832	15060	1.15276e+07	109142504	2105.97	3.32345	2474.14	897	14022	1.20319e+07	113916689	2167.17	3.33589	-0.0430104	-0.0305689	-0.0430104	-0.0305689	3.36646
PD-2	-	-	PD	58	indeterminate	22	no	32	1	batch1	1	4888.42	4209.69	1801	26309	2.05787e+07	194837107	3431.19	3.53544	3321.98	922	21477	1.62392e+07	153751178	3057.5	3.48537	3974.24	1297	29153	1.94277e+07	183939589	3667.27	3.56434	-0.0500778	0.0288986	-0.0500778	0.0288986	3.53544
PD-2	-	-	PD	58	indeterminate	22	no	28	1	batch1	1	4891.48	3481.81	1567	18187	1.70312e+07	161249699	2703.31	3.4319	3085.8	897	33175	1.50941e+07	142909554	2821.32	3.45045	3478.31	1055	41742	1.70141e+07	161087658	3171.35	3.50124	0.0185569	0.0693483	0.0185569	0.0693483	3.4319
PD-2	-	-	PD	58	indeterminate	22	no	20	1	batch1	1	5029.21	3631.88	1460	14086	1.82655e+07	172935533	2853.38	3.45536	2992.15	697	21233	1.50481e+07	142474118	2727.67	3.43579	3303.61	845	21539	1.66145e+07	157304666	2996.65	3.47664	-0.0195672	0.0212762	-0.0195672	0.0212762	3.45536
PD-2	-	-	PD	58	indeterminate	22	no	43	1	batch1	1	5085.61	3846.42	1693	17972	1.95614e+07	185205016	3067.92	3.48684	3308.41	1065	21659	1.68253e+07	159300066	3043.94	3.48344	3013.82	1053	21196	1.53271e+07	145115516	2706.86	3.43247	-0.00340801	-0.0543779	-0.00340801	-0.0543779	3.48684
PD-2	-	-	PD	58	indeterminate	22	no	41	1	batch1	1	5190.39	2905.44	1152	9543	1.50804e+07	142779221	2126.94	3.32776	2070.96	609	9075	1.07491e+07	101770953	1806.48	3.25683	2654.37	735	12741	1.37772e+07	130441020	2347.41	3.37059	-0.0709222	0.0428328	-0.0709222	0.0428328	3.32776
PD-2	-	-	PD	58	indeterminate	22	no	83	1	batch1	1	5216.26	3780.21	1578	11781	1.97185e+07	186693038	3001.71	3.47737	3129.45	896	14308	1.6324e+07	154554010	2864.97	3.45712	3401.2	992	16293	1.77416e+07	167975114	3094.24	3.49055	-0.0202478	0.0131857	-0.0202478	0.0131857	3.47737
PD-2	-	-	PD	58	indeterminate	22	no	54	1	batch1	1	5218.69	2916.83	1536	9766	1.52221e+07	144120744	2138.33	3.33008	2281.93	714	12034	1.19087e+07	112750069	2017.45	3.3048	2601.49	949	16808	1.35763e+07	128539351	2294.52	3.36069	-0.0252722	0.0306169	-0.0252722	0.0306169	3.33008
PD-2	-	-	PD	58	indeterminate	22	no	42	1	batch1	1	5218.8	3732.06	1508	17631	1.94768e+07	184404673	2953.56	3.47035	2951.17	787	19855	1.54015e+07	145820143	2686.69	3.42922	3260.26	1087	20608	1.70146e+07	161092474	2953.29	3.47031	-0.0411274	-3.87794e-05	-0.0411274	-3.87794e-05	3.47035
PD-2	-	-	PD	58	indeterminate	22	no	94	1	batch1	1	5232.1	3864.18	1680	15474	2.02178e+07	191419706	3085.68	3.48935	2829.43	610	16518	1.48039e+07	140161366	2564.95	3.40908	3534	905	19583	1.84903e+07	175063968	3227.04	3.5088	-0.080271	0.0194543	-0.080271	0.0194543	3.48935
PD-2	-	-	PD	58	indeterminate	22	no	38	1	batch1	1	5286.5	4049.21	1834	24352	2.14062e+07	202671235	3270.71	3.51464	2968.97	916	26690	1.56955e+07	148603045	2704.5	3.43209	3792.14	1242	38351	2.00471e+07	189804036	3485.17	3.54222	-0.082556	0.0275821	-0.082556	0.0275821	3.51464
PD-2	-	-	PD	58	indeterminate	22	no	47	1	batch1	1	5323.99	3867.53	1487	23021	2.05907e+07	194950399	3089.03	3.48982	3341.24	800	21833	1.77887e+07	168421763	3076.76	3.48809	3537.21	995	21982	1.88321e+07	178300237	3230.25	3.50924	-0.00172758	0.0194146	-0.00172758	0.0194146	3.48982
PD-2	-	-	PD	58	indeterminate	22	no	88	1	batch1	1	5361.28	3808.94	1660	17101	2.04208e+07	193341702	3030.44	3.48151	3104.33	1062	17323	1.66432e+07	157575990	2839.86	3.4533	3452.03	1100	19782	1.85073e+07	175225210	3145.07	3.49763	-0.0282087	0.0161251	-0.0282087	0.0161251	3.48151
PD-2	-	-	PD	58	indeterminate	22	no	23	1	batch1	1	5446.83	4097.15	1950	20331	2.23165e+07	211289937	3318.65	3.52096	3059.79	1123	18989	1.66662e+07	157793357	2795.31	3.44643	3237.19	1518	20846	1.76324e+07	166942056	2930.23	3.4669	-0.0745305	-0.0540593	-0.0745305	-0.0540593	3.52096
PD-2	-	-	PD	58	indeterminate	22	no	72	1	batch1	1	5503.23	2512.03	1269	16239	1.38243e+07	130886814	1733.53	3.23893	1378.63	496	9559	7.5869e+06	71831915	1114.15	3.04694	1303.18	455	9833	7.17168e+06	67900723	996.214	2.99835	-0.191988	-0.240578	-0.191988	-0.240578	3.23893
PD-2	-	-	PD	58	indeterminate	22	no	96	1	batch1	1	5574.84	3920.68	1693	16563	2.18572e+07	206941238	3142.18	3.49723	2825.9	861	23094	1.57539e+07	149156542	2561.42	3.40848	3484.43	1019	31935	1.94252e+07	183915474	3177.47	3.50208	-0.0887496	0.00485112	-0.0887496	0.00485112	3.49723
PD-2	-	-	PD	58	indeterminate	22	no	68	1	batch1	1	5680.89	3302.05	1416	17074	1.87586e+07	177604042	2523.55	3.40201	2746.91	901	17742	1.56049e+07	147745063	2482.43	3.39488	3180.94	1132	24799	1.80705e+07	171089954	2873.98	3.45848	-0.00713481	0.0564713	-0.00713481	0.0564713	3.40201
PD-2	-	-	PD	58	indeterminate	22	no	59	1	batch1	1	5757.35	3224.34	1446	12319	1.85637e+07	175758979	2445.84	3.38843	2301.81	779	12737	1.32523e+07	125471553	2037.33	3.30906	2618.19	925	15751	1.50739e+07	142717584	2311.23	3.36384	-0.0793669	-0.0245857	-0.0793669	-0.0245857	3.38843
PD-2	-	-	PD	58	indeterminate	22	no	63	1	batch1	1	5798.76	3384.62	1623	9727	1.96266e+07	185822626	2606.12	3.41599	2417.09	654	9009	1.40161e+07	132703039	2152.61	3.33297	2893.81	824	9943	1.67805e+07	158875734	2586.84	3.41277	-0.083029	-0.00322479	-0.083029	-0.00322479	3.41599
PD-2	-	-	PD	58	indeterminate	22	no	71	1	batch1	1	5832.45	3082.08	1487	58858	1.79761e+07	170195570	2303.58	3.3624	1989.81	650	12395	1.16055e+07	109879239	1725.33	3.23687	1813.66	611	7783	1.05781e+07	100152053	1506.7	3.17803	-0.12553	-0.184378	-0.12553	-0.184378	3.3624
PD-2	-	-	PD	58	indeterminate	22	no	76	1	batch1	1	5900.79	3342.28	1330	12902	1.97221e+07	186726442	2563.78	3.40888	2765.32	811	14479	1.63176e+07	154492934	2500.84	3.39809	3141.06	1121	16105	1.85347e+07	175484802	2834.1	3.45241	-0.0107937	0.0435345	-0.0107937	0.0435345	3.40888
PD-2	-	-	PD	58	indeterminate	22	no	22	1	batch1	1	5919.06	3033.68	1558	10050	1.79566e+07	170010670	2255.18	3.35318	2321.81	791	11644	1.37429e+07	130116452	2057.33	3.3133	2537.17	851	12975	1.50177e+07	142185784	2230.21	3.34835	-0.0398775	-0.00483578	-0.0398775	-0.00483578	3.35318
PD-2	-	-	PD	58	indeterminate	22	no	21	1	batch1	1	5937.33	3941.17	1838	19479	2.34001e+07	221549157	3162.67	3.50005	3331.45	938	25089	1.97799e+07	187274164	3066.97	3.48671	3820.13	1266	29264	2.26814e+07	214744612	3513.16	3.5457	-0.0133441	0.0456442	-0.0133441	0.0456442	3.50005
PD-2	-	-	PD	58	indeterminate	22	no	44	1	batch1	1	5960.04	2485.37	1104	7464	1.48129e+07	140246907	1706.87	3.2322	1718.31	505	11054	1.02412e+07	96962502	1453.83	3.16251	1903.56	624	15986	1.13453e+07	107415932	1596.6	3.2032	-0.0696852	-0.0290048	-0.0696852	-0.0290048	3.2322
PD-2	-	-	PD	58	indeterminate	22	no	91	1	batch1	1	6046.12	2278.64	1088	11376	1.37769e+07	130438285	1500.14	3.17613	1351.63	411	9990	8.17211e+06	77372687	1087.15	3.03629	1223.31	317	8466	7.39625e+06	70026865	916.342	2.96206	-0.13984	-0.214073	-0.13984	-0.214073	3.17613
PD-2	-	-	PD	58	indeterminate	22	no	69	1	batch1	1	6128.08	2516.62	1097	9767	1.54221e+07	146014295	1738.12	3.24008	1766.11	543	13497	1.08229e+07	102469895	1501.64	3.17656	1981.31	574	16505	1.21416e+07	114955408	1674.34	3.22384	-0.0635147	-0.0162347	-0.0635147	-0.0162347	3.24008
PD-2	-	-	PD	58	indeterminate	22	no	82	1	batch1	1	6231.06	2079.56	1301	5443	1.29579e+07	122683624	1301.06	3.1143	1414.87	603	5963	8.81613e+06	83470138	1150.39	3.06085	1554.94	646	7011	9.68893e+06	91733714	1247.98	3.09621	-0.0534513	-0.0180903	-0.0534513	-0.0180903	3.1143
PD-2	-	-	PD	58	indeterminate	22	no	73	1	batch1	1	6256.3	2799.57	1290	10523	1.75149e+07	165829603	2021.07	3.30558	1933.34	531	12430	1.20956e+07	114519575	1668.87	3.22242	2102.68	534	15173	1.3155e+07	124549993	1795.71	3.25424	-0.0831594	-0.0513435	-0.0831594	-0.0513435	3.30558
PD-2	-	-	PD	58	indeterminate	22	no	39	1	batch1	1	6291.16	3601.03	1745	14386	2.26546e+07	214491428	2822.52	3.45064	2517.93	785	15224	1.58407e+07	149978222	2253.46	3.35285	3273.99	1145	14810	2.05972e+07	195011727	2967.02	3.47232	-0.0977883	0.0216833	-0.0977883	0.0216833	3.45064
PD-2	-	-	PD	58	indeterminate	22	no	100	1	batch1	1	6295.07	3607.69	1726	8382	2.27107e+07	215022192	2829.19	3.45166	2680.37	833	9284	1.68731e+07	159752889	2415.9	3.38308	3553.28	1258	11412	2.23681e+07	211779079	3246.32	3.51139	-0.0685842	0.0597285	-0.0685842	0.0597285	3.45166
PD-2	-	-	PD	58	indeterminate	22	no	65	1	batch1	1	6312.39	3073.98	1451	12298	1.94042e+07	183716643	2295.48	3.36087	2307.96	620	11673	1.45688e+07	137935399	2043.49	3.31037	2601.18	749	14879	1.64197e+07	155459745	2294.22	3.36064	-0.0505023	-0.000238777	-0.0505023	-0.000238777	3.36087
PD-2	-	-	PD	58	indeterminate	22	no	46	1	batch1	1	6328.23	3705.09	1603	15986	2.34466e+07	221990186	2926.58	3.46636	3011.58	930	12404	1.90579e+07	180438579	2747.1	3.43887	3122.96	1089	13224	1.97628e+07	187112040	2816	3.44963	-0.0274866	-0.0167291	-0.0274866	-0.0167291	3.46636
PD-2	-	-	PD	58	indeterminate	22	no	9	1	batch1	1	6388.22	3898.34	1884	14660	2.49035e+07	235783323	3119.84	3.49413	3124.94	1063	18915	1.99628e+07	189005952	2860.47	3.45644	4032.47	1370	25083	2.57603e+07	243895558	3725.5	3.57118	-0.0376953	0.0770526	-0.0376953	0.0770526	3.49413
PD-2	-	-	PD	58	indeterminate	22	no	99	1	batch1	1	6511.06	3107.62	1363	10439	2.02339e+07	191572253	2329.12	3.36719	2610.54	662	12534	1.69974e+07	160929363	2346.06	3.37034	2999.04	872	14228	1.95269e+07	184878580	2692.07	3.43009	0.00314828	0.0628954	0.00314828	0.0628954	3.36719
PD-2	-	-	PD	58	indeterminate	22	no	19	1	batch1	1	6525.74	3507.78	1421	24395	2.28908e+07	216727959	2729.28	3.43605	2605.4	586	27784	1.70022e+07	160974742	2340.93	3.36939	2950.93	753	30874	1.9257e+07	182323482	2643.97	3.42226	-0.0666597	-0.0137906	-0.0666597	-0.0137906	3.43605
PD-2	-	-	PD	58	indeterminate	22	no	70	1	batch1	1	6566.61	4828.47	1907	15636	3.17067e+07	300195907	4049.97	3.60745	4178.67	1254	21404	2.74397e+07	259796307	3914.19	3.59264	4179.44	1572	18720	2.74448e+07	259844329	3872.48	3.58799	-0.0148097	-0.0194629	-0.0148097	-0.0194629	3.60745
PD-2	-	-	PD	58	indeterminate	22	no	16	1	batch1	1	6589.96	3312.39	1373	20426	2.18285e+07	206669946	2533.89	3.40379	2604.11	597	27683	1.7161e+07	162478434	2339.64	3.36915	2966.88	936	34017	1.95516e+07	185112358	2659.91	3.42487	-0.0346392	0.0210801	-0.0346392	0.0210801	3.40379
PD-2	-	-	PD	58	indeterminate	22	no	4	1	batch1	1	6700.44	4667.36	1969	16542	3.12734e+07	296092930	3888.86	3.58982	3418.39	974	17198	2.29047e+07	216859546	3153.92	3.49885	4312.78	1620	18074	2.88975e+07	273598574	4005.82	3.60269	-0.0909722	0.0128687	-0.0909722	0.0128687	3.58982
PD-2	-	-	PD	58	indeterminate	22	no	75	1	batch1	1	6723.04	2462.32	1166	9227	1.65543e+07	156734389	1683.82	3.2263	1743.73	577	10439	11723152	110993526	1479.25	3.17004	1780.34	555	11384	1.19693e+07	113324167	1473.38	3.16831	-0.0562547	-0.0579818	-0.0562547	-0.0579818	3.2263
PD-2	-	-	PD	58	indeterminate	22	no	74	1	batch1	1	6856.44	3229.71	1296	9971	2.21443e+07	209659796	2451.21	3.38938	2552.2	693	10767	1.7499e+07	165678309	2287.72	3.3594	3228.22	817	14838	2.21341e+07	209563189	2921.26	3.46557	-0.0299776	0.0761898	-0.0299776	0.0761898	3.38938
PD-2	-	-	PD	58	indeterminate	22	no	30	1	batch1	1	6864.78	3304.84	1335	17457	2.2687e+07	214797966	2526.34	3.40249	2597.14	690	14966	1.78288e+07	168800910	2332.66	3.36785	3306.71	1097	16607	2.26998e+07	214919379	2999.74	3.47708	-0.0346397	0.0745928	-0.0346397	0.0745928	3.40249
PD-2	-	-	PD	58	indeterminate	22	no	5	1	batch1	1	6866.89	2955.95	1561	7533	2.02982e+07	192181185	2177.45	3.33795	2273.23	733	7507	1.561e+07	147794225	2008.76	3.30293	2925.75	942	11567	2.00908e+07	190217806	2618.79	3.4181	-0.0350209	0.0801525	-0.0350209	0.0801525	3.33795
PD-2	-	-	PD	58	indeterminate	22	no	53	1	batch1	1	7008.74	3633.82	1486	15823	2.54685e+07	241132765	2855.32	3.45565	2772.11	713	21674	1.9429e+07	183951839	2507.64	3.39926	3234.29	1014	23957	2.26683e+07	214620766	2927.32	3.46647	-0.0563896	0.0108167	-0.0563896	0.0108167	3.45565
PD-2	-	-	PD	58	indeterminate	22	no	40	1	batch1	1	7014.44	3491.65	1643	17406	2.4492e+07	231887745	2713.15	3.43347	2553.28	693	15444	1.79099e+07	169568541	2288.81	3.35961	3180.34	981	19355	2.23083e+07	211212484	2873.37	3.45839	-0.0738654	0.0249178	-0.0738654	0.0249178	3.43347
PD-2	-	-	PD	58	indeterminate	22	no	37	1	batch1	1	7178.26	3388.94	1757	17053	2.43267e+07	230322460	2610.44	3.41671	2492.64	706	21133	1.78928e+07	169407362	2228.16	3.34795	3465.37	1153	26620	2.48753e+07	235516986	3158.41	3.49947	-0.0687661	0.0827549	-0.0687661	0.0827549	3.41671
PD-2	-	-	PD	58	indeterminate	22	no	1	1	batch1	1	7388.23	2911.19	1332	13451	2.15085e+07	203640546	2132.69	3.32893	2161.7	735	13252	1.59712e+07	151213237	1897.23	3.27812	2183.22	606	13957	1.61301e+07	152718273	1876.26	3.27329	-0.0508082	-0.0556352	-0.0508082	-0.0556352	3.32893
PD-2	-	-	PD	58	indeterminate	22	no	12	1	batch1	1	7537.58	2777.01	1456	8483	2.09319e+07	198181137	1998.51	3.30071	2004.99	694	8932	1.51128e+07	143086185	1740.51	3.24068	2136.46	615	10581	1.61037e+07	152468311	1829.5	3.26233	-0.0600278	-0.0383742	-0.0600278	-0.0383742	3.30071
PD-2	-	-	PD	58	indeterminate	22	no	6	1	batch1	1	7565.68	3596.41	1530	22001	2.72092e+07	257614211	2817.91	3.44993	2710.69	678	32434	2.05082e+07	194169425	2446.21	3.38849	3686.58	904	33679	2.78915e+07	264073222	3379.61	3.52887	-0.0614321	0.0789406	-0.0614321	0.0789406	3.44993
PD-2	-	-	PD	58	indeterminate	22	no	3	1	batch1	1	7750.83	4505.98	2243	19600	3.4925e+07	330666460	3727.47	3.57141	3692.81	1122	19273	2.86223e+07	270992923	3428.33	3.53508	4184.03	1395	23765	3.24297e+07	307040952	3877.07	3.5885	-0.0363319	0.0170888	-0.0363319	0.0170888	3.57141
PD-2	-	-	PD	58	indeterminate	22	no	31	1	batch1	1	7767.41	3409.4	1363	16008	26482233	250730897	2630.9	3.4201	2469.9	526	14187	1.91847e+07	181638886	2205.42	3.34349	3157.19	855	15117	2.45232e+07	232182674	2850.22	3.45488	-0.0766127	0.0347744	-0.0766127	0.0347744	3.4201
PD-2	-	-	PD	58	indeterminate	22	no	61	1	batch1	1	7917.92	3739.97	1360	17562	2.96128e+07	280370471	2961.47	3.47151	2592.82	672	15685	2.05297e+07	194372967	2328.34	3.36705	2823.29	740	21605	2.23546e+07	211650878	2516.33	3.40077	-0.104461	-0.0707394	-0.104461	-0.0707394	3.47151
PD-2	-	-	PD	58	indeterminate	22	no	34	1	batch1	1	8072.55	3292.69	1374	14378	2.65804e+07	251660039	2514.19	3.4004	2449.99	513	23727	1.97776e+07	187252452	2185.51	3.33955	3080.1	791	24189	2.48642e+07	235411845	2773.13	3.44297	-0.0608447	0.0425735	-0.0608447	0.0425735	3.4004
PD-2	-	-	PD	58	indeterminate	22	no	79	1	batch1	1	8223.16	3295.82	1459	9462	2.7102e+07	256599113	2517.32	3.40094	2316.42	631	13008	1.90483e+07	180347458	2051.95	3.31217	2944.93	709	16483	2.42166e+07	229280183	2637.96	3.42127	-0.0887717	0.020331	-0.0887717	0.020331	3.40094
PD-2	-	-	PD	58	indeterminate	22	no	77	1	batch1	1	8237.42	2949.29	1597	12236	2.42945e+07	230018029	2170.79	3.33662	1932.99	528	12946	1.59229e+07	150756186	1668.52	3.22233	2430.24	779	19289	2.00189e+07	189536614	2123.27	3.32701	-0.114286	-0.00961131	-0.114286	-0.00961131	3.33662
PD-2	-	-	PD	58	indeterminate	22	no	36	1	batch1	1	8400.08	3293.1	1253	17888	2.76623e+07	261903406	2514.6	3.40047	2282.43	444	19402	1.91726e+07	181524353	2017.96	3.30491	2791.14	633	25307	2.34458e+07	221982389	2484.18	3.39518	-0.0955561	-0.00528528	-0.0955561	-0.00528528	3.40047
PD-2	-	-	PD	58	indeterminate	22	no	33	1	batch1	1	8518.69	3242.51	1388	16908	2.76219e+07	261521591	2464.01	3.39164	2544.22	566	25980	2.16734e+07	205201827	2279.75	3.35789	3001.57	719	28338	2.55694e+07	242088507	2694.61	3.4305	-0.0337559	0.0388527	-0.0337559	0.0388527	3.39164
PD-2	-	-	PD	58	indeterminate	22	no	26	1	batch1	1	8756.44	3577.95	1493	11164	3.13301e+07	296629502	2799.44	3.44707	2552.77	652	11926	2.23532e+07	211637536	2288.3	3.35951	3225.41	1060	13856	2.82431e+07	267402793	2918.45	3.46515	-0.0875597	0.0180804	-0.0875597	0.0180804	3.44707
PD-2	-	-	PD	58	indeterminate	22	no	15	1	batch1	1	8796.47	2230.28	1112	6838	1.96186e+07	185747010	1451.78	3.1619	1475.4	503	9822	1.29783e+07	122877202	1210.92	3.08312	1582.48	460	10063	1.39202e+07	131795172	1275.52	3.10569	-0.078785	-0.0562157	-0.078785	-0.0562157	3.1619
PD-2	-	-	PD	58	indeterminate	22	no	18	1	batch1	1	8898.08	3200.59	1277	19594	2.84791e+07	269636633	2422.09	3.38419	2305.2	551	16842	2.05118e+07	194203718	2040.72	3.30978	2731.98	689	18536	2.43093e+07	230158087	2425.01	3.38471	-0.0744058	0.000524562	-0.0744058	0.000524562	3.38419
PD-2	-	-	PD	58	indeterminate	22	no	25	1	batch1	1	9217.68	3776.77	1602	10767	3.4813e+07	329605880	2998.27	3.47687	2754.18	838	11076	2.53872e+07	240362774	2489.7	3.39615	3149.05	933	12084	2.9027e+07	274824062	2842.09	3.45364	-0.0807224	-0.0232323	-0.0807224	-0.0232323	3.47687
PD-2	-	-	PD	58	indeterminate	22	no	8	1	batch1	1	9252.96	2659.39	1319	15722	2.46072e+07	232978251	1880.89	3.27436	1869.69	591	19831	1.73002e+07	163796527	1605.22	3.20553	2201.04	771	25236	2.03662e+07	192824639	1894.08	3.2774	-0.0688283	0.00303614	-0.0688283	0.00303614	3.27436
PD-2	-	-	PD	58	indeterminate	22	no	29	1	batch1	1	9752.33	3680.24	1671	17657	3.58909e+07	339811397	2901.74	3.46266	2715.94	743	25008	2.64867e+07	250773322	2451.46	3.38942	3243.07	899	25616	3.16275e+07	299445366	2936.1	3.46777	-0.0732336	0.00511298	-0.0732336	0.00511298	3.46266
PD-2	-	-	PD	58	indeterminate	22	no	35	1	batch1	1	9790.14	3148.32	1393	15256	3.08225e+07	291824500	2369.82	3.37472	2347.77	849	15265	2.2985e+07	217619611	2083.29	3.31875	2799.25	1103	22034	2.74051e+07	259468033	2492.29	3.3966	-0.0559654	0.0218818	-0.0559654	0.0218818	3.37472
PD-2	-	-	PD	58	indeterminate	22	no	78	1	batch1	1	9837.25	3373.09	1768	14616	3.31819e+07	314162783	2594.59	3.41407	2339.53	795	11426	2.30146e+07	217899419	2075.06	3.31703	2759.95	931	15829	2.71504e+07	257056718	2452.99	3.3897	-0.0970385	-0.0243722	-0.0970385	-0.0243722	3.41407
PD-2	-	-	PD	58	indeterminate	22	no	10	1	batch1	1	10293.4	3620.4	1450	27908	3.72663e+07	352833008	2841.9	3.45361	2633.7	574	24819	2.71097e+07	256672017	2369.22	3.37461	3423.19	834	30519	3.52363e+07	333613760	3116.23	3.49363	-0.0790031	0.0400208	-0.0790031	0.0400208	3.45361
PD-2	-	-	PD	58	indeterminate	22	no	24	1	batch1	1	10550.8	3534.68	1355	14938	3.72938e+07	353093629	2756.18	3.44031	2607.76	670	19027	2.7514e+07	260499216	2343.28	3.36982	3191.23	701	23268	3.36701e+07	318784370	2884.26	3.46003	-0.0704838	0.019727	-0.0704838	0.019727	3.44031
PD-20	-	-	PD	72	pigd	16	no	62	0	batch2	4	720.461	2222.22	956	5714	1.60102e+06	15137729	1678.1	3.22482	1634.31	723	5318	1.17745e+06	11132897	1323.16	3.12161	2968.72	934	11023	2.13885e+06	20222897	2305.77	3.36282	-0.103205	0.137997	0.00114614	0.0835526	3.04761
PD-20	-	-	PD	72	pigd	16	no	79	0	batch2	4	1027.18	2636.08	998	11187	2.70772e+06	25601623	2091.97	3.32056	1537	638	6064	1.57877e+06	14927324	1225.85	3.08844	2828.06	850	13145	2.90491e+06	27466098	2165.11	3.33548	-0.232116	0.0149246	-0.127765	-0.0395199	3.14334
PD-20	-	-	PD	72	pigd	16	no	18	0	batch2	4	1187.83	2125.67	1067	10774	2.52493e+06	23873383	1581.56	3.19908	1314.33	758	4644	1.5612e+06	14761211	1003.18	3.00138	2101.59	1021	9443	2.49633e+06	23602941	1438.64	3.15795	-0.197705	-0.0411326	-0.0933533	-0.0955772	3.02187
PD-20	-	-	PD	72	pigd	16	no	34	0	batch2	4	1602.11	2264.67	814	16676	3.62824e+06	34305223	1720.56	3.23567	1549.87	656	11828	2.48306e+06	23477459	1238.73	3.09298	2572.7	808	26100	4.12173e+06	38971215	1909.75	3.28098	-0.142693	0.0453069	-0.038342	-0.00913769	3.05846
PD-20	-	-	PD	72	pigd	16	no	52	0	batch2	4	1625.27	4349.7	1672	16998	7.06943e+06	66841827	3805.59	3.58042	2971.86	1222	14285	4.83007e+06	45668541	2660.71	3.425	6176.62	2352	34777	1.00387e+07	94916204	5513.68	3.74144	-0.155423	0.16102	-0.0510721	0.106575	3.40321
PD-20	-	-	PD	72	pigd	16	no	56	0	batch2	4	1641.24	4710.84	1979	21864	7.73161e+06	73102783	4166.73	3.61979	3061.66	1413	17982	5.02492e+06	47510868	2750.52	3.43941	6281.72	2576	44133	1.03098e+07	97479746	5618.77	3.74964	-0.18038	0.129847	-0.0760291	0.075402	3.44258
PD-20	-	-	PD	72	pigd	16	no	13	0	batch2	4	1746.68	2145.67	998	19673	3.74781e+06	35435733	1601.56	3.20454	1271.09	704	6492	2.22019e+06	20992059	959.946	2.98225	1920.27	953	10849	3.35411e+06	31713259	1257.32	3.09945	-0.222296	-0.105096	-0.117944	-0.159541	3.02733
PD-20	-	-	PD	72	pigd	16	no	81	0	batch2	4	1788.88	2301.22	831	7643	4.11661e+06	38922751	1757.1	3.2448	1516.37	616	5338	2.71262e+06	25647936	1205.23	3.08107	2651.95	973	10351	4.74403e+06	44855052	1989	3.29863	-0.163728	0.0538375	-0.0593763	-0.000607093	3.06758
PD-20	-	-	PD	72	pigd	16	no	45	0	batch2	4	1818.18	2645.83	1244	13242	4.8106e+06	45484477	2101.72	3.32257	1534.74	825	5802	2.79044e+06	26383763	1223.6	3.08764	2625.84	1334	11148	4.77425e+06	45140767	1962.89	3.2929	-0.234935	-0.029679	-0.130584	-0.0841236	3.14536
PD-20	-	-	PD	72	pigd	16	no	39	0	batch2	4	1834.89	2034.08	874	11022	3.73232e+06	35289325	1489.97	3.17318	1404.37	532	7881	2.57686e+06	24364386	1093.22	3.03871	2325.42	800	15177	4.2669e+06	40343738	1662.47	3.22075	-0.134469	0.0475767	-0.0301175	-0.00686792	2.99596
PD-20	-	-	PD	72	pigd	16	no	90	0	batch2	4	2072.01	2229.88	864	9508	4.62034e+06	43685597	1685.77	3.2268	1373.9	664	4731	2.84674e+06	26916104	1062.76	3.02643	2212.36	873	8569	4.58403e+06	43342268	1549.41	3.19017	-0.200364	-0.0366324	-0.0960127	-0.091077	3.04958
PD-20	-	-	PD	72	pigd	16	no	53	0	batch2	4	2097.82	2204.08	884	7571	4.62376e+06	43717871	1659.96	3.2201	1684.61	679	8230	3.53402e+06	33414327	1373.47	3.13782	3109.98	863	17996	6.52418e+06	61686491	2447.03	3.38864	-0.0822796	0.168541	0.0220717	0.114096	3.04289
PD-20	-	-	PD	72	pigd	16	no	97	0	batch2	4	2252.45	2583	903	22887	5.81807e+06	55010159	2038.89	3.30939	1640.6	516	12891	3.69535e+06	34939756	1329.45	3.12367	2810.44	692	25140	6.33037e+06	59853957	2147.49	3.33193	-0.185721	0.0225383	-0.0813697	-0.0319063	3.13218
PD-20	-	-	PD	72	pigd	16	no	2	0	batch2	4	2279.63	2128.14	652	8378	4.85137e+06	45869926	1584.03	3.19976	1319.54	427	5469	3.00805e+06	28441248	1008.39	3.00363	2400.86	684	11616	5.47306e+06	51748095	1737.91	3.24003	-0.196134	0.0402643	-0.0917825	-0.0141802	3.02255
PD-20	-	-	PD	72	pigd	16	no	98	0	batch2	4	2353.56	3379.68	1278	12182	7.95426e+06	75207973	2835.57	3.45264	2442.22	997	7722	5.7479e+06	54346691	2131.07	3.3286	4299.11	1527	16852	1.01182e+07	95668217	3636.17	3.56064	-0.124041	0.108004	-0.0196897	0.0535595	3.27543
PD-20	-	-	PD	72	pigd	16	no	99	0	batch2	4	2450.54	3246.86	1218	14392	7.95657e+06	75229808	2702.75	3.43181	2321.39	996	7147	5.68866e+06	53786543	2010.24	3.30325	3906.96	1502	15336	9.57416e+06	90524175	3244.01	3.51108	-0.128557	0.0792758	-0.0242061	0.0248313	3.25459
PD-20	-	-	PD	72	pigd	16	no	73	0	batch2	4	2467.89	3198.87	1330	10337	7.89444e+06	74642372	2654.75	3.42402	2210.45	881	9073	5.45513e+06	51578517	1899.3	3.27859	4786.55	1687	22128	1.18127e+07	111689373	4123.6	3.61528	-0.145431	0.191252	-0.0410793	0.136808	3.24681
PD-20	-	-	PD	72	pigd	16	no	89	0	batch2	4	2551.33	3827.32	1324	19774	9.76478e+06	92326501	3283.21	3.5163	2659.82	970	17946	6.7861e+06	64162948	2348.68	3.37082	5689.13	2073	40711	1.45149e+07	137238991	5026.18	3.70124	-0.145475	0.18494	-0.0411234	0.130495	3.33909
PD-20	-	-	PD	72	pigd	16	no	40	0	batch2	4	2554.82	3386.81	1604	14486	8.65271e+06	81811865	2842.7	3.45373	2329.88	1102	6856	5.95244e+06	56280614	2018.74	3.30508	4940.39	2293	16726	1.26218e+07	119340141	4277.44	3.63118	-0.148651	0.177453	-0.0443001	0.123009	3.27652
PD-20	-	-	PD	72	pigd	16	no	80	0	batch2	4	2572.49	2217.43	618	8914	5.7043e+06	53934430	1673.31	3.22358	1258.72	409	5327	3.23803e+06	30615759	947.572	2.97661	2350.53	654	11664	6.04671e+06	57171990	1687.58	3.22727	-0.246965	0.00368809	-0.142614	-0.0507565	3.04636
PD-20	-	-	PD	72	pigd	16	no	61	0	batch2	4	2644.09	2866.41	1249	9225	7.57903e+06	71660143	2322.29	3.36592	2061.55	981	6864	5.45091e+06	51538686	1750.4	3.24314	3600.1	1468	12329	9.51898e+06	90002484	2937.15	3.46793	-0.122779	0.102009	-0.0184278	0.0475645	3.1887
PD-20	-	-	PD	72	pigd	16	no	29	0	batch2	4	2650.01	2973.6	1197	17517	7.88007e+06	74506524	2429.49	3.38551	2258.06	969	10751	5.98388e+06	56577862	1946.91	3.28935	3779.18	1454	20243	1.00149e+07	94691098	3116.23	3.49363	-0.0961683	0.108115	0.00818292	0.0536703	3.2083
PD-20	-	-	PD	72	pigd	16	no	37	0	batch2	4	2760.11	3735.01	1824	17221	1.0309e+07	97472493	3190.9	3.50391	2520.62	1339	8079	6.95719e+06	65780580	2209.47	3.34429	5134.64	2614	18197	1.41722e+07	133998816	4471.69	3.65047	-0.159624	0.14656	-0.0552724	0.092115	3.3267
PD-20	-	-	PD	72	pigd	16	no	69	0	batch2	4	2802.31	2135.21	827	8238	5.98353e+06	56574610	1591.1	3.2017	1680.75	628	10834	4.70998e+06	44533107	1369.6	3.13659	2787.32	768	19694	7.81092e+06	73852704	2124.37	3.32723	-0.0651026	0.125532	0.0392487	0.0710872	3.02448
PD-20	-	-	PD	72	pigd	16	no	31	0	batch2	4	2827.06	3205.03	817	11428	9.06082e+06	85670557	2660.92	3.42503	2316.03	795	8225	6.54756e+06	61907556	2004.89	3.30209	3967.7	1168	16057	1.12169e+07	106056756	3304.76	3.51914	-0.122942	0.0941073	-0.0185905	0.0396628	3.24782
PD-20	-	-	PD	72	pigd	16	no	86	0	batch2	4	2848.11	1835.05	675	7042	5.22642e+06	49416102	1290.94	3.11091	1244.77	441	4585	3.54523e+06	33520311	933.622	2.97017	2057.17	471	10740	5.85904e+06	55397519	1394.22	3.14433	-0.140735	0.0334257	-0.0363835	-0.0210188	2.93369
PD-20	-	-	PD	72	pigd	16	no	21	0	batch2	4	2892.74	2944.82	1080	13669	8.51858e+06	80543624	2400.7	3.38034	2318.86	1062	9206	6.70785e+06	63423099	2007.71	3.3027	4237.41	1628	20144	1.22577e+07	115897349	3574.46	3.55321	-0.0776363	0.172872	0.026715	0.118427	3.20313
PD-20	-	-	PD	72	pigd	16	no	12	0	batch2	4	2935.78	3079.04	1168	19668	9.03939e+06	85467938	2534.93	3.40397	2090.58	880	9930	6.13749e+06	58030298	1779.43	3.25028	3955.79	1429	19630	1.16133e+07	109804729	3292.84	3.51757	-0.153683	0.113605	-0.0493318	0.0591606	3.22675
PD-20	-	-	PD	72	pigd	16	no	15	0	batch2	4	2943.61	3325.29	1449	11736	9.78837e+06	92549544	2781.18	3.44423	2165.76	833	7547	6.37515e+06	60277420	1854.62	3.26825	3932.6	1625	16329	1.1576e+07	109452049	3269.65	3.5145	-0.175975	0.0702718	-0.0716239	0.0158273	3.26702
PD-20	-	-	PD	72	pigd	16	no	22	0	batch2	4	2945.41	4010.8	2022	27045	1.18135e+07	111696879	3466.69	3.53992	2636.02	1492	12346	7.76416e+06	73410496	2324.87	3.3664	4669.85	2487	25735	1.37546e+07	130050606	4006.9	3.60281	-0.173516	0.0628932	-0.0691643	0.00844863	3.3627
PD-20	-	-	PD	72	pigd	16	no	20	0	batch2	4	3010.98	3339.24	1108	13875	1.00544e+07	95064749	2795.12	3.4464	2363.04	899	8520	7.11506e+06	67273273	2051.89	3.31215	4094.86	1350	17137	1.23296e+07	116576663	3431.91	3.53554	-0.134247	0.0891352	-0.0298954	0.0346907	3.26919
PD-20	-	-	PD	72	pigd	16	no	92	0	batch2	4	3053.61	2883.05	1081	15031	8.80369e+06	83239369	2338.94	3.36902	2207.05	856	10560	6.73946e+06	63721909	1895.9	3.27782	3946.5	1362	20697	1.20511e+07	113943421	3283.55	3.51634	-0.0912017	0.147326	0.0131496	0.0928814	3.19181
PD-20	-	-	PD	72	pigd	16	no	3	0	batch2	4	3086.07	3629.38	1581	23524	1.12005e+07	105901644	3085.27	3.48929	2450.77	1161	10325	7.56327e+06	71511072	2139.63	3.33034	4318.9	2044	18409	1.33285e+07	126021286	3655.95	3.563	-0.158954	0.0737082	-0.0546031	0.0192636	3.31208
PD-20	-	-	PD	72	pigd	16	no	30	0	batch2	4	3093.27	2950.64	1209	11812	9.12713e+06	86297506	2406.53	3.38139	2364.55	1033	10411	7.31418e+06	69155922	2053.4	3.31247	4323.7	1532	23397	1.33744e+07	126455185	3660.75	3.56357	-0.0689173	0.182178	0.0354339	0.127734	3.20418
PD-20	-	-	PD	72	pigd	16	no	28	0	batch2	4	3094.32	3722.2	1580	21271	1.15177e+07	108900389	3178.09	3.50217	2819.28	1365	13404	8.72377e+06	82483735	2508.14	3.39935	5206.54	2252	27577	1.61107e+07	152327783	4543.59	3.6574	-0.102814	0.155234	0.00153699	0.100789	3.32495
PD-20	-	-	PD	72	pigd	16	no	85	0	batch2	4	3104.48	2901.91	963	16990	9.00892e+06	85179807	2357.8	3.37251	2199.14	803	11330	6.82718e+06	64551376	1888	3.276	4014.62	1244	23364	1.24633e+07	117841247	3351.67	3.52526	-0.0965054	0.152755	0.00784588	0.0983107	3.19529
PD-20	-	-	PD	72	pigd	16	no	5	0	batch2	4	3114.21	2088.99	573	13327	6.50557e+06	61510469	1544.88	3.1889	1258.37	370	8726	3.91882e+06	37052626	947.223	2.97645	2227.4	421	21242	6.93659e+06	65585795	1564.45	3.19436	-0.212443	0.00546652	-0.108092	-0.0489781	3.01168
PD-20	-	-	PD	72	pigd	16	no	70	0	batch2	4	3117.17	3253.91	1282	10658	1.0143e+07	95902582	2709.8	3.43294	2354.55	863	7521	7.33954e+06	69395711	2043.41	3.31036	5059.14	1606	19081	1.57702e+07	149108126	4396.19	3.64308	-0.122582	0.21014	-0.018231	0.155695	3.25572
PD-20	-	-	PD	72	pigd	16	no	67	0	batch2	4	3201.89	3342.78	1618	8654	1.07032e+07	101199237	2798.66	3.44695	2251.67	1017	7299	7.2096e+06	68167188	1940.53	3.28792	4137.97	1628	15673	1.32493e+07	125272806	3475.02	3.54096	-0.15903	0.0940062	-0.0546792	0.0395617	3.26974
PD-20	-	-	PD	72	pigd	16	no	36	0	batch2	4	3224.62	2979.17	1184	12726	9.60671e+06	90831944	2435.06	3.38651	2131.94	947	8239	6.87471e+06	65000781	1820.8	3.26026	4216.94	1807	18363	1.3598e+07	128570247	3553.99	3.55072	-0.126248	0.164207	-0.0218964	0.109762	3.2093
PD-20	-	-	PD	72	pigd	16	no	63	0	batch2	4	3243.98	2247.9	820	8104	7.29215e+06	68947628	1703.79	3.23142	1698.12	626	7091	5.50867e+06	52084811	1386.98	3.14207	2813.65	695	13776	9.12743e+06	86300304	2150.7	3.33258	-0.0893461	0.101165	0.0150052	0.04672	3.0542
PD-20	-	-	PD	72	pigd	16	no	94	0	batch2	4	3244.83	2909.61	1051	22156	9.44118e+06	89266862	2365.5	3.37392	1972.37	737	15427	6.40001e+06	60512391	1661.23	3.22043	4015.16	1382	31933	1.30285e+07	123185139	3352.21	3.52533	-0.153493	0.151409	-0.0491419	0.0969642	3.19671
PD-20	-	-	PD	72	pigd	16	no	41	0	batch2	4	3291.47	1860.64	655	6933	6.12423e+06	57904889	1316.52	3.11943	1098.33	427	4982	3.61511e+06	34181033	787.183	2.89608	2096.85	607	10863	6.90171e+06	65255989	1433.9	3.15652	-0.223353	0.0370893	-0.119002	-0.0173552	2.94222
PD-20	-	-	PD	72	pigd	16	no	8	0	batch2	4	3292.31	3479.43	1328	33146	1.14554e+07	108311014	2935.31	3.46765	2319.25	955	16839	7.63571e+06	72196030	2008.11	3.30279	4698.02	1566	38030	1.54674e+07	146244750	4035.07	3.60585	-0.164867	0.138197	-0.0605158	0.0837526	3.29044
PD-20	-	-	PD	72	pigd	16	no	33	0	batch2	4	3316.01	3700.27	1481	38644	1.22701e+07	116014493	3156.16	3.49916	2593.87	1074	16686	8.60128e+06	81325519	2282.72	3.35845	5168.12	2143	40877	1.71375e+07	162035983	4505.17	3.65371	-0.140705	0.154553	-0.0363539	0.100108	3.32195
PD-20	-	-	PD	72	pigd	16	no	91	0	batch2	4	3317.49	3210.5	1110	18795	1.06508e+07	100703692	2666.39	3.42592	2434.42	679	14533	8.07617e+06	76360590	2123.28	3.32701	4512.81	1101	31329	1.49712e+07	141553215	3849.86	3.58544	-0.0989157	0.159522	0.0054356	0.105077	3.24871
PD-20	-	-	PD	72	pigd	16	no	10	0	batch2	4	3361.8	3401.25	1554	22956	1.14343e+07	108112021	2857.13	3.45593	2379.48	1075	11970	7.99934e+06	75634185	2068.34	3.31562	4743.86	2112	26568	1.59479e+07	150788416	4080.91	3.61076	-0.140309	0.154827	-0.035958	0.100382	3.27872
PD-20	-	-	PD	72	pigd	16	no	38	0	batch2	4	3375.44	2765.5	1000	10860	9.3348e+06	88261032	2221.39	3.34662	2115.91	760	7250	7.14215e+06	67529390	1804.77	3.25642	3992.39	1271	15640	1.34761e+07	127417294	3329.45	3.52237	-0.090203	0.175747	0.0141482	0.121303	3.16941
PD-20	-	-	PD	72	pigd	16	no	27	0	batch2	4	3405.69	2486.23	930	12732	8.46734e+06	80059183	1942.12	3.28828	2078.09	815	8484	7.07734e+06	66916613	1766.95	3.24722	3623.47	1179	19283	1.23404e+07	116679503	2960.53	3.47137	-0.0410526	0.183093	0.0632986	0.128648	3.11106
PD-20	-	-	PD	72	pigd	16	no	16	0	batch2	4	3465.13	3087.62	1043	28161	1.0699e+07	101159849	2543.51	3.40543	2183.35	899	14615	7.56561e+06	71533209	1872.21	3.27235	3978.24	1347	29736	1.37851e+07	130338928	3315.29	3.52052	-0.13308	0.115087	-0.0287283	0.0606426	3.22822
PD-20	-	-	PD	72	pigd	16	no	95	0	batch2	4	3477.19	2676.19	852	14266	9.3056e+06	87984954	2132.07	3.3288	1790.82	675	7971	6.22703e+06	58876885	1479.68	3.17017	3687.7	1143	19653	1.28228e+07	121240533	3024.75	3.48069	-0.158635	0.151888	-0.0542834	0.097443	3.15159
PD-20	-	-	PD	72	pigd	16	no	84	0	batch2	4	3499.29	3628.64	1573	13993	1.26977e+07	120057085	3084.52	3.48919	2405.76	1151	7266	8.41847e+06	79597037	2094.62	3.3211	4329.38	1898	15521	1.51498e+07	143241792	3666.43	3.56424	-0.168083	0.0750551	-0.0637321	0.0206105	3.31198
PD-20	-	-	PD	72	pigd	16	no	19	0	batch2	4	3507.86	3769.34	1409	41050	1.32223e+07	125017870	3225.23	3.50856	2646.28	1054	17341	9.28279e+06	87769248	2335.14	3.36831	4975.14	1668	35278	1.74521e+07	165010560	4312.19	3.6347	-0.140248	0.126137	-0.0358972	0.0716927	3.33135
PD-20	-	-	PD	72	pigd	16	no	9	0	batch2	4	3544.98	3020.45	996	13619	1.07075e+07	101239587	2476.34	3.39381	1901.71	717	8457	6.74152e+06	63741385	1590.56	3.20155	3658.11	1228	20833	1.29679e+07	122612530	2995.16	3.47642	-0.19226	0.0826096	-0.0879087	0.0281651	3.2166
PD-20	-	-	PD	72	pigd	16	no	75	0	batch2	4	3563.49	2116.08	779	8582	7.54064e+06	71297149	1571.97	3.19644	1490.64	525	7266	5.31189e+06	50224246	1179.5	3.0717	2453.28	369	12329	8.74226e+06	82658530	1790.34	3.25293	-0.124747	0.0564904	-0.0203953	0.00204587	3.01923
PD-20	-	-	PD	72	pigd	16	no	82	0	batch2	4	3601.78	2240.43	622	8540	8.06953e+06	76297797	1696.32	3.22951	1422.03	434	5497	5.12182e+06	48427065	1110.88	3.04567	2679.67	668	11137	9.65158e+06	91256164	2016.72	3.30465	-0.183839	0.0751389	-0.0794881	0.0206944	3.05229
PD-20	-	-	PD	72	pigd	16	no	72	0	batch2	4	3615.1	2210.38	731	10742	7.99074e+06	75552901	1666.26	3.22174	1508.86	473	6695	5.45468e+06	51574269	1197.71	3.07835	2955.6	782	13454	1.06848e+07	101025226	2292.65	3.36034	-0.143391	0.138593	-0.0390396	0.0841487	3.04453
PD-20	-	-	PD	72	pigd	16	no	47	0	batch2	4	3616.27	2246.84	821	9988	8.12518e+06	76823970	1702.73	3.23115	1379.29	592	5546	4.98788e+06	47160670	1068.15	3.02863	2397.22	769	13254	8.66899e+06	81965789	1734.27	3.23912	-0.202515	0.00797207	-0.0981633	-0.0464725	3.05393
PD-20	-	-	PD	72	pigd	16	no	17	0	batch2	4	3713.89	3125.8	1197	19933	1.16089e+07	109762481	2581.69	3.4119	2144.04	1006	10301	7.96273e+06	75288014	1832.9	3.26314	3933.28	1451	21448	1.46078e+07	138117313	3270.34	3.51459	-0.148766	0.102689	-0.0444143	0.0482441	3.23469
PD-20	-	-	PD	72	pigd	16	no	65	0	batch2	4	3832.87	3564.74	1193	12684	1.36632e+07	129186052	3020.62	3.4801	2517.04	838	9265	9.64751e+06	91217689	2205.9	3.34359	5021.67	1459	21390	1.92474e+07	181985418	4358.72	3.63936	-0.136511	0.159263	-0.0321597	0.104818	3.30288
PD-20	-	-	PD	72	pigd	16	no	55	0	batch2	4	3843.98	3384.92	1089	11760	1.30116e+07	123024926	2840.81	3.45344	2688.55	870	12141	1.03347e+07	97715350	2377.41	3.3761	5549.07	1577	27851	2.13305e+07	201680925	4886.12	3.68896	-0.0773384	0.235522	0.0270128	0.181078	3.27623
PD-20	-	-	PD	72	pigd	16	no	96	0	batch2	4	3923.19	2233.97	620	8556	8.76429e+06	82866860	1689.86	3.22785	1619.45	440	9820	6.35343e+06	60072006	1308.31	3.11671	3126.6	692	24243	1.22662e+07	115977978	2463.65	3.39158	-0.111139	0.163729	-0.00678823	0.109284	3.05064
PD-20	-	-	PD	72	pigd	16	no	6	0	batch2	4	4013.62	3428.7	1337	13696	1.37615e+07	130115562	2884.58	3.46008	2259.32	925	8080	9.06806e+06	85739022	1948.18	3.28963	4588.99	1779	18007	1.84185e+07	174147509	3926.04	3.59395	-0.170454	0.133872	-0.0661031	0.0794271	3.28287
PD-20	-	-	PD	72	pigd	16	no	88	0	batch2	4	4059.31	2444.56	618	12671	9.92321e+06	93824509	1900.44	3.27885	1944.45	610	14882	7.89311e+06	74629774	1633.3	3.21307	3227.86	784	30739	1.31029e+07	123888627	2564.91	3.40907	-0.0657885	0.130218	0.0385628	0.0757733	3.10164
PD-20	-	-	PD	72	pigd	16	no	77	0	batch2	4	4133.45	3335.42	1181	16520	1.37868e+07	130354979	2791.31	3.44581	2422.13	709	11259	1.00118e+07	94661650	2110.98	3.32449	5268.58	1522	27715	2.17774e+07	205906679	4605.63	3.66329	-0.121323	0.217481	-0.0169716	0.163037	3.26859
PD-20	-	-	PD	72	pigd	16	no	44	0	batch2	4	4173.54	3022.26	1054	9871	1.26135e+07	119261337	2478.15	3.39413	1886.7	662	7434	7.8742e+06	74450963	1575.55	3.19743	3752.08	1058	17059	1.56594e+07	148060688	3089.13	3.48984	-0.196694	0.095709	-0.0923425	0.0412644	3.21691
PD-20	-	-	PD	72	pigd	16	no	25	0	batch2	4	4212.99	2458.54	780	14838	1.03578e+07	97933495	1914.43	3.28204	2014.64	707	10645	8.48764e+06	80251060	1703.49	3.23134	3565.81	799	25383	1.50227e+07	142040535	2902.86	3.46283	-0.0506986	0.180787	0.0536527	0.126343	3.10483
PD-20	-	-	PD	72	pigd	16	no	32	0	batch2	4	4237.31	2847.36	1331	12453	1.20651e+07	114076467	2303.24	3.36234	1995.05	974	7457	8.45365e+06	79929685	1683.91	3.22632	3623.01	1534	16115	1.53518e+07	145152240	2960.06	3.4713	-0.136022	0.108961	-0.0316707	0.0545161	3.18513
PD-20	-	-	PD	72	pigd	16	no	14	0	batch2	4	4268.62	2642.98	976	17259	1.12819e+07	106670636	2098.87	3.32198	2101.6	841	12951	8.97094e+06	84820686	1790.46	3.25296	3837.89	1318	30738	1.63825e+07	154897022	3174.94	3.50173	-0.0690204	0.17975	0.0353308	0.125306	3.14477
PD-20	-	-	PD	72	pigd	16	no	64	0	batch2	4	4274.65	2454.95	826	18783	1.0494e+07	99221739	1910.84	3.28122	1357.01	434	7543	5.80072e+06	54846108	1045.86	3.01947	2462.07	636	14555	1.05245e+07	99509590	1799.12	3.25506	-0.26175	-0.0261629	-0.157398	-0.0806075	3.10401
PD-20	-	-	PD	72	pigd	16	no	4	0	batch2	4	4302.36	2398.77	757	19906	1.03204e+07	97579715	1854.66	3.26826	1784.39	568	10463	7.6771e+06	72587380	1473.25	3.16828	3231.2	988	23191	1.39018e+07	131441891	2568.25	3.40964	-0.0999882	0.141372	0.00436306	0.0869279	3.09105
PD-20	-	-	PD	72	pigd	16	no	54	0	batch2	4	4302.89	3269.3	1063	19665	1.40674e+07	133008402	2725.19	3.4354	2132.2	796	10859	9.17459e+06	86746238	1821.05	3.26032	3754.82	1054	22952	1.61566e+07	152761244	3091.87	3.49022	-0.175075	0.0548248	-0.0707238	0.000380177	3.25818
PD-20	-	-	PD	72	pigd	16	no	23	0	batch2	4	4361.05	2789.75	1123	16077	1.21662e+07	115032515	2245.64	3.35134	2085.48	951	11391	9.09491e+06	85992806	1774.34	3.24904	3761.16	1243	24956	1.64026e+07	155087828	3098.21	3.49111	-0.102303	0.139772	0.00204841	0.0853275	3.17413
PD-20	-	-	PD	72	pigd	16	no	49	0	batch2	4	4372.79	2771.12	904	15370	1.21175e+07	114571999	2227.01	3.34772	1844.75	646	7958	8.0667e+06	76271030	1533.6	3.18571	3308.06	887	19203	1.44654e+07	136771570	2645.11	3.42244	-0.162009	0.0747214	-0.0576579	0.0202768	3.17051
PD-20	-	-	PD	72	pigd	16	no	78	0	batch2	4	4394.26	2331	724	12417	1.0243e+07	96848263	1786.88	3.2521	1575.98	437	7170	6.92529e+06	65479010	1264.84	3.10204	2906.1	613	16269	1.27702e+07	120742721	2243.15	3.35086	-0.150061	0.0987624	-0.0457093	0.0443179	3.07488
PD-20	-	-	PD	72	pigd	16	no	100	0	batch2	4	4454.34	3531.25	1389	16149	1.57294e+07	148722077	2987.14	3.47526	2237.06	891	8454	9.96463e+06	94216060	1925.92	3.28464	4597.36	1793	21791	2.04782e+07	193622407	3934.41	3.59488	-0.190618	0.119625	-0.0862662	0.0651801	3.29804
PD-20	-	-	PD	72	pigd	16	no	7	0	batch2	4	4504.26	2200.88	686	10059	9.91333e+06	93731021	1656.77	3.21926	1583.61	453	7859	7.13298e+06	67442720	1272.46	3.10465	3137.34	730	16509	1.41314e+07	133612829	2474.39	3.39347	-0.114615	0.174206	-0.0102642	0.119762	3.04205
PD-20	-	-	PD	72	pigd	16	no	83	0	batch2	4	4522.03	2517.51	549	20529	1.13842e+07	107638679	1973.4	3.29521	1734.54	434	9431	7.84361e+06	74161759	1423.39	3.15332	3071	430	20248	1.38871e+07	131303607	2408.05	3.38167	-0.141891	0.0864505	-0.0375393	0.032006	3.118
PD-20	-	-	PD	72	pigd	16	no	51	0	batch2	4	4548.47	2756.19	1126	8015	1.25364e+07	118532527	2212.07	3.3448	1952.42	741	7092	8.88052e+06	83965798	1641.28	3.21518	3620.85	1277	16490	1.64693e+07	155718279	2957.9	3.47098	-0.129618	0.126184	-0.0252664	0.0717395	3.16759
PD-20	-	-	PD	72	pigd	16	no	66	0	batch2	4	4616.58	2797.41	1107	9596	1.29145e+07	122107104	2253.3	3.35282	2199.92	769	7299	1.01561e+07	96026436	1888.77	3.27618	4256.51	1515	15861	1.96505e+07	185796766	3593.56	3.55553	-0.0766393	0.202706	0.027712	0.148261	3.17561
PD-20	-	-	PD	72	pigd	16	no	50	0	batch2	4	4880.46	2383.54	802	10273	1.16328e+07	109988294	1839.42	3.26468	1895.3	608	10723	9.24991e+06	87458419	1584.15	3.1998	3330.75	749	21561	1.62556e+07	153697334	2667.8	3.42615	-0.0648851	0.161471	0.0394662	0.107026	3.08747
PD-20	-	-	PD	72	pigd	16	no	76	0	batch2	4	5013.09	2633.91	980	12734	1.3204e+07	124844940	2089.8	3.32011	2106.43	800	8024	1.05597e+07	99842647	1795.28	3.25413	4214.87	1326	19155	2.11295e+07	199780416	3551.92	3.55046	-0.0659718	0.230358	0.0383794	0.175913	3.14289
PD-20	-	-	PD	72	pigd	16	no	59	0	batch2	4	5121.92	2643.13	929	16932	1.35379e+07	128001379	2099.02	3.32202	1946.45	871	11228	9.96955e+06	94262595	1635.3	3.2136	3316.8	1245	22951	1.69884e+07	160626129	2653.85	3.42388	-0.108417	0.101861	-0.00406588	0.0474168	3.1448
PD-20	-	-	PD	72	pigd	16	no	26	0	batch2	4	5139.69	2535.92	815	15821	1.30338e+07	123235721	1991.81	3.29925	1982.13	731	10527	1.01875e+07	96323704	1670.99	3.22297	3450.92	971	22829	1.77366e+07	167700880	2787.97	3.44529	-0.0762747	0.14604	0.0280766	0.0915955	3.12203
PD-20	-	-	PD	72	pigd	16	no	24	0	batch2	4	5169.72	1935.27	570	12345	1.00048e+07	94596107	1391.16	3.14338	1549.87	489	10006	8.01241e+06	75757741	1238.73	3.09298	2517.21	542	20010	1.30133e+07	123041106	1854.26	3.26817	-0.050401	0.124793	0.0539503	0.0703489	2.96616
PD-20	-	-	PD	72	pigd	16	no	87	0	batch2	4	5231.49	2048.18	583	14522	1.0715e+07	101311062	1504.07	3.17727	1721.02	431	10431	9.00348e+06	85128356	1409.87	3.14918	3023.8	532	21446	1.5819e+07	149569238	2360.85	3.37307	-0.0280871	0.195802	0.0762642	0.141357	3.00005
PD-20	-	-	PD	72	pigd	16	no	11	0	batch2	4	5279.93	2185.18	601	13182	1.15376e+07	109088677	1641.07	3.21513	1646.63	484	10053	8.6941e+06	82203168	1335.49	3.12564	3027.44	660	21524	1.59846e+07	151135653	2364.49	3.37374	-0.089487	0.15861	0.0148643	0.104165	3.03791
PD-20	-	-	PD	72	pigd	16	no	1	0	batch2	4	5554.49	2712.24	727	16727	1.50651e+07	142441358	2168.13	3.33608	1951.85	549	15586	1.08415e+07	102507241	1640.71	3.21503	3377.9	813	30550	1.87625e+07	177400562	2714.95	3.43376	-0.121054	0.0976774	-0.0167026	0.0432328	3.15887
PD-20	-	-	PD	72	pigd	16	no	48	0	batch2	4	5567.82	1900.61	623	8339	1.05822e+07	100055570	1356.49	3.13242	1349.95	453	9078	7.51628e+06	71066839	1038.81	3.01653	2382.72	551	18356	1.32665e+07	125435629	1719.77	3.23547	-0.115883	0.103051	-0.0115319	0.0486068	2.9552
PD-20	-	-	PD	72	pigd	16	no	60	0	batch2	4	5598.06	2636.53	983	11678	1.47594e+07	139551368	2092.41	3.32065	2162.31	813	8945	1.21047e+07	114450905	1851.16	3.26744	3890.69	1087	19888	2.17804e+07	205934436	3227.74	3.5089	-0.0532031	0.188252	0.0511482	0.133807	3.14343
PD-20	-	-	PD	72	pigd	16	no	35	0	batch2	4	5796.69	2209.13	674	19173	1.28056e+07	121077952	1665.02	3.22142	1508.7	443	11518	8.74547e+06	82688835	1197.56	3.0783	2683.91	610	26597	1.55578e+07	147099630	2020.96	3.30556	-0.143123	0.084139	-0.0387714	0.0296944	3.04421
PD-20	-	-	PD	72	pigd	16	no	74	0	batch2	4	6095.26	3105.32	792	13989	1.89278e+07	178962902	2561.21	3.40845	2094.13	624	9661	1.27643e+07	120687027	1782.99	3.25115	4251.72	947	22961	2.59153e+07	245030747	3588.77	3.55495	-0.157297	0.1465	-0.0529453	0.0920555	3.23123
PD-20	-	-	PD	72	pigd	16	no	58	0	batch2	4	6178.28	1994.58	609	7805	1.23231e+07	116515288	1450.47	3.16151	1582.13	514	8967	9.77484e+06	92421650	1270.98	3.10414	2600.68	536	17564	1.60678e+07	151921562	1937.73	3.28729	-0.057367	0.125787	0.0469843	0.0713424	2.98429
PD-20	-	-	PD	72	pigd	16	no	46	0	batch2	4	6838.46	2241.62	635	17825	1.53292e+07	144938515	1697.51	3.22981	644.058	367	2381	4.40436e+06	41643503	332.914	2.52233	538.795	361	1516	3.68453e+06	34837426	1	0	-0.707479	-3.22981	-0.603128	-3.28426	3.0526
PD-20	-	-	PD	72	pigd	16	no	68	0	batch2	4	7050.73	1911.71	641	7441	1.3479e+07	127444227	1367.6	3.13596	1454.16	428	10737	1.02529e+07	96941671	1143.02	3.05805	2823.55	493	22117	1.9908e+07	188231632	2160.6	3.33457	-0.0779059	0.198615	0.0264454	0.14417	2.95875
PD-20	-	-	PD	72	pigd	16	no	42	0	batch2	4	8208.2	2746.62	1066	23102	2.25448e+07	213162207	2202.5	3.34292	1825.29	752	12094	1.49823e+07	141658757	1514.14	3.18017	3725.55	1467	28777	3.05801e+07	289136547	3062.6	3.48609	-0.16275	0.143174	-0.0583984	0.0887296	3.1657
PD-20	-	-	PD	72	pigd	16	no	43	0	batch2	4	8500.22	2459.98	847	13455	2.09104e+07	197708598	1915.87	3.28237	1731.7	579	12373	1.47198e+07	139176797	1420.56	3.15246	3393.47	844	28793	2.88452e+07	272733146	2730.52	3.43625	-0.129907	0.15388	-0.0255555	0.0994355	3.10515
PD-20	-	-	PD	72	pigd	16	no	93	0	batch2	4	9217.08	2935.2	965	19089	2.7054e+07	255797235	2391.09	3.3786	1949.94	692	10777	1.79728e+07	169933531	1638.8	3.21453	3907.14	1311	26992	3.60124e+07	340499017	3244.19	3.51111	-0.164071	0.132509	-0.0597197	0.0780648	3.20138
PD-20	-	-	PD	72	pigd	16	no	71	0	batch2	4	10299.1	2911.56	750	10712	2.99865e+07	283524376	2367.44	3.37428	1936.34	467	8296	1.99427e+07	188558841	1625.2	3.21091	4321.69	884	21886	4.45097e+07	420841792	3658.74	3.56333	-0.163374	0.189052	-0.0590226	0.134607	3.19707
PD-20	-	-	PD	72	pigd	16	no	57	0	batch2	4	11159.3	3075.63	635	20108	3.43219e+07	324515711	2531.52	3.40338	2181.39	392	13308	2.43429e+07	230163129	1870.25	3.2719	4186.67	572	27434	4.67204e+07	441743852	3523.72	3.547	-0.131481	0.143621	-0.0271299	0.0891762	3.22617
PD-21	-	-	PD	68	pigd	26	no	45	0	batch2	5	974.852	6034.14	2305	16167	5.8824e+06	55610675	5602.84	3.74841	3576.87	1351	11200	3.48692e+06	32964460	3419.81	3.534	7690.23	2830	28059	7.49684e+06	70873210	7620.05	3.88196	-0.214406	0.13355	-0.110055	0.0791052	3.57119
PD-21	-	-	PD	68	pigd	26	no	55	0	batch2	5	1026.89	5526.54	2099	15897	5.67518e+06	53651680	5095.24	3.70716	3237.25	1359	7962	3.32431e+06	31427200	3080.18	3.48858	6498.87	2706	19519	6.67365e+06	63090991	6428.68	3.80812	-0.218588	0.100958	-0.114236	0.046513	3.52995
PD-21	-	-	PD	68	pigd	26	no	39	0	batch2	5	1105.81	3847.78	1226	12120	4.2549e+06	40224693	3416.47	3.53358	2609.78	876	9263	2.88591e+06	27282676	2452.72	3.38965	5044.44	1616	21168	5.57817e+06	52734532	4974.25	3.69673	-0.14393	0.16315	-0.039579	0.108705	3.35637
PD-21	-	-	PD	68	pigd	26	no	61	0	batch2	5	1215.71	3072.44	1205	12229	3.73519e+06	35311526	2641.13	3.42179	1626.37	714	5400	1.97719e+06	18691864	1469.31	3.16711	2995.39	1134	11398	3.64152e+06	34425962	2925.2	3.46616	-0.254678	0.0443656	-0.150327	-0.010079	3.24458
PD-21	-	-	PD	68	pigd	26	no	57	0	batch2	5	1223.75	4065.82	1434	13594	4.97555e+06	47037522	3634.52	3.56045	2493.53	928	8070	3.05145e+06	28847598	2336.46	3.36856	5033.94	1750	18068	6.16027e+06	58237601	4963.75	3.69581	-0.191888	0.135363	-0.0875368	0.0809187	3.38323
PD-21	-	-	PD	68	pigd	26	no	75	0	batch2	5	1253.68	4816.7	2297	15444	6.03862e+06	57087541	4385.4	3.64201	2739.38	1271	10137	3.43432e+06	32467138	2582.32	3.41201	5270.88	2269	21028	6.60802e+06	62470483	5200.7	3.71606	-0.229999	0.0740528	-0.125648	0.0196082	3.4648
PD-21	-	-	PD	68	pigd	26	no	4	0	batch2	5	1303.51	5527.4	2442	17778	7.20499e+06	68114110	5096.09	3.70724	3003.05	1394	10590	3.9145e+06	37006652	2845.99	3.45423	5924.44	2579	23575	7.72254e+06	73006919	5854.26	3.76747	-0.253004	0.0602348	-0.148652	0.00579024	3.53002
PD-21	-	-	PD	68	pigd	26	no	10	0	batch2	5	1306.04	3878.15	1492	21590	5.06503e+06	47883475	3446.84	3.53742	2280.21	745	10614	2.97805e+06	28153722	2123.14	3.32698	3980.09	1145	22128	5.19817e+06	49142113	3909.9	3.59217	-0.210442	0.0547445	-0.106091	0.000299909	3.36021
PD-21	-	-	PD	68	pigd	26	no	82	0	batch2	5	1327.2	4344.22	2093	15708	5.76565e+06	54506938	3912.92	3.5925	2276.94	843	8309	3.02195e+06	28568741	2119.87	3.32631	5041.54	1983	24294	6.69113e+06	63256205	4971.36	3.69647	-0.26619	0.103974	-0.161839	0.0495299	3.41529
PD-21	-	-	PD	68	pigd	26	no	52	0	batch2	5	1420.07	3490.89	1503	11510	4.95731e+06	46865131	3059.58	3.48566	2137.72	775	6574	3.03572e+06	28698951	1980.66	3.29681	4182.49	1368	15454	5.93944e+06	56149920	4112.3	3.61409	-0.188852	0.128424	-0.0845004	0.073979	3.30845
PD-21	-	-	PD	68	pigd	26	no	50	0	batch2	5	1438.58	7480.13	2052	24283	1.07608e+07	101729710	7048.82	3.84812	4392.91	1092	11309	6.31957e+06	59743582	4235.85	3.62694	8841.81	2023	29699	1.27197e+07	120248657	8771.63	3.94308	-0.221176	0.0949638	-0.116825	0.0405192	3.6709
PD-21	-	-	PD	68	pigd	26	no	27	0	batch2	5	1525.64	2312.74	653	11597	3.5284e+06	33356571	1881.43	3.27449	1307.77	399	6203	1.99518e+06	18861956	1150.71	3.06096	2658.65	744	14618	4.05614e+06	38345651	2588.46	3.41304	-0.213524	0.138554	-0.109172	0.0841093	3.09727
PD-21	-	-	PD	68	pigd	26	no	19	0	batch2	5	1544.79	2638.35	996	13227	4.07568e+06	38530425	2207.04	3.34381	1378.68	564	5856	2.12977e+06	20134309	1221.62	3.08694	2668.03	972	13912	4.12154e+06	38963948	2597.85	3.41461	-0.256874	0.0708035	-0.152523	0.0163589	3.1666
PD-21	-	-	PD	68	pigd	26	no	46	0	batch2	5	1570.6	3838.58	1326	18653	6.02886e+06	56995238	3407.27	3.53241	2250.08	729	9710	3.53397e+06	33409219	2093.02	3.32077	4845.39	1671	25912	7.61015e+06	71944398	4775.21	3.67899	-0.211634	0.146585	-0.107283	0.0921407	3.35519
PD-21	-	-	PD	68	pigd	26	no	22	0	batch2	5	1666.54	3789.26	1452	15765	6.31494e+06	59699807	3357.96	3.52607	2288.46	665	9578	3.81379e+06	36054620	2131.39	3.32866	4658.85	1349	23871	7.76415e+06	73400239	4588.67	3.66169	-0.197411	0.135612	-0.0930602	0.0811674	3.34886
PD-21	-	-	PD	68	pigd	26	no	53	0	batch2	5	1738.36	2967.41	1023	14046	5.15843e+06	48766464	2536.11	3.40417	1840.5	611	5570	3.19946e+06	30246847	1683.44	3.2262	3492.53	1104	11788	6.07128e+06	57396293	3422.35	3.53432	-0.17797	0.130157	-0.0736186	0.0757121	3.22695
PD-21	-	-	PD	68	pigd	26	no	31	0	batch2	5	1807.75	2563.09	991	9401	4.63342e+06	43803131	2131.78	3.32874	1639.66	642	7180	2.96409e+06	28021718	1482.59	3.17102	3120.51	1056	18177	5.6411e+06	53329517	3050.33	3.48435	-0.15772	0.155604	-0.0533692	0.101159	3.15153
PD-21	-	-	PD	68	pigd	26	no	13	0	batch2	5	1814.31	4196.58	1639	13968	7.61388e+06	71979663	3765.27	3.5758	2493.41	894	8841	4.52381e+06	42766925	2336.34	3.36854	5004.46	1789	19052	9.07963e+06	85836468	4934.27	3.69322	-0.207259	0.117427	-0.102908	0.0629825	3.39858
PD-21	-	-	PD	68	pigd	26	no	85	0	batch2	5	1892.37	6498.69	2580	16626	1.22979e+07	116261536	6067.38	3.783	4269.38	1629	11369	8.07926e+06	76379172	4112.31	3.61409	10319.9	3379	34868	1.95291e+07	184623394	10249.7	4.01071	-0.168915	0.227711	-0.0645638	0.173267	3.60579
PD-21	-	-	PD	68	pigd	26	no	6	0	batch2	5	2194.05	3301.75	1114	15461	7.24422e+06	68484934	2870.45	3.45795	1968.41	609	9985	4.3188e+06	40828774	1811.35	3.258	3485.57	1172	21232	7.64751e+06	72297599	3415.38	3.53344	-0.199948	0.0754897	-0.0955964	0.0210452	3.28074
PD-21	-	-	PD	68	pigd	26	no	98	0	batch2	5	2308.08	2253.2	700	9518	5.20056e+06	49164767	1821.89	3.26052	1265.49	394	5525	2.92085e+06	27612928	1108.42	3.04471	2222.73	699	11895	5.13023e+06	48499887	2152.54	3.33295	-0.215817	0.0724292	-0.111465	0.0179846	3.08331
PD-21	-	-	PD	68	pigd	26	no	89	0	batch2	5	2365.62	5622.54	2241	18234	1.33008e+07	125742486	5191.23	3.71527	3477.58	1369	11420	8.22665e+06	77772565	3320.51	3.52121	7111.47	2419	25019	1.68231e+07	159040881	7041.28	3.84765	-0.194065	0.132381	-0.089714	0.0779367	3.53806
PD-21	-	-	PD	68	pigd	26	no	20	0	batch2	5	2697.66	2249.3	692	24038	6.06785e+06	57363887	1817.99	3.25959	1201.27	357	9404	3.24063e+06	30636096	1044.21	3.01879	2389.02	713	21423	6.44478e+06	60927223	2318.84	3.36527	-0.240804	0.105678	-0.136453	0.0512333	3.08238
PD-21	-	-	PD	68	pigd	26	no	86	0	batch2	5	2826.61	6071.55	2369	15097	1.71619e+07	162244066	5640.25	3.7513	3703.01	1497	9407	1.04669e+07	98951693	3545.94	3.54973	8050.16	2439	22815	2.27546e+07	215116498	7979.98	3.902	-0.201567	0.150704	-0.0972154	0.0962591	3.57409
PD-21	-	-	PD	68	pigd	26	no	91	0	batch2	5	2869.13	7625.47	2506	17740	2.18784e+07	206833133	7194.16	3.85698	5655.46	1960	15186	1.62263e+07	153398772	5498.4	3.74024	12715.1	3890	36431	3.64813e+07	344884638	12644.9	4.10192	-0.116744	0.244936	-0.0123925	0.190492	3.67977
PD-21	-	-	PD	68	pigd	26	no	44	0	batch2	5	2888.17	4789.64	1139	16135	1.38333e+07	130776209	4358.33	3.63932	2639.3	678	8603	7.62275e+06	72063468	2482.24	3.39484	5693.01	1353	20977	1.64424e+07	155442024	5622.83	3.74995	-0.244477	0.110635	-0.140126	0.0561902	3.46211
PD-21	-	-	PD	68	pigd	26	no	8	0	batch2	5	2956.18	3904.25	1151	19320	1.15417e+07	109112176	3472.95	3.5407	2592.48	608	12160	7.66386e+06	72452149	2435.42	3.38657	4884.35	909	30877	1.4439e+07	136502902	4814.16	3.68252	-0.154124	0.141823	-0.0497731	0.0873781	3.36349
PD-21	-	-	PD	68	pigd	26	no	99	0	batch2	5	3081.11	2714.7	857	22281	8.3643e+06	79073906	2283.4	3.35858	1444.23	503	10756	4.44982e+06	42067466	1287.16	3.10963	2538.99	879	19708	7.82291e+06	73955730	2468.81	3.39249	-0.248948	0.0339055	-0.144596	-0.0205391	3.18137
PD-21	-	-	PD	68	pigd	26	no	5	0	batch2	5	3181.18	3666.14	1180	12352	1.16626e+07	110255595	3234.84	3.50985	2305.06	566	7991	7.33281e+06	69322492	2148	3.33203	4269.17	1247	16717	1.3581e+07	128391128	4198.99	3.62314	-0.177818	0.113292	-0.0734668	0.0588478	3.33264
PD-21	-	-	PD	68	pigd	26	no	97	0	batch2	5	3196.51	2458.62	749	12629	7.85903e+06	74297196	2027.32	3.30692	1606.16	458	8306	5.13411e+06	48536513	1449.1	3.1611	3185.37	878	21980	1.01821e+07	96258747	3115.19	3.49348	-0.145825	0.186562	-0.0414739	0.132118	3.12971
PD-21	-	-	PD	68	pigd	26	no	78	0	batch2	5	3329.79	5293	1867	24234	1.76246e+07	166618324	4861.69	3.68679	3556	964	16302	1.18408e+07	111939453	3398.94	3.53134	7815.87	1997	33019	2.60252e+07	246035771	7745.69	3.88906	-0.155444	0.202272	-0.0510927	0.147828	3.50957
PD-21	-	-	PD	68	pigd	26	no	66	0	batch2	5	3409.34	4979.72	1731	15437	1.69775e+07	160501200	4548.41	3.65786	2962.5	1069	9802	1.01002e+07	95484295	2805.44	3.448	7195.57	2365	28260	2.45321e+07	231920532	7125.39	3.85281	-0.209859	0.194949	-0.105508	0.140505	3.48065
PD-21	-	-	PD	68	pigd	26	no	62	0	batch2	5	3513.53	4748.06	1521	19860	1.66825e+07	157711733	4316.76	3.63516	2823.97	889	12043	9.9221e+06	93800905	2666.9	3.42601	6702.52	2046	29993	2.35495e+07	222630897	6632.34	3.82167	-0.20915	0.186509	-0.104799	0.132064	3.45794
PD-21	-	-	PD	68	pigd	26	no	7	0	batch2	5	3690.39	3786.47	1294	14869	1.39736e+07	132102481	3355.17	3.52571	2307.13	734	7133	8.5142e+06	80491021	2150.06	3.33245	4532.53	1299	53864	1.67268e+07	158130996	4462.35	3.64956	-0.193263	0.123849	-0.0889118	0.0694048	3.3485
PD-21	-	-	PD	68	pigd	26	no	88	0	batch2	5	3753.22	4966.74	1982	16281	1.86413e+07	176229834	4535.43	3.65662	3159.25	989	11232	1.18574e+07	112096355	3002.18	3.47744	7093.58	2125	30195	2.66238e+07	251694322	7023.39	3.84655	-0.179182	0.189928	-0.0748304	0.135484	3.47941
PD-21	-	-	PD	68	pigd	26	no	2	0	batch2	5	3786.23	9833.56	2474	22099	3.72321e+07	351982590	9402.26	3.97323	7065.25	2276	16004	2.67506e+07	252893540	6908.19	3.83936	15209.1	3515	37989	5.75852e+07	544395381	15138.9	4.1801	-0.133868	0.206863	-0.0295169	0.152419	3.79602
PD-21	-	-	PD	68	pigd	26	no	3	0	batch2	5	3895.07	8165.21	2961	21980	3.18041e+07	300667634	7733.91	3.8884	6207.68	2176	18644	2.41794e+07	228585474	6050.62	3.7818	12500.8	4168	44921	4.86914e+07	460315841	12430.6	4.09449	-0.106599	0.206093	-0.00224792	0.151648	3.71119
PD-21	-	-	PD	68	pigd	26	no	54	0	batch2	5	3980.86	3321.47	1121	16924	1.32223e+07	125000372	2890.17	3.46092	2183.37	673	10078	8.6917e+06	82169039	2026.31	3.30671	4376.98	1367	24016	1.74241e+07	164723209	4306.79	3.63415	-0.154218	0.173231	-0.0498664	0.118786	3.28371
PD-21	-	-	PD	68	pigd	26	no	84	0	batch2	5	4002.01	6087.79	2028	18448	2.43634e+07	230325395	5656.48	3.75255	3525.12	1202	11335	1.41076e+07	133369548	3368.06	3.52738	8397.53	1650	32857	3.3607e+07	317712275	8327.35	3.92051	-0.225167	0.16796	-0.120815	0.113516	3.57533
PD-21	-	-	PD	68	pigd	26	no	11	0	batch2	5	4021.27	5347.65	1507	21947	2.15043e+07	203296090	4916.34	3.69164	3512.65	1043	14793	1.41253e+07	133536798	3355.58	3.52577	7727.55	2197	40740	3.10745e+07	293770693	7657.37	3.88408	-0.165874	0.192438	-0.0615225	0.137993	3.51443
PD-21	-	-	PD	68	pigd	26	no	59	0	batch2	5	4074.37	5725.87	2051	25229	2.33293e+07	220549032	5294.56	3.72383	3801.41	1341	18589	1.54884e+07	146422859	3644.35	3.56162	9107.77	3097	50429	3.71084e+07	350813277	9037.59	3.95605	-0.16221	0.232223	-0.0578587	0.177778	3.54662
PD-21	-	-	PD	68	pigd	26	no	60	0	batch2	5	4123.02	6865.78	2443	24565	2.83078e+07	267614220	6434.47	3.80851	4771.77	1769	16687	1.96741e+07	185993909	4614.7	3.66414	11384.9	3703	45614	4.69402e+07	443760044	11314.7	4.05364	-0.144369	0.24513	-0.0400178	0.190686	3.6313
PD-21	-	-	PD	68	pigd	26	no	48	0	batch2	5	4263.5	9513.99	2600	27095	4.05629e+07	383470898	9082.68	3.95821	6731.59	1997	21082	2.87001e+07	271323423	6574.53	3.81786	15647.1	4207	52090	6.67113e+07	630670862	15576.9	4.19248	-0.14035	0.234266	-0.0359985	0.179822	3.781
PD-21	-	-	PD	68	pigd	26	no	49	0	batch2	5	4275.66	7554.82	2472	22861	3.23019e+07	305373515	7123.52	3.85269	5208	1591	15926	2.22677e+07	210512714	5050.94	3.70337	12097	3303	41903	5.17226e+07	488972286	12026.8	4.08015	-0.149322	0.227456	-0.044971	0.173011	3.67548
PD-21	-	-	PD	68	pigd	26	no	1	0	batch2	5	4296.5	8110.91	2870	20631	3.48485e+07	329448994	7679.61	3.88534	5746.34	2339	15563	2.46891e+07	233404705	5589.27	3.74736	11608.7	4018	34308	4.9877e+07	471524137	11538.6	4.06215	-0.137984	0.176813	-0.0336323	0.122368	3.70813
PD-21	-	-	PD	68	pigd	26	no	23	0	batch2	5	4315.22	2614.4	875	16940	1.12817e+07	106654601	2183.1	3.33907	1606.53	531	9961	6.93252e+06	65538195	1449.46	3.16121	2977.7	889	21335	1.28494e+07	121475272	2907.52	3.46352	-0.177867	0.124449	-0.0735153	0.0700043	3.16186
PD-21	-	-	PD	68	pigd	26	no	12	0	batch2	5	4325.38	5174.43	1597	25439	2.23814e+07	211587526	4743.12	3.67606	3430.91	994	15287	1.484e+07	140293259	3273.84	3.51506	7912.3	2069	41938	3.42237e+07	323541916	7842.12	3.89443	-0.161006	0.218369	-0.056655	0.163924	3.49885
PD-21	-	-	PD	68	pigd	26	no	43	0	batch2	5	4354.04	2835.87	736	12772	1.23475e+07	116730201	2404.57	3.38104	1656.11	454	8465	7.21076e+06	68168615	1499.04	3.17581	3351.03	769	20473	1.45905e+07	137934923	3280.84	3.51599	-0.205223	0.134948	-0.100872	0.0805038	3.20382
PD-21	-	-	PD	68	pigd	26	no	33	0	batch2	5	4397.2	3315.85	1107	20285	1.45805e+07	137839826	2884.54	3.46008	2300.86	729	10633	1.01174e+07	95646929	2143.8	3.33118	4380.84	1353	29619	1.92634e+07	182111558	4310.66	3.63454	-0.128893	0.174466	-0.0245414	0.120022	3.28286
PD-21	-	-	PD	68	pigd	26	no	29	0	batch2	5	4596.91	3534.72	1132	16329	1.62488e+07	153611905	3103.42	3.49184	2218.74	756	10710	1.01993e+07	96421908	2061.67	3.31422	4422.69	1331	27248	2.03307e+07	192201157	4352.5	3.63874	-0.17762	0.146899	-0.0732685	0.0924547	3.31463
PD-21	-	-	PD	68	pigd	26	no	24	0	batch2	5	4862.2	3945.14	1252	17464	1.91821e+07	181342442	3513.84	3.54578	2697.61	925	12406	1.31163e+07	123998437	2540.55	3.40493	5437.39	1635	31713	2.64377e+07	249934976	5367.2	3.72975	-0.140854	0.183966	-0.0365029	0.129522	3.36857
PD-21	-	-	PD	68	pigd	26	no	25	0	batch2	5	4951.37	4991.92	1770	19167	2.47168e+07	233666601	4560.61	3.65902	3333.43	1063	14395	1.65051e+07	156034766	3176.37	3.50193	7263.65	2064	44706	3.59651e+07	340004402	7193.47	3.85694	-0.157092	0.197915	-0.0527404	0.143471	3.48181
PD-21	-	-	PD	68	pigd	26	no	21	0	batch2	5	4956.88	3066.05	1137	17986	1.5198e+07	143678056	2634.74	3.42074	1870.52	716	7539	9.27191e+06	87654211	1713.45	3.23387	3666.16	1364	18558	1.81727e+07	171799793	3595.97	3.55582	-0.186866	0.135078	-0.0825151	0.0806337	3.24353
PD-21	-	-	PD	68	pigd	26	no	80	0	batch2	5	5153.94	6453.79	2305	30796	3.32624e+07	314454274	6022.48	3.77978	4755.87	1769	23807	2.45115e+07	231725002	4598.81	3.66265	11983.8	4337	61171	6.1764e+07	583900452	11913.7	4.07604	-0.11713	0.29627	-0.012779	0.241825	3.60256
PD-21	-	-	PD	68	pigd	26	no	18	0	batch2	5	5190.33	4343.81	1372	22600	2.25458e+07	213142017	3912.5	3.59245	2986.24	936	16151	1.54995e+07	146528608	2829.17	3.45166	5985.17	1911	38966	3.1065e+07	293680534	5914.99	3.77195	-0.140795	0.179499	-0.036444	0.125055	3.41524
PD-21	-	-	PD	68	pigd	26	no	9	0	batch2	5	5199	5359.5	1733	25223	2.78641e+07	263419585	4928.2	3.69269	4137.23	1189	16837	2.15095e+07	203345084	3980.17	3.5999	8812.9	2498	45362	4.58183e+07	433154126	8742.72	3.94165	-0.0927863	0.248958	0.011565	0.194514	3.51547
PD-21	-	-	PD	68	pigd	26	no	100	0	batch2	5	5219.73	5540.47	1911	26077	2.89198e+07	273400065	5109.17	3.70835	3619.03	1276	16342	1.88904e+07	178584585	3461.97	3.53932	7904.16	2664	40351	4.12576e+07	390038546	7833.97	3.89398	-0.169027	0.185632	-0.0646759	0.131188	3.53114
PD-21	-	-	PD	68	pigd	26	no	76	0	batch2	5	5326.78	7450.76	2665	26742	3.96886e+07	375205546	7019.46	3.8463	5209.94	2091	20040	2.77522e+07	262361969	5052.87	3.70354	11638	4510	48401	6.1993e+07	586065855	11567.8	4.06325	-0.142765	0.216947	-0.0384139	0.162503	3.66909
PD-21	-	-	PD	68	pigd	26	no	47	0	batch2	5	5345.5	7478.38	1887	28947	3.99757e+07	377919662	7047.07	3.84801	4882.79	1369	17330	2.6101e+07	246751907	4725.73	3.67447	10523.1	3017	42848	5.62514e+07	531786496	10452.9	4.01924	-0.17354	0.17123	-0.0691885	0.116786	3.6708
PD-21	-	-	PD	68	pigd	26	no	14	0	batch2	5	5353.01	3955.32	1183	22797	2.11729e+07	200163013	3524.02	3.54704	2631.8	802	11338	1.40881e+07	133184815	2474.74	3.39353	5529.92	1764	32687	2.96017e+07	279846934	5459.73	3.73717	-0.153509	0.190133	-0.0491578	0.135689	3.36982
PD-21	-	-	PD	68	pigd	26	no	90	0	batch2	5	5391.09	6954.85	2101	21839	3.74942e+07	354460639	6523.54	3.81448	4786.58	1518	14487	2.58049e+07	243952871	4629.52	3.66554	10613.7	2700	38292	5.72196e+07	540938893	10543.5	4.02299	-0.148948	0.208503	-0.0445963	0.154058	3.63727
PD-21	-	-	PD	68	pigd	26	no	93	0	batch2	5	5455.62	3904.88	1008	18605	2.13035e+07	201397860	3473.57	3.54078	2665.12	728	12886	1.45399e+07	137456245	2508.06	3.39934	5569.61	1393	30689	3.03857e+07	287258277	5499.43	3.74032	-0.141439	0.199541	-0.0370875	0.145097	3.36356
PD-21	-	-	PD	68	pigd	26	no	95	0	batch2	5	5565.95	3494.09	1141	22133	1.94479e+07	183855506	3062.78	3.48612	2344.78	751	15792	1.30509e+07	123379790	2187.71	3.33999	4568.75	1232	34767	2.54294e+07	240403280	4498.57	3.65307	-0.146126	0.166958	-0.0417749	0.112514	3.3089
PD-21	-	-	PD	68	pigd	26	no	58	0	batch2	5	5602.55	4987.98	1195	28876	2.79454e+07	264188134	4556.67	3.65865	3864.62	679	21861	2.16517e+07	204689409	3707.55	3.56909	9288.06	1835	56734	5.20368e+07	491942255	9217.88	3.96463	-0.0895603	0.305983	0.014791	0.251539	3.48143
PD-21	-	-	PD	68	pigd	26	no	42	0	batch2	5	5624.34	4082.66	1399	16322	2.29623e+07	217079219	3651.36	3.56245	2682.87	891	10613	1.50894e+07	142650816	2525.81	3.4024	5837.85	1830	27750	3.2834e+07	310404302	5767.67	3.761	-0.160054	0.198546	-0.055703	0.144101	3.38524
PD-21	-	-	PD	68	pigd	26	no	51	0	batch2	5	5666.65	5691.77	1822	24598	3.22532e+07	304913810	5260.46	3.72102	4847.34	1511	24329	2.74682e+07	259676757	4690.27	3.6712	10337	2975	65515	5.8576e+07	553762549	10266.8	4.01144	-0.0498258	0.290411	0.0545255	0.235966	3.54381
PD-21	-	-	PD	68	pigd	26	no	36	0	batch2	5	5701.66	3180.34	1267	24901	1.81332e+07	171426840	2749.04	3.43918	2216.28	881	15283	1.26365e+07	119461865	2059.22	3.3137	4074.31	1626	38611	2.32303e+07	219613230	4004.12	3.60251	-0.125479	0.163327	-0.0211276	0.108882	3.26197
PD-21	-	-	PD	68	pigd	26	no	83	0	batch2	5	5792.84	4078.57	1464	24986	2.36265e+07	223358871	3647.27	3.56197	2655.66	660	12388	1.53838e+07	145434786	2498.6	3.3977	6393.04	1655	34661	3.70339e+07	350108424	6322.86	3.80091	-0.164271	0.238946	-0.0599193	0.184501	3.38475
PD-21	-	-	PD	68	pigd	26	no	74	0	batch2	5	5799.5	9446.09	2659	29017	5.47826e+07	517900725	9014.78	3.95496	6104.87	1863	21521	3.54052e+07	334711759	5947.81	3.77436	13770.4	3954	57774	7.98614e+07	754988641	13700.2	4.13673	-0.180598	0.181771	-0.0762471	0.127327	3.77774
PD-21	-	-	PD	68	pigd	26	no	63	0	batch2	5	5979.96	5358.11	1703	22066	3.20413e+07	302910322	4926.81	3.69257	3218.17	1120	13064	1.92446e+07	181933018	3061.11	3.48588	7864.53	2503	42328	4.70296e+07	444605250	7794.34	3.89178	-0.206687	0.199214	-0.102335	0.144769	3.51535
PD-21	-	-	PD	68	pigd	26	no	15	0	batch2	5	6004.19	7079.88	2205	28142	4.25089e+07	401867953	6648.57	3.82273	4486.82	1253	23432	2.69397e+07	254680856	4329.76	3.63646	10388.2	2476	64619	6.23726e+07	589654721	10318	4.0136	-0.186265	0.190868	-0.0819136	0.136423	3.64552
PD-21	-	-	PD	68	pigd	26	no	35	0	batch2	5	6038.99	3727.81	1269	20375	2.25122e+07	212824615	3296.51	3.51805	2667.23	813	13938	1.61074e+07	152274852	2510.17	3.3997	5163.33	1642	35012	3.11813e+07	294779821	5093.15	3.70699	-0.118352	0.188932	-0.0140004	0.134488	3.34084
PD-21	-	-	PD	68	pigd	26	no	41	0	batch2	5	6178.82	6729.15	1852	27301	4.15782e+07	393069852	6297.84	3.79919	4251.76	955	25469	2.62709e+07	248358087	4094.7	3.61222	10141.1	2219	65116	6.26598e+07	592369605	10070.9	4.00307	-0.18697	0.203875	-0.0826188	0.149431	3.62198
PD-21	-	-	PD	68	pigd	26	no	68	0	batch2	5	6212.04	3547.25	1105	23699	2.20356e+07	208319129	3115.94	3.49359	2242.85	661	13333	1.39327e+07	131715787	2085.79	3.31927	4605.61	1309	31210	2.86102e+07	270473497	4535.42	3.65662	-0.174319	0.163029	-0.0699682	0.108584	3.31638
PD-21	-	-	PD	68	pigd	26	no	77	0	batch2	5	6219.02	7871.31	2796	28288	4.89518e+07	462777645	7440	3.87157	5497.98	1672	17709	3.41921e+07	323243019	5340.92	3.72762	12432.2	3191	46098	7.73164e+07	730928728	12362.1	4.09209	-0.143957	0.220518	-0.0396054	0.166073	3.69436
PD-21	-	-	PD	68	pigd	26	no	17	0	batch2	5	6234.15	4548.61	1155	22854	2.83567e+07	268077066	4117.31	3.61461	2729.18	725	14047	1.70141e+07	160846947	2572.12	3.41029	6169.82	1506	44331	3.84636e+07	363624606	6099.64	3.7853	-0.204323	0.170691	-0.0999714	0.116246	3.4374
PD-21	-	-	PD	68	pigd	26	no	87	0	batch2	5	6240.28	7832.26	2881	25448	4.88755e+07	462056079	7400.95	3.86929	5493.75	2384	18561	3.42826e+07	324098527	5336.69	3.72727	14515.7	5136	56271	9.05821e+07	856339468	14445.5	4.15973	-0.142015	0.290446	-0.0376641	0.236001	3.69207
PD-21	-	-	PD	68	pigd	26	no	37	0	batch2	5	6308.51	5805.51	1302	27370	3.66241e+07	346234847	5374.21	3.73031	3797.26	625	14360	2.39551e+07	226465076	3640.2	3.56113	8499.76	1403	38376	5.36208e+07	506917058	8429.57	3.92581	-0.169189	0.195491	-0.0648376	0.141047	3.5531
PD-21	-	-	PD	68	pigd	26	no	69	0	batch2	5	6384.67	6775.03	1972	22485	4.32563e+07	408933803	6343.72	3.80234	4604.51	1291	20046	2.93982e+07	277923383	4447.44	3.64811	10300	2584	52228	6.57618e+07	621694905	10229.8	4.00987	-0.154234	0.207522	-0.0498824	0.153077	3.62513
PD-21	-	-	PD	68	pigd	26	no	81	0	batch2	5	6395.88	5675.58	1643	22197	3.63003e+07	343174001	5244.28	3.71969	4011.71	1130	14522	2.56584e+07	242568172	3854.65	3.58598	10241.5	2484	40507	6.55037e+07	619254942	10171.4	4.00738	-0.133701	0.287694	-0.0293494	0.233249	3.54247
PD-21	-	-	PD	68	pigd	26	no	79	0	batch2	5	6436.5	6026.57	2277	20393	3.87901e+07	366711063	5595.27	3.74782	4039.98	1247	16091	2.60033e+07	245828877	3882.92	3.58916	9618.18	2864	55432	6.19074e+07	585256757	9548	3.97991	-0.158663	0.232091	-0.0543114	0.177647	3.57061
PD-21	-	-	PD	68	pigd	26	no	28	0	batch2	5	6446.23	3312.28	1253	24299	2.13518e+07	201853981	2880.98	3.45954	2180.72	842	10972	1.40574e+07	132895448	2023.66	3.30614	4099.63	1463	27523	2.64271e+07	249835287	4029.44	3.60524	-0.153403	0.145705	-0.0490514	0.0912602	3.28233
PD-21	-	-	PD	68	pigd	26	no	30	0	batch2	5	6453.64	4440.28	1431	20600	2.8656e+07	270906172	4008.98	3.60303	2912.51	904	12617	1.87963e+07	177694865	2755.44	3.44019	5778.75	1808	37513	3.7294e+07	352567375	5708.57	3.75653	-0.162843	0.153493	-0.0584912	0.0990488	3.42582
PD-21	-	-	PD	68	pigd	26	no	92	0	batch2	5	6455.01	2896.19	1006	23799	1.8695e+07	176737229	2464.89	3.3918	2017.53	587	16309	1.30232e+07	123117491	1860.46	3.26962	3610.41	1215	35271	2.33052e+07	220321329	3540.22	3.54903	-0.122176	0.157234	-0.0178247	0.102789	3.21458
PD-21	-	-	PD	68	pigd	26	no	72	0	batch2	5	6495.74	5496.73	1514	28063	3.57053e+07	337548437	5065.42	3.70462	3891.47	1105	16447	2.52779e+07	238971099	3734.4	3.57222	8525.69	2349	44886	5.53806e+07	523554083	8455.51	3.92714	-0.132394	0.222524	-0.028043	0.16808	3.5274
PD-21	-	-	PD	68	pigd	26	no	70	0	batch2	5	6597.28	5553.6	2105	25738	3.66387e+07	346372438	5122.29	3.70946	3395.99	1278	14691	2.24043e+07	211804804	3238.93	3.5104	8155.7	2674	34551	5.38055e+07	508663119	8085.52	3.90771	-0.199063	0.198244	-0.0947114	0.143799	3.53225
PD-21	-	-	PD	68	pigd	26	no	65	0	batch2	5	6791.39	3081.77	860	15974	2.09295e+07	197862020	2650.47	3.42332	2023.48	476	11892	1.37422e+07	129915632	1866.42	3.27101	4134.22	998	31948	2.80771e+07	265433235	4064.03	3.60896	-0.152313	0.185635	-0.0479618	0.13119	3.24611
PD-21	-	-	PD	68	pigd	26	no	96	0	batch2	5	6878.97	3498.69	1097	21117	2.40674e+07	227526631	3067.38	3.48677	2162.7	812	13411	1.48772e+07	140644955	2005.64	3.30225	4144.92	1440	29393	2.85128e+07	269552661	4074.74	3.6101	-0.184515	0.123332	-0.0801634	0.0688875	3.30955
PD-21	-	-	PD	68	pigd	26	no	16	0	batch2	5	6882.57	3665.78	1106	18746	2.523e+07	238517928	3234.48	3.5098	2500.08	721	14155	1.72069e+07	162670008	2343.01	3.36977	5146.17	1499	43790	3.54189e+07	334840607	5075.98	3.70552	-0.140029	0.195716	-0.0356782	0.141272	3.33259
PD-21	-	-	PD	68	pigd	26	no	71	0	batch2	5	6936.62	6135.45	1607	26009	4.25593e+07	402344658	5704.15	3.75619	3761.17	1031	17096	2.60898e+07	246646269	3604.11	3.5568	8481.65	2265	49764	5.8834e+07	556201227	8411.47	3.92487	-0.199393	0.168681	-0.0950419	0.114236	3.57898
PD-21	-	-	PD	68	pigd	26	no	56	0	batch2	5	6942.65	3894.88	893	20248	2.70408e+07	255636379	3463.57	3.53952	2763.16	724	13608	1.91837e+07	181357342	2606.1	3.41599	5741.05	1364	37757	3.98581e+07	376808027	5670.86	3.75365	-0.123533	0.214125	-0.019182	0.159681	3.36231
PD-21	-	-	PD	68	pigd	26	no	40	0	batch2	5	6953.65	3728.65	1054	20973	2.59277e+07	245113870	3297.34	3.51816	2381.82	682	11973	1.65623e+07	156576047	2224.76	3.34728	4871.21	1320	31977	3.38727e+07	320223394	4801.02	3.68133	-0.170882	0.16317	-0.0665305	0.108725	3.34095
PD-21	-	-	PD	68	pigd	26	no	67	0	batch2	5	6958.73	3652.12	1241	16180	2.54141e+07	240258199	3220.81	3.50797	2362.88	774	10949	1.64426e+07	155444248	2205.81	3.34357	4902.89	1451	35149	3.41179e+07	322541366	4832.7	3.68419	-0.164396	0.176225	-0.0600452	0.12178	3.33075
PD-21	-	-	PD	68	pigd	26	no	32	0	batch2	5	6976.92	3579.7	1113	20811	2.49753e+07	236109541	3148.39	3.49809	2455.85	903	13776	1.71343e+07	161983208	2298.79	3.3615	4854.81	1599	41724	3.38716e+07	320213314	4784.62	3.67985	-0.136589	0.181759	-0.0322378	0.127315	3.32088
PD-21	-	-	PD	68	pigd	26	no	64	0	batch2	5	7122.26	4559.15	1320	20481	3.24715e+07	306976980	4127.85	3.61572	2897.37	874	18333	2.06358e+07	195085519	2740.3	3.4378	6525.44	1751	52711	4.64759e+07	439370741	6455.25	3.80991	-0.177925	0.19419	-0.0735738	0.139745	3.43851
PD-21	-	-	PD	68	pigd	26	no	73	0	batch2	5	7200.75	5320.96	1501	26223	3.83149e+07	362218981	4889.65	3.68928	3604.55	1069	18221	2.59554e+07	245375797	3447.48	3.5375	7434.45	2111	47773	5.35336e+07	506092802	7364.27	3.86713	-0.151776	0.177851	-0.0474248	0.123407	3.51206
PD-21	-	-	PD	68	pigd	26	no	26	0	batch2	5	7294.68	4597.7	1411	27782	3.35388e+07	317066636	4166.4	3.61976	3130.49	996	16618	2.28359e+07	215884585	2973.42	3.47326	6244.72	1847	41510	4.55532e+07	430648111	6174.53	3.7906	-0.146504	0.170844	-0.0421526	0.116399	3.44255
PD-21	-	-	PD	68	pigd	26	no	38	0	batch2	5	7414.53	6584.94	2114	27458	4.88242e+07	461571053	6153.63	3.78913	4601.16	1577	18115	3.41154e+07	322518053	4444.09	3.64778	9944.55	2558	47822	7.37341e+07	697063349	9874.37	3.99451	-0.141348	0.205378	-0.036997	0.150933	3.61192
PD-21	-	-	PD	68	pigd	26	no	34	0	batch2	5	7524.54	6668.63	2051	27468	5.01783e+07	474372925	6237.32	3.795	5015.35	1701	16036	3.77382e+07	356766766	4858.28	3.68648	10297.6	3278	41147	7.74844e+07	732517348	10227.4	4.00976	-0.108515	0.214766	-0.00416404	0.160322	3.61779
PD-21	-	-	PD	68	pigd	26	no	94	0	batch2	5	8157.83	2947.7	916	26608	2.40469e+07	227332816	2516.4	3.40078	1858.57	626	12826	1.51619e+07	143336756	1701.51	3.23083	3214.08	977	24773	2.62199e+07	247876230	3143.89	3.49747	-0.169945	0.0966887	-0.065594	0.0422441	3.22357
PD-22	-	-	PD	35	td	17	no	17	1	batch2	4	2695.47	1849.29	1198	3960	4.98471e+06	47132797	1305.18	3.11567	1354.53	782	3719	3.6511e+06	34522901	1043.39	3.01844	1645.49	889	5580	4.43537e+06	41938492	982.537	2.99235	-0.0972239	-0.12332	0.00712737	-0.177765	2.93846
PD-22	-	-	PD	35	td	17	no	85	1	batch2	4	2911.75	2801.99	1247	6804	8.1587e+06	77144361	2257.88	3.3537	2288.9	1023	5826	6.66471e+06	63017961	1977.75	3.29617	2556.4	943	7745	7.44361e+06	70382832	1893.45	3.27725	-0.0575277	-0.0764459	0.0468236	-0.13089	3.17649
PD-22	-	-	PD	35	td	17	no	67	1	batch2	4	2920.64	2058.51	972	8861	6.01214e+06	56847678	1514.39	3.18024	1531.63	756	5315	4.47334e+06	42297580	1220.49	3.08653	1966.11	935	7228	5.74228e+06	54295976	1303.16	3.115	-0.0937046	-0.0652417	0.0106467	-0.119686	3.00303
PD-22	-	-	PD	35	td	17	no	23	1	batch2	4	2962.83	2141.09	1253	5673	6.34368e+06	59982548	1596.97	3.2033	1414.53	752	4725	4.19102e+06	39628101	1103.39	3.04273	1953.25	978	7490	5.78714e+06	54720189	1290.3	3.11069	-0.16057	-0.0926083	-0.0562185	-0.147053	3.02608
PD-22	-	-	PD	35	td	17	no	62	1	batch2	4	3077.26	2251.21	1250	6036	6.92756e+06	65503411	1707.1	3.23226	1695.88	910	4951	5.21866e+06	49344910	1384.73	3.14137	1851.93	724	5252	5.69888e+06	53885608	1188.98	3.07517	-0.0908921	-0.157083	0.0134592	-0.211527	3.05504
PD-22	-	-	PD	35	td	17	no	57	1	batch2	4	3657.35	3365.43	1466	10153	1.23085e+07	116383168	2821.31	3.45045	3012.12	1409	9796	1.10164e+07	104165060	2700.97	3.43152	3619.05	1654	13966	1.32362e+07	125154121	2956.1	3.47072	-0.0189309	0.0202685	0.0854203	-0.0341761	3.27324
PD-22	-	-	PD	35	td	17	no	44	1	batch2	4	3726.41	2060.43	1047	8001	7.67802e+06	72599312	1516.32	3.18079	1447.5	725	4726	5.39399e+06	51002697	1136.36	3.05551	1664.77	850	6230	6.20361e+06	58658091	1001.82	3.00079	-0.125276	-0.180001	-0.0209247	-0.234446	3.00358
PD-22	-	-	PD	35	td	17	no	84	1	batch2	4	3727.79	2777.45	1515	5917	1.03538e+07	97899684	2233.34	3.34896	1961.15	866	5106	7.31075e+06	69126600	1650.01	3.21749	2598.12	1068	6932	9.68525e+06	91578621	1935.17	3.28672	-0.13147	-0.0622353	-0.0271183	-0.11668	3.17174
PD-22	-	-	PD	35	td	17	no	43	1	batch2	4	3974.84	3484.18	1798	12392	1.38491e+07	130949546	2940.07	3.46836	3171.88	1482	13282	1.26077e+07	119212082	2860.74	3.45648	4033.52	1813	21367	1.60326e+07	151595923	3370.57	3.5277	-0.0118793	0.0593461	0.0924719	0.00490156	3.29114
PD-22	-	-	PD	35	td	17	no	54	1	batch2	4	4076.69	1860.32	1109	7212	7.58394e+06	71709776	1316.21	3.11932	1221.5	640	5006	4.97968e+06	47085195	910.357	2.95921	1593.38	618	7592	6.49573e+06	61420217	930.436	2.96869	-0.160113	-0.150638	-0.0557617	-0.205083	2.94211
PD-22	-	-	PD	35	td	17	no	58	1	batch2	4	4147.33	2396.95	1253	10140	9.94097e+06	93996568	1852.84	3.26784	1967.13	965	9770	8.15834e+06	77140973	1655.98	3.21906	2319.96	1124	12534	9.62165e+06	90977262	1657.01	3.21933	-0.0487819	-0.0485126	0.0555694	-0.102957	3.09063
PD-22	-	-	PD	35	td	17	no	88	1	batch2	4	4242.41	3114.38	1431	6452	1.32125e+07	124930133	2570.26	3.40998	2855.86	1096	8168	1.21157e+07	114560067	2544.72	3.40564	4064.11	1168	12951	1.72416e+07	163027656	3401.16	3.53163	-0.00433815	0.121649	0.100013	0.0672047	3.23276
PD-22	-	-	PD	35	td	17	no	87	1	batch2	4	4312.32	2063.32	1238	5336	8.89768e+06	84131762	1519.2	3.18162	1556.06	657	5001	6.71024e+06	63448464	1244.92	3.09514	1866.19	610	6634	8.0476e+06	76093834	1203.24	3.08035	-0.0864751	-0.101264	0.0178761	-0.155709	3.0044
PD-22	-	-	PD	35	td	17	no	77	1	batch2	4	4340.77	3413.24	1506	12383	1.48161e+07	140092974	2869.13	3.45775	2929.77	1162	13428	1.27174e+07	120249372	2618.62	3.41807	3393.55	1462	17010	1.47306e+07	139285041	2730.6	3.43626	-0.0396767	-0.0214908	0.0646746	-0.0759354	3.28054
PD-22	-	-	PD	35	td	17	no	90	1	batch2	4	4758.3	1764.73	1153	5418	8.39713e+06	79398819	1220.62	3.08658	1319.54	642	5925	6.27879e+06	59368901	1008.4	3.00363	1344.19	543	7206	6.39607e+06	60477840	681.242	2.8333	-0.0829479	-0.253279	0.0214034	-0.307724	2.90937
PD-22	-	-	PD	35	td	17	no	34	1	batch2	4	4926.99	1919.22	1028	6269	9.45599e+06	89410831	1375.11	3.13834	1551.05	800	7387	7.64202e+06	72258927	1239.91	3.09339	1753.11	853	11000	8.63756e+06	81672268	1090.16	3.03749	-0.0449478	-0.100846	0.0594035	-0.15529	2.96112
PD-22	-	-	PD	35	td	17	no	78	1	batch2	4	4971.83	3335.62	1635	10793	1.65841e+07	156810649	2791.5	3.44584	2845.03	1314	12567	1.4145e+07	133747556	2533.88	3.40379	3300.51	1490	17408	1.64096e+07	155160183	2637.56	3.4212	-0.0420516	-0.024636	0.0622997	-0.0790806	3.26863
PD-22	-	-	PD	35	td	17	no	55	1	batch2	4	4984.52	3137.33	1652	11179	1.56381e+07	147865303	2593.21	3.41384	2734.41	1305	13317	1.36297e+07	128875613	2423.27	3.3844	3435.79	1587	20237	1.71258e+07	161932118	2772.84	3.44292	-0.0294366	0.0290864	0.0749146	-0.0253582	3.23663
PD-22	-	-	PD	35	td	17	no	86	1	batch2	4	5022.49	2511.1	770	6312	1.2612e+07	119252172	1966.99	3.2938	1962.92	562	6051	9.85877e+06	93219321	1651.78	3.21795	2171.16	544	7590	1.09046e+07	103108457	1508.21	3.17846	-0.0758493	-0.115339	0.0285019	-0.169784	3.11659
PD-22	-	-	PD	35	td	17	no	40	1	batch2	4	5024.6	3054.69	1608	9288	1.53486e+07	145128290	2510.58	3.39977	2799.14	1532	9260	1.40645e+07	132986940	2487.99	3.39585	3533.38	1804	13670	1.77538e+07	167870734	2870.43	3.45795	-0.00392447	0.0581732	0.100427	0.00372863	3.22256
PD-22	-	-	PD	35	td	17	no	99	1	batch2	4	5071.98	1916.92	1217	4572	9.72257e+06	91931531	1372.81	3.13761	1504.01	756	6045	7.62829e+06	72129110	1192.86	3.07659	1798.89	834	6654	9.12393e+06	86271098	1135.94	3.05536	-0.0610188	-0.0822536	0.0433325	-0.136698	2.9604
PD-22	-	-	PD	35	td	17	no	70	1	batch2	4	5141.36	2940.26	1206	9880	1.5117e+07	142938057	2396.15	3.37951	3013.34	1232	15159	1.54927e+07	146490382	2702.19	3.43172	3311.88	1397	19135	1.70276e+07	161003873	2648.93	3.42307	0.0522019	0.0435567	0.156553	-0.0108879	3.2023
PD-22	-	-	PD	35	td	17	no	8	1	batch2	4	5175.73	2185.01	1375	7843	1.1309e+07	106932198	1640.9	3.21508	1703.18	900	5789	8.81519e+06	83351760	1392.03	3.14365	1931.36	923	8219	9.99622e+06	94518963	1268.41	3.10326	-0.0714319	-0.11182	0.0329194	-0.166265	3.03787
PD-22	-	-	PD	35	td	17	no	93	1	batch2	4	5207.78	3281.89	1734	8572	1.70914e+07	161606916	2737.78	3.4374	2598.2	1197	9240	1.35309e+07	127940712	2287.06	3.35928	2999.8	1172	11613	1.56223e+07	147716403	2336.86	3.36863	-0.0781211	-0.0687665	0.0262302	-0.123211	3.26019
PD-22	-	-	PD	35	td	17	no	76	1	batch2	4	5351.08	3268.79	1289	11554	1.74916e+07	165391183	2724.68	3.43532	2881.29	1008	11998	1.5418e+07	145784797	2570.15	3.40996	3343.92	1230	14994	1.78936e+07	169192499	2680.97	3.42829	-0.0253574	-0.00702298	0.0789938	-0.0614675	3.2581
PD-22	-	-	PD	35	td	17	no	81	1	batch2	4	5367.9	2421.88	982	8072	1.30004e+07	122924695	1877.76	3.27364	2101.3	799	9492	1.12796e+07	106653718	1790.16	3.25289	2486.9	981	14517	1.33494e+07	126225082	1823.95	3.26101	-0.020749	-0.0126275	0.0836022	-0.0670721	3.09643
PD-22	-	-	PD	35	td	17	no	100	1	batch2	4	5440.66	2045.48	1348	4820	1.11288e+07	105227679	1501.37	3.17649	1573.35	790	6144	8.56007e+06	80939528	1262.21	3.10113	1928.85	859	8945	1.04942e+07	99227647	1265.9	3.1024	-0.0753561	-0.074088	0.0289952	-0.128533	2.99927
PD-22	-	-	PD	35	td	17	no	63	1	batch2	4	5565.24	3481.93	1794	11750	1.93778e+07	183226277	2937.82	3.46803	3046.2	1570	10547	1.69529e+07	160297317	2735.06	3.43697	3948.2	1840	17448	2.19727e+07	207762446	3285.26	3.51657	-0.0310586	0.048544	0.0732927	-0.00590061	3.29081
PD-22	-	-	PD	35	td	17	no	49	1	batch2	4	5578.36	2194.13	1022	8853	1.22396e+07	115731488	1650.02	3.21749	1604.11	659	6497	8.9483e+06	84610379	1292.97	3.11159	2097.21	822	8670	1.1699e+07	110619599	1434.26	3.15663	-0.105901	-0.0608589	-0.00154965	-0.115304	3.04027
PD-22	-	-	PD	35	td	17	no	73	1	batch2	4	5624.36	2635.53	1178	9829	1.48232e+07	140159991	2091.42	3.32044	1896.77	824	6653	1.06681e+07	100871982	1585.62	3.2002	2656.23	1143	10358	1.49396e+07	141261175	1993.28	3.29957	-0.12024	-0.0208709	-0.0158891	-0.0753155	3.14323
PD-22	-	-	PD	35	td	17	no	79	1	batch2	4	5679.46	4531.76	2331	11677	2.5738e+07	243364740	3987.65	3.60072	4795.15	2555	14417	2.72339e+07	257509333	4484.01	3.65167	5813.65	2666	23381	3.30184e+07	312204863	5150.7	3.71187	0.0509494	0.11115	0.155301	0.056705	3.4235
PD-22	-	-	PD	35	td	17	no	69	1	batch2	4	5730.75	3661.37	1871	13491	2.09824e+07	198398544	3117.26	3.49377	2942.49	1408	14621	1.68627e+07	159444920	2631.35	3.42018	3652.07	1685	21008	2.09291e+07	197894454	2989.12	3.47554	-0.0735938	-0.0182296	0.0307575	-0.0726742	3.31656
PD-22	-	-	PD	35	td	17	no	15	1	batch2	4	5816.31	1611.95	897	5266	9.37561e+06	88650837	1067.84	3.02851	1086.8	517	5157	6.32119e+06	59769869	775.66	2.88967	1387.28	603	7599	8.06887e+06	76295009	724.334	2.85994	-0.138834	-0.168567	-0.0344829	-0.223011	2.85129
PD-22	-	-	PD	35	td	17	no	83	1	batch2	4	5913.29	2264.64	1035	8788	1.33915e+07	126622910	1720.53	3.23566	1872.1	852	11409	1.10702e+07	104674424	1560.95	3.19339	2007.49	794	16844	1.18709e+07	112244971	1344.54	3.12857	-0.0422728	-0.107087	0.0620784	-0.161532	3.05845
PD-22	-	-	PD	35	td	17	no	66	1	batch2	4	5982.88	2028.92	929	5448	1.21388e+07	114777947	1484.81	3.17167	1488.63	661	4943	8.90629e+06	84213173	1177.48	3.07095	1865.83	830	8392	1.11631e+07	105552105	1202.88	3.08022	-0.100715	-0.0914455	0.00363672	-0.14589	2.99446
PD-22	-	-	PD	35	td	17	no	41	1	batch2	4	5986.48	2080.49	1173	7861	1.24548e+07	117765841	1536.37	3.1865	1802.23	902	8552	1.0789e+07	102015071	1491.08	3.1735	2087.13	930	14128	1.24945e+07	118141757	1424.18	3.15356	-0.0129947	-0.0329326	0.0913566	-0.0873771	3.00928
PD-22	-	-	PD	35	td	17	no	45	1	batch2	4	6079.55	2525.65	1307	10910	1.53548e+07	145187211	1981.54	3.297	2104.99	898	8869	1.27974e+07	121005536	1793.85	3.25379	2686.35	1132	13709	1.63318e+07	154425046	2023.4	3.30608	-0.0432173	0.00907965	0.061134	-0.0453649	3.11979
PD-22	-	-	PD	35	td	17	no	30	1	batch2	4	6117.83	2463.33	1362	13995	1.50702e+07	142496028	1919.21	3.28312	2351.43	1210	7718	1.43857e+07	136023461	2040.29	3.30969	2904.24	1235	11823	1.77677e+07	168001675	2241.29	3.3505	0.0265688	0.0673754	0.13092	0.0129308	3.10591
PD-22	-	-	PD	35	td	17	no	33	1	batch2	4	6216.4	2919.26	1453	9528	1.81473e+07	171591275	2375.15	3.37569	2337.83	966	8299	1.45329e+07	137415335	2026.69	3.30679	3184.39	1344	13394	1.97954e+07	187174990	2521.44	3.40165	-0.0689045	0.025957	0.0354468	-0.0284876	3.19848
PD-22	-	-	PD	35	td	17	no	64	1	batch2	4	6226.02	3392.7	1716	7867	2.11231e+07	199728557	2848.59	3.45463	3167.8	1532	9567	1.97228e+07	186488200	2856.65	3.45586	4331.18	1710	16710	2.6966e+07	254976378	3668.23	3.56446	0.00122717	0.109826	0.105578	0.0553814	3.27742
PD-22	-	-	PD	35	td	17	no	98	1	batch2	4	6240.62	2027.16	799	4391	1.26507e+07	119618494	1483.04	3.17115	1476.25	615	4999	9.2127e+06	87110412	1165.1	3.06636	1937.12	753	8456	1.20889e+07	114305876	1274.18	3.10523	-0.10479	-0.0659248	-0.000438591	-0.120369	2.99394
PD-22	-	-	PD	35	td	17	no	71	1	batch2	4	6285.14	2796.36	1449	8796	1.75755e+07	166184977	2252.25	3.35262	2296.99	1149	7817	1.44369e+07	136508002	1985.85	3.29795	2556.36	1247	9208	1.60671e+07	151921923	1893.41	3.27724	-0.0546703	-0.0753716	0.049681	-0.129816	3.1754
PD-22	-	-	PD	35	td	17	no	56	1	batch2	4	6452.98	3815.4	1522	9917	2.46207e+07	232800442	3271.29	3.51472	2885.99	1146	9537	1.86232e+07	176091260	2574.84	3.41075	3881.17	1526	15117	2.50451e+07	236813434	3218.22	3.50762	-0.103968	-0.00710298	0.000382972	-0.0615476	3.33751
PD-22	-	-	PD	35	td	17	no	39	1	batch2	4	6554.19	2975.06	1480	8031	1.94991e+07	184373577	2430.95	3.38578	2740.93	1225	8715	1.79646e+07	169863428	2429.78	3.38557	3372.65	1283	12138	2.2105e+07	209013301	2709.7	3.43292	-0.000208794	0.0471454	0.104142	-0.00729915	3.20856
PD-22	-	-	PD	35	td	17	no	19	1	batch2	4	6637.42	2258.28	1328	5928	1.49892e+07	141729973	1714.17	3.23405	1750.9	943	6754	1.16215e+07	109886776	1439.76	3.15829	2358.39	1112	12499	1.56537e+07	148012734	1695.44	3.22928	-0.0757641	-0.00477107	0.0285872	-0.0592156	3.05684
PD-22	-	-	PD	35	td	17	no	35	1	batch2	4	6667.25	2586.49	1519	11190	1.72448e+07	163057498	2042.38	3.31014	2345.78	1280	10781	1.56399e+07	147882920	2034.64	3.30849	3056.93	1583	18044	2.03813e+07	192714776	2393.98	3.37912	-0.00164843	0.0689841	0.102703	0.0145396	3.13292
PD-22	-	-	PD	35	td	17	no	48	1	batch2	4	6668.41	2436.55	1415	11856	1.62479e+07	153631928	1892.44	3.27702	2051.82	888	10980	1.36824e+07	129373361	1740.67	3.24072	2528.14	1099	16105	1.68587e+07	159407123	1865.2	3.27072	-0.0363043	-0.00629753	0.068047	-0.0607421	3.09981
PD-22	-	-	PD	35	td	17	no	16	1	batch2	4	6754.08	3176.05	1638	11956	2.14513e+07	202832006	2631.94	3.42028	2558.03	1189	10681	1.72771e+07	163363470	2246.89	3.35158	3534.6	1505	16551	2.3873e+07	225730271	2871.65	3.45813	-0.0686944	0.0378566	0.0356569	-0.016588	3.24306
PD-22	-	-	PD	35	td	17	no	89	1	batch2	4	6779.04	2984.28	1435	6314	2.02305e+07	191289170	2440.16	3.38742	2920.39	1496	8380	1.97974e+07	187193960	2609.24	3.41651	3727.83	1759	11908	2.52711e+07	238950061	3064.88	3.48641	0.0290956	0.0989942	0.133447	0.0445497	3.21021
PD-22	-	-	PD	35	td	17	no	72	1	batch2	4	6906.58	3802.89	1472	14697	2.6265e+07	248347728	3258.78	3.51305	3964.32	1678	15952	2.73799e+07	258889683	3653.17	3.56267	4790.11	2059	21641	3.30833e+07	312818478	4127.17	3.61565	0.0496154	0.102597	0.153967	0.0481527	3.33584
PD-22	-	-	PD	35	td	17	no	42	1	batch2	4	6994.89	2581.87	1339	9544	1.80599e+07	170764956	2037.76	3.30915	2246.68	1175	8718	1.57152e+07	148595130	1935.53	3.2868	2877.03	1329	11696	2.01245e+07	190286966	2214.08	3.34519	-0.0223523	0.0360414	0.0819989	-0.0184032	3.13194
PD-22	-	-	PD	35	td	17	no	14	1	batch2	4	7242.68	1786.05	875	6057	1.29358e+07	122314113	1241.94	3.0941	1359.61	597	5613	9.8472e+06	93109996	1048.46	3.02055	1673.2	667	8480	1.21184e+07	114585627	1010.25	3.00443	-0.073547	-0.0896717	0.0308043	-0.144116	2.91689
PD-22	-	-	PD	35	td	17	no	36	1	batch2	4	7260.98	2742.19	1322	10890	1.9911e+07	188268082	2198.08	3.34204	2223.64	941	9581	1.61458e+07	152666418	1912.5	3.2816	2642.22	978	13759	1.91851e+07	181404426	1979.27	3.29651	-0.0604426	-0.0455381	0.0439087	-0.0999827	3.16483
PD-22	-	-	PD	35	td	17	no	11	1	batch2	4	7314.81	2145.97	1144	6540	1.56974e+07	148425991	1601.86	3.20462	1695.9	876	9954	1.24052e+07	117296854	1384.75	3.14137	1970.56	973	16118	1.44142e+07	136293409	1307.61	3.11648	-0.0632509	-0.088147	0.0411003	-0.142592	3.02741
PD-22	-	-	PD	35	td	17	no	92	1	batch2	4	7474.51	3507.95	1687	7750	2.62202e+07	247924108	2963.83	3.47185	2606.07	1276	7951	1.94791e+07	184184185	2294.93	3.36077	3266.73	1334	10748	2.44172e+07	230876013	2603.78	3.4156	-0.111085	-0.0562497	-0.00673328	-0.110694	3.29464
PD-22	-	-	PD	35	td	17	no	53	1	batch2	4	7781.95	2140.84	872	8950	1.66599e+07	157527637	1596.73	3.20323	1721.69	670	13126	1.33981e+07	126685212	1410.54	3.14939	2281.71	846	19202	1.77562e+07	167892852	1618.76	3.20918	-0.0538455	0.00595084	0.0505058	-0.0484937	3.02602
PD-22	-	-	PD	35	td	17	no	52	1	batch2	4	7914.46	1969.82	1212	7039	1.559e+07	147411279	1425.7	3.15403	1388.32	692	4703	1.09878e+07	103894866	1077.17	3.03229	1888.66	868	7827	1.49478e+07	141338142	1225.71	3.08839	-0.121743	-0.06564	-0.017392	-0.120085	2.97682
PD-22	-	-	PD	35	td	17	no	24	1	batch2	4	8002.45	2260.5	896	6533	1.80895e+07	171045021	1716.38	3.23461	1836.84	707	9184	1.46993e+07	138988466	1525.7	3.18347	2779.05	983	15655	2.22392e+07	210282407	2116.1	3.32554	-0.0511454	0.0909218	0.0532058	0.0364773	3.0574
PD-22	-	-	PD	35	td	17	no	22	1	batch2	4	8059.03	2280.69	1032	6084	1.83802e+07	173793152	1736.58	3.23969	1766.7	631	5670	1.42379e+07	134626180	1455.56	3.16303	2500.2	683	9210	2.01492e+07	190520436	1837.25	3.26417	-0.0766649	0.024475	0.0276863	-0.0299695	3.06248
PD-22	-	-	PD	35	td	17	no	37	1	batch2	4	8195.89	1760.21	852	7052	1.44265e+07	136409645	1216.1	3.08497	1259.64	547	9386	1.03239e+07	97617106	948.497	2.97704	1432.38	461	15902	1.17397e+07	111004093	769.436	2.88617	-0.107934	-0.198798	-0.00358295	-0.253242	2.90776
PD-22	-	-	PD	35	td	17	no	29	1	batch2	4	8202.34	2231.2	1079	6007	1.83011e+07	173045120	1687.09	3.22714	1825.62	890	7231	1.49744e+07	141589714	1514.48	3.18026	2204.78	1037	9767	1.80844e+07	170996435	1541.83	3.18804	-0.0468747	-0.0390995	0.0574766	-0.093544	3.04992
PD-22	-	-	PD	35	td	17	no	80	1	batch2	4	8281.45	3594.59	1834	13392	2.97684e+07	281474350	3050.48	3.48437	3447.21	1467	14652	2.85479e+07	269933590	3136.06	3.49638	4252.7	1777	21122	3.52185e+07	333008091	3589.76	3.55506	0.0120171	0.0706971	0.116368	0.0162525	3.30715
PD-22	-	-	PD	35	td	17	no	6	1	batch2	4	8294.03	2153.49	1303	7287	1.78611e+07	168885239	1609.38	3.20666	1907.55	912	8756	1.58212e+07	149597284	1596.4	3.20314	2375.66	1207	14850	1.97038e+07	186309016	1712.71	3.23368	-0.00351565	0.0270272	0.100836	-0.0274174	3.02944
PD-22	-	-	PD	35	td	17	no	74	1	batch2	4	8393.13	3955.01	1942	13174	3.31949e+07	313873895	3410.9	3.53287	3359.04	1237	12629	2.81928e+07	266576722	3047.89	3.484	4589.96	1864	18514	3.85241e+07	364263512	3927.01	3.59406	-0.0488692	0.0611925	0.0554821	0.00674793	3.35566
PD-22	-	-	PD	35	td	17	no	94	1	batch2	4	8402.86	3339.44	1674	8902	2.80609e+07	265328829	2795.33	3.44643	3153.31	1409	12503	2.64968e+07	250540158	2842.17	3.45365	3919.05	1403	17713	3.29312e+07	311380252	3256.1	3.5127	0.00721659	0.0662646	0.111568	0.01182	3.26922
PD-22	-	-	PD	35	td	17	no	32	1	batch2	4	8511.58	1842.29	800	7240	1.56808e+07	148269464	1298.18	3.11333	1323.18	550	5517	1.12624e+07	106491192	1012.04	3.0052	1618.69	590	9784	1.37776e+07	130273561	955.738	2.98034	-0.108137	-0.132996	-0.0037858	-0.18744	2.93612
PD-22	-	-	PD	35	td	17	no	10	1	batch2	4	8850.43	2358.28	1274	9578	2.08718e+07	197352426	1814.16	3.25868	2070.93	997	9349	1.83286e+07	173305735	1759.78	3.24546	2570.72	1154	13986	2.2752e+07	215130815	1907.77	3.28053	-0.013217	0.0218498	0.0911342	-0.0325948	3.08146
PD-22	-	-	PD	35	td	17	no	65	1	batch2	4	8940.32	3418.42	1943	11355	3.05618e+07	288976301	2874.31	3.45853	2891.56	1359	13393	2.58514e+07	244437726	2580.41	3.41169	3900.76	1789	22693	3.4874e+07	329750334	3237.81	3.51025	-0.0468445	0.0517173	0.0575068	-0.00272727	3.28132
PD-22	-	-	PD	35	td	17	no	95	1	batch2	4	8984.53	2694.42	1049	6489	2.42081e+07	228899175	2150.31	3.3325	2394.28	746	7449	2.15115e+07	203401654	2083.14	3.31872	2909.65	934	9485	2.61419e+07	247183652	2246.7	3.35155	-0.0137821	0.0190449	0.0905692	-0.0353997	3.15529
PD-22	-	-	PD	35	td	17	no	26	1	batch2	4	8988.66	2352.45	1058	7060	2.11454e+07	199939364	1808.34	3.25728	2149.41	850	9261	1.93203e+07	182682835	1838.27	3.26441	2779.39	1168	14900	2.49829e+07	236225558	2116.44	3.32561	0.00712959	0.0683261	0.111481	0.0138815	3.08007
PD-22	-	-	PD	35	td	17	no	7	1	batch2	4	9083.94	2128.37	1235	14701	1.9334e+07	182811897	1584.26	3.19983	1853.1	932	17053	1.68334e+07	159168186	1541.95	3.18807	2211.54	1018	26780	2.00895e+07	189955425	1548.59	3.18994	-0.0117538	-0.00988961	0.0925975	-0.0643342	3.02261
PD-22	-	-	PD	35	td	17	no	9	1	batch2	4	9581.33	1935.82	1124	6488	1.85477e+07	175377591	1391.71	3.14355	1470.05	755	9096	1.4085e+07	133180288	1158.9	3.06405	1677.04	759	13957	1.60683e+07	151933349	1014.09	3.00608	-0.0795012	-0.13747	0.02485	-0.191914	2.96633
PD-22	-	-	PD	35	td	17	no	12	1	batch2	4	9594.97	3850.51	2313	12350	3.69455e+07	349337493	3306.4	3.51936	3651.64	1994	12323	3.50374e+07	331294992	3340.49	3.52381	4892.78	2767	17961	4.69461e+07	443897437	4229.83	3.62632	0.00445577	0.106968	0.108807	0.0525234	3.34214
PD-22	-	-	PD	35	td	17	no	31	1	batch2	4	9649.54	2236.78	1237	8898	2.15839e+07	204086302	1692.67	3.22857	1982.82	1015	8786	1.91333e+07	180914445	1671.68	3.22315	2305.78	1090	13166	2.22497e+07	210381894	1642.83	3.21559	-0.0054203	-0.012979	0.098931	-0.0674236	3.05136
PD-22	-	-	PD	35	td	17	no	21	1	batch2	4	9721.56	2881.33	1389	7815	2.8011e+07	264857526	2337.22	3.3687	2728.99	1172	10698	2.65301e+07	250854512	2417.85	3.38343	3558.13	1350	17826	3.45906e+07	327070739	2895.18	3.46168	0.0147302	0.0929772	0.119082	0.0385327	3.19149
PD-22	-	-	PD	35	td	17	no	25	1	batch2	4	9791.68	2678.16	1433	10580	2.62237e+07	247957593	2134.05	3.3292	2167.63	1019	7466	2.12248e+07	200690328	1856.49	3.26869	3102.09	1455	13634	3.03746e+07	287206516	2439.14	3.38724	-0.0605121	0.0580315	0.0438392	0.00358696	3.15199
PD-22	-	-	PD	35	td	17	no	61	1	batch2	4	9857.67	3234	1775	11728	3.18797e+07	301438151	2689.89	3.42973	2764.49	1209	11591	2.72514e+07	257675225	2453.34	3.38976	3494.97	1332	17068	3.44523e+07	325762641	2832.02	3.4521	-0.039976	0.0223619	0.0643753	-0.0320827	3.25252
PD-22	-	-	PD	35	td	17	no	82	1	batch2	4	9977.5	2518.78	1108	8967	2.51311e+07	237626841	1974.67	3.29549	2250.27	953	8519	2.24521e+07	212295155	1939.13	3.28761	2948.49	1164	12909	2.94186e+07	278166487	2285.54	3.35899	-0.00788771	0.0634948	0.0964636	0.00905026	3.11828
PD-22	-	-	PD	35	td	17	no	13	1	batch2	4	10135.2	3506.24	1755	13376	3.55364e+07	336013871	2962.13	3.4716	2943.43	1327	10693	2.98322e+07	282077516	2632.28	3.42033	4140.93	1588	17920	4.19691e+07	396837969	3477.98	3.54133	-0.0512716	0.0697231	0.0530797	0.0152786	3.29439
PD-22	-	-	PD	35	td	17	no	5	1	batch2	4	10489.5	3184.53	1314	6768	3.34041e+07	315851455	2640.42	3.42167	2757.8	1206	8945	2.89279e+07	273527389	2446.66	3.38857	3743.83	1506	12400	3.92709e+07	371324590	3080.88	3.48868	-0.0330991	0.0670024	0.0712521	0.0125579	3.24446
PD-22	-	-	PD	35	td	17	no	4	1	batch2	4	10496.2	2130.02	685	5927	2.23572e+07	211397778	1585.9	3.20028	1651.77	658	5981	1.73374e+07	163933647	1340.63	3.12731	2105.04	781	9425	2.2095e+07	208918728	1442.09	3.15899	-0.0729681	-0.041285	0.0313832	-0.0957295	3.02306
PD-22	-	-	PD	35	td	17	no	97	1	batch2	4	10514.5	1946.39	1166	9881	2.04654e+07	193510140	1402.28	3.14683	1633.28	736	5999	1.71732e+07	162380551	1322.13	3.12128	2138.05	1018	8009	2.24807e+07	212565227	1475.1	3.16882	-0.0255581	0.0219887	0.0787931	-0.0324559	2.96962
PD-22	-	-	PD	35	td	17	no	96	1	batch2	4	10620.8	2763.17	1457	7110	2.93471e+07	277491073	2219.05	3.34617	2455.02	1177	8895	2.60744e+07	246545749	2143.88	3.3312	3120.59	1369	11915	3.31432e+07	313384832	2457.64	3.39052	-0.0149675	0.0443498	0.0893838	-0.0100948	3.16895
PD-22	-	-	PD	35	td	17	no	51	1	batch2	4	10634.3	2622.9	1366	7783	2.78926e+07	263738092	2078.79	3.31781	2224.89	1061	8607	2.36601e+07	223717067	1913.74	3.28188	2969.62	1219	14641	3.15797e+07	298601388	2306.67	3.36299	-0.0359264	0.0451755	0.0684248	-0.00926905	3.1406
PD-22	-	-	PD	35	td	17	no	50	1	batch2	4	10944.6	2339.38	1234	8590	2.56034e+07	242092527	1795.26	3.25413	1936.43	886	10211	2.11934e+07	200393862	1625.29	3.21093	2331.38	940	17151	2.55159e+07	241264796	1668.43	3.22231	-0.0431968	-0.0318207	0.0611545	-0.0862653	3.07691
PD-22	-	-	PD	35	td	17	no	47	1	batch2	4	11301.9	2023.37	1067	10802	2.2868e+07	216227360	1479.26	3.17004	1500.25	731	7584	1.69557e+07	160323778	1189.1	3.07522	2041.38	856	11400	2.30715e+07	218151650	1378.43	3.13938	-0.0948244	-0.0306597	0.0095269	-0.0851043	2.99283
PD-22	-	-	PD	35	td	17	no	28	1	batch2	4	11498.2	2316.42	1090	6782	2.66347e+07	251843516	1772.31	3.24854	1989.65	910	11258	2.28774e+07	216316782	1678.51	3.22492	2655.43	1036	17766	3.05327e+07	288701445	1992.48	3.2994	-0.0236162	0.050856	0.0807351	-0.00358858	3.07133
PD-22	-	-	PD	35	td	17	no	68	1	batch2	4	11651	4103.74	1935	15149	4.78128e+07	452092975	3559.63	3.5514	3424.94	1673	13560	3.99041e+07	377312112	3113.8	3.49329	4520.01	2237	20577	5.26628e+07	497951739	3857.06	3.58626	-0.0581145	0.0348519	0.0462368	-0.0195926	3.37419
PD-22	-	-	PD	35	td	17	no	3	1	batch2	4	11695.8	2231.88	1247	7285	2.61035e+07	246820815	1687.76	3.22731	1953.76	865	7817	2.28507e+07	216063960	1642.61	3.21553	2535.13	1037	11655	2.96503e+07	280357987	1872.18	3.27235	-0.0117763	0.0450374	0.0925749	-0.00940713	3.0501
PD-22	-	-	PD	35	td	17	no	46	1	batch2	4	12111.8	2370.76	1234	10706	2.87142e+07	271506819	1826.65	3.26166	1732.56	838	9564	2.09844e+07	198417372	1421.41	3.15272	2285.24	995	14174	2.76784e+07	261711984	1622.29	3.21013	-0.108936	-0.0515278	-0.00458428	-0.105972	3.08444
PD-22	-	-	PD	35	td	17	no	18	1	batch2	4	12445.8	2814.49	1436	11177	3.50285e+07	331211516	2270.37	3.3561	2231.94	1041	8890	2.77783e+07	262657105	1920.8	3.28348	3110.64	1261	14460	3.87144e+07	366062947	2447.69	3.38876	-0.0726158	0.0326589	0.0317354	-0.0217856	3.17888
PD-22	-	-	PD	35	td	17	no	2	1	batch2	4	12585	2655.5	1318	8066	3.34195e+07	315996808	2111.39	3.32457	2079.52	966	9258	2.61708e+07	247457078	1768.38	3.24758	2725.95	1218	13235	3.4306e+07	324379590	2063	3.3145	-0.0769928	-0.0100693	0.0273585	-0.0645139	3.14736
PD-22	-	-	PD	35	td	17	no	27	1	batch2	4	13595.2	2342.02	1215	7354	3.18402e+07	301064185	1797.91	3.25477	1991.7	819	7062	2.70775e+07	256030535	1680.55	3.22545	2460.84	941	11224	3.34556e+07	316338512	1797.89	3.25476	-0.0293151	-3.7393e-06	0.0750361	-0.0544483	3.07755
PD-22	-	-	PD	35	td	17	no	75	1	batch2	4	13761.6	2571.63	1054	10701	3.53896e+07	334625483	2027.52	3.30696	2484.34	1056	11189	3.41883e+07	323266961	2173.19	3.3371	3187	1137	17215	4.3858e+07	414698231	2524.05	3.4021	0.0301339	0.0951331	0.134485	0.0406885	3.12975
PD-22	-	-	PD	35	td	17	no	20	1	batch2	4	14119.4	2306.66	1385	7648	3.25687e+07	307952357	1762.54	3.24614	1841.02	828	8378	2.59942e+07	245787774	1529.88	3.18466	2366.22	849	11256	3.34098e+07	315905173	1703.28	3.23128	-0.0614825	-0.0148548	0.0428688	-0.0692994	3.06893
PD-22	-	-	PD	35	td	17	no	91	1	batch2	4	14612.9	2991.35	1657	13964	4.37124e+07	413321396	2447.24	3.38868	2314.34	1026	9581	3.38193e+07	319777246	2003.2	3.30172	3086.55	1211	16929	4.51035e+07	426475339	2423.6	3.38446	-0.0869529	-0.00421499	0.0173983	-0.0586596	3.21146
PD-22	-	-	PD	35	td	17	no	38	1	batch2	4	14848.8	2647.2	1410	5769	3.93077e+07	371672623	2103.09	3.32286	2090.12	927	7064	3.10358e+07	293457779	1778.98	3.25017	2926.04	1245	11064	4.3448e+07	410821451	2263.09	3.3547	-0.0726866	0.0318435	0.0316646	-0.0226011	3.14564
PD-22	-	-	PD	35	td	17	no	1	1	batch2	4	15812.4	3213.57	1843	8134	5.08144e+07	480474076	2669.46	3.42642	2526.94	1380	9168	3.9957e+07	377812658	2215.79	3.34553	3234.37	1727	14509	5.11432e+07	483583343	2571.42	3.41017	-0.080894	-0.0162505	0.0234573	-0.0706951	3.24921
PD-22	-	-	PD	35	td	17	no	59	1	batch2	4	16718.1	2462.44	970	9052	4.11674e+07	389257758	1918.33	3.28292	2126.66	863	9749	3.55539e+07	336178648	1815.52	3.259	2627.03	980	15525	4.3919e+07	415275449	1964.08	3.29316	-0.0239222	0.0102362	0.0804291	-0.0442084	3.10571
PD-22	-	-	PD	35	td	17	no	60	1	batch2	4	16883.8	2741.37	1335	12307	4.62847e+07	437643623	2197.26	3.34188	2313.29	896	11910	3.9057e+07	369302530	2002.14	3.3015	3098.5	1050	18262	5.23144e+07	494657545	2435.55	3.3866	-0.040386	0.0447166	0.0639652	-0.00972797	3.16467
PD-23	-	-	PD	47	td	39	no	21	0	batch2	5	2258.78	5081.73	1490	19387	1.14785e+07	108525398	4650.42	3.66749	3391.54	740	12299	7.66073e+06	72429662	3234.47	3.5098	7367.9	2033	30912	1.66424e+07	157348775	7297.71	3.86319	-0.157689	0.195694	-0.0533376	0.14125	3.49028
PD-23	-	-	PD	47	td	39	no	93	0	batch2	5	2672.86	9505.64	3688	46857	2.54072e+07	240216994	9074.33	3.95781	7381.42	2715	38053	1.97295e+07	186535778	7224.35	3.8588	15755.5	5453	65535	4.21123e+07	398158274	15685.4	4.19549	-0.0990157	0.23768	0.00533553	0.183235	3.7806
PD-23	-	-	PD	47	td	39	no	58	0	batch2	5	3234.91	3795.55	994	16089	1.22782e+07	116086772	3364.24	3.52689	2265.9	505	14157	7.32997e+06	69302416	2108.83	3.32404	4856.71	1025	40593	1.5711e+07	148542592	4786.53	3.68002	-0.202845	0.153134	-0.0984937	0.0986892	3.34967
PD-23	-	-	PD	47	td	39	no	4	0	batch2	5	4068.57	3975.73	1062	22192	1.61756e+07	152934526	3544.43	3.54955	2268.35	492	12151	9.22894e+06	87256569	2111.29	3.32455	5253.54	1151	40190	2.13744e+07	202088013	5183.36	3.71461	-0.224999	0.165065	-0.120648	0.110621	3.37233
PD-23	-	-	PD	47	td	39	no	48	0	batch2	5	4688.48	3584.07	1238	18153	1.68038e+07	158874772	3152.77	3.49869	2211.97	530	12427	1.03708e+07	98052154	2054.91	3.31279	4613.41	876	32681	2.16298e+07	204503040	4543.22	3.65736	-0.1859	0.158672	-0.0815488	0.104227	3.32148
PD-23	-	-	PD	47	td	39	no	5	0	batch2	5	4705.61	6228.68	1313	14749	2.93098e+07	277114087	5797.38	3.76323	4357.19	637	12878	2.05032e+07	193851457	4200.13	3.62326	8536.1	1370	31732	4.01675e+07	379770908	8465.91	3.92767	-0.139969	0.164442	-0.0356177	0.109998	3.58602
PD-23	-	-	PD	47	td	39	no	99	0	batch2	5	4731.63	5345.2	585	26003	2.52915e+07	239122718	4913.89	3.69143	2999.09	416	18505	1.41906e+07	134167146	2842.02	3.45363	6781.34	521	48629	3.20868e+07	303369951	6711.15	3.8268	-0.237798	0.135372	-0.133447	0.0809271	3.51421
PD-23	-	-	PD	47	td	39	no	52	0	batch2	5	4737.66	9259.73	1107	18778	4.38694e+07	414770909	8828.42	3.94588	6482.96	910	13460	3.0714e+07	290391256	6325.9	3.80112	12783.9	1739	27662	6.05655e+07	572627380	12713.7	4.10427	-0.144761	0.158388	-0.0404096	0.103944	3.76867
PD-23	-	-	PD	47	td	39	no	90	0	batch2	5	4891.34	5172.78	1550	13500	2.53018e+07	239220239	4741.47	3.67591	2914.3	753	7789	1.42548e+07	134774589	2757.23	3.44047	6126.11	1590	17391	2.99649e+07	283307941	6055.92	3.78218	-0.23544	0.106267	-0.131088	0.0518227	3.4987
PD-23	-	-	PD	47	td	39	no	89	0	batch2	5	5021.86	5721.8	1957	17025	2.8734e+07	271670952	5290.49	3.7235	3674.75	1036	18295	1.84541e+07	174477329	3517.69	3.54626	7707.44	2067	38411	3.87056e+07	365949141	7637.25	3.88294	-0.177238	0.159441	-0.0728872	0.104997	3.54628
PD-23	-	-	PD	47	td	39	no	13	0	batch2	5	5191.3	3612.1	1008	29146	1.87515e+07	177289018	3180.79	3.50254	2217.18	623	15115	1.151e+07	108823580	2060.12	3.31389	5212.9	1567	42530	2.70617e+07	255859423	5142.71	3.71119	-0.188644	0.208657	-0.0842925	0.154212	3.32532
PD-23	-	-	PD	47	td	39	no	30	0	batch2	5	5195.84	5123.62	1297	28076	2.66216e+07	251698068	4692.32	3.67139	3077.4	726	15508	1.59897e+07	151177135	2920.33	3.46543	6916.89	1379	39672	3.59391e+07	339792209	6846.71	3.83548	-0.205955	0.164094	-0.101604	0.10965	3.49417
PD-23	-	-	PD	47	td	39	no	19	0	batch2	5	5268.3	7098.83	1678	29074	3.73987e+07	353592544	6667.52	3.82396	5135.27	1036	24072	2.70541e+07	255787771	4978.21	3.69707	10689.4	2128	52777	5.63146e+07	532436536	10619.2	4.02609	-0.126892	0.202126	-0.0225403	0.147681	3.64675
PD-23	-	-	PD	47	td	39	no	35	0	batch2	5	5343.6	3724.21	953	27025	1.99007e+07	188154749	3292.91	3.51758	2218.19	522	17147	1.18531e+07	112067227	2061.12	3.3141	5079.21	1245	49661	2.71413e+07	256611946	5009.03	3.69975	-0.203476	0.182174	-0.0991244	0.127729	3.34037
PD-23	-	-	PD	47	td	39	no	59	0	batch2	5	6269.7	4925.26	952	15193	3.08799e+07	291959709	4493.96	3.65263	3295.58	613	12523	2.06623e+07	195355386	3138.52	3.49672	6743.98	982	32270	4.22827e+07	399769426	6673.79	3.82437	-0.155904	0.171744	-0.0515532	0.117299	3.47542
PD-23	-	-	PD	47	td	39	no	8	0	batch2	5	6544.6	6808.4	2647	16758	4.45582e+07	421283140	6377.09	3.80462	5221.64	1683	14807	3.41735e+07	323099354	5064.58	3.70454	10502.5	3178	35748	6.87344e+07	649860967	10432.3	4.01838	-0.10008	0.213757	0.00427176	0.159312	3.62741
PD-23	-	-	PD	47	td	39	no	81	0	batch2	5	6823.29	3532.01	918	21247	2.40999e+07	227856948	3100.7	3.49146	1929.24	366	13060	1.31638e+07	124459242	1772.18	3.24851	4613.94	786	36460	3.14822e+07	297654201	4543.75	3.65741	-0.242953	0.165954	-0.138601	0.11151	3.31425
PD-23	-	-	PD	47	td	39	no	3	0	batch2	5	6915.31	5099.4	1236	22308	3.5264e+07	333409276	4668.1	3.66914	2605.41	611	11728	1.80172e+07	170346775	2448.34	3.38887	6734.58	1171	37094	4.65717e+07	440320112	6664.39	3.82376	-0.280268	0.154621	-0.175916	0.100176	3.49193
PD-23	-	-	PD	47	td	39	no	16	0	batch2	5	7266.88	6179.43	1185	16700	4.49052e+07	424563752	5748.12	3.75953	4279.2	724	11488	3.10965e+07	294006947	4122.14	3.61512	9486.24	1363	29304	6.89354e+07	651761318	9416.05	3.97387	-0.144403	0.214343	-0.040052	0.159898	3.58231
PD-23	-	-	PD	47	td	39	no	24	0	batch2	5	7356.05	5813.41	1784	19725	4.27637e+07	404316715	5382.1	3.73095	4214.46	671	15570	3.10017e+07	293111259	4057.39	3.60825	10721.6	1916	39203	7.88686e+07	745677183	10651.4	4.02741	-0.122705	0.296456	-0.0183535	0.242011	3.55374
PD-23	-	-	PD	47	td	39	no	62	0	batch2	5	7674.83	4086.18	523	16079	3.13607e+07	296505140	3654.87	3.56287	2683.38	343	11789	2.05945e+07	194714291	2526.32	3.40249	5925.53	446	34760	4.54775e+07	429974434	5855.35	3.76755	-0.160384	0.204681	-0.0560323	0.150236	3.38566
PD-23	-	-	PD	47	td	39	no	92	0	batch2	5	7708.04	8648.05	2584	22492	6.66595e+07	630244161	8216.75	3.9147	6630.06	1988	26711	5.11047e+07	483178648	6472.99	3.81111	12595.5	3659	53471	9.70867e+07	917922836	12525.3	4.09779	-0.103595	0.183089	0.000756512	0.128644	3.73749
PD-23	-	-	PD	47	td	39	no	45	0	batch2	5	8070.51	6836.69	1766	19875	5.51755e+07	521666638	6405.38	3.80655	4468.46	1166	15147	3.60628e+07	340961585	4311.4	3.63462	8067.2	2244	29602	6.51064e+07	615559918	7997.02	3.90293	-0.171927	0.0963831	-0.0675755	0.0419386	3.62933
PD-23	-	-	PD	47	td	39	no	22	0	batch2	5	8198.27	6376.92	1901	22625	5.22798e+07	494287928	5945.62	3.7742	4781.31	744	15580	3.91985e+07	370609255	4624.25	3.66504	10503	2184	35939	8.61064e+07	814107440	10432.8	4.0184	-0.109155	0.244204	-0.00480409	0.18976	3.59698
PD-23	-	-	PD	47	td	39	no	100	0	batch2	5	8267.45	8729.14	2695	25564	7.21677e+07	682321663	8297.83	3.91896	7125.95	2448	24755	5.89134e+07	557007310	6968.89	3.84316	14916.7	4371	53326	1.23323e+08	1165982460	14846.6	4.17163	-0.0758009	0.252661	0.0285504	0.198217	3.74175
PD-23	-	-	PD	47	td	39	no	91	0	batch2	5	8587.5	4444.15	1073	28479	3.81641e+07	360829189	4012.84	3.60345	2564.41	613	17996	2.20219e+07	208209976	2407.35	3.38154	5994.85	1453	54686	5.14808e+07	486734029	5924.67	3.77266	-0.221912	0.169212	-0.117561	0.114767	3.42624
PD-23	-	-	PD	47	td	39	no	55	0	batch2	5	8689.14	4562.27	1227	20381	3.96422e+07	374804128	4130.96	3.61605	3402.27	731	24070	2.95628e+07	279507031	3245.21	3.51124	7670.67	1414	64620	6.66515e+07	630168536	7600.49	3.88084	-0.104809	0.26479	-0.000457295	0.210345	3.43884
PD-23	-	-	PD	47	td	39	no	54	0	batch2	5	9234.8	6935.2	2172	16985	6.40452e+07	605526644	6503.9	3.81317	4903.74	1304	15262	4.5285e+07	428154998	4746.67	3.67639	9400.7	2385	33773	8.68136e+07	820794105	9330.52	3.96991	-0.136785	0.156732	-0.0324333	0.102287	3.63596
PD-23	-	-	PD	47	td	39	no	42	0	batch2	5	9447.39	4280.88	749	20442	4.04432e+07	382377100	3849.58	3.58541	2616.72	511	12678	2.47212e+07	233731065	2459.66	3.39088	5539.66	960	29221	5.23354e+07	494813862	5469.48	3.73795	-0.194538	0.152533	-0.0901867	0.0980883	3.4082
PD-23	-	-	PD	47	td	39	no	39	0	batch2	5	9559.93	4353.18	494	24599	4.16161e+07	393466633	3921.88	3.59349	2633.12	369	15837	2.51724e+07	237996968	2476.05	3.39376	5611.4	350	39648	5.36446e+07	507192178	5541.22	3.74361	-0.199734	0.150111	-0.0953823	0.0956669	3.41628
PD-23	-	-	PD	47	td	39	no	17	0	batch2	5	9669.93	4863.82	1297	22333	4.70328e+07	444679608	4432.51	3.64665	2826.67	683	18931	2.73337e+07	258431088	2669.61	3.42645	6759.97	1616	53567	6.53684e+07	618036799	6689.78	3.82541	-0.220203	0.178762	-0.115852	0.124317	3.46944
PD-23	-	-	PD	47	td	39	no	51	0	batch2	5	9683.36	4697.15	1321	17278	4.54842e+07	430038246	4265.85	3.63001	3210.86	757	11544	3.1092e+07	293964355	3053.8	3.48484	6420.43	1635	28220	6.21714e+07	587809788	6350.25	3.80279	-0.145164	0.172786	-0.040813	0.118341	3.45279
PD-23	-	-	PD	47	td	39	no	57	0	batch2	5	9708	3915.87	557	21959	3.80152e+07	359421633	3484.56	3.54215	2297.48	370	13753	2.23039e+07	210876432	2140.42	3.3305	5055.64	728	36857	4.90801e+07	464036680	4985.45	3.6977	-0.21165	0.155557	-0.107299	0.101112	3.36493
PD-23	-	-	PD	47	td	39	no	10	0	batch2	5	9869.09	4003.03	759	27751	3.95063e+07	373519058	3571.73	3.55288	2481.99	528	17629	2.4495e+07	231591731	2324.92	3.36641	5525.26	1109	45725	5.45293e+07	515556335	5455.07	3.7368	-0.18647	0.183922	-0.0821185	0.129478	3.37567
PD-23	-	-	PD	47	td	39	no	56	0	batch2	5	10324	3621.29	828	30599	3.73862e+07	353473878	3189.98	3.50379	1476.92	387	14707	1.52477e+07	144162411	1319.86	3.12053	3067.36	820	36518	3.16674e+07	299404623	2997.17	3.47671	-0.383261	-0.0270766	-0.278909	-0.0815212	3.32658
PD-23	-	-	PD	47	td	39	no	46	0	batch2	5	10327.3	5479.71	1543	21356	5.65904e+07	535044073	5048.4	3.70315	4045.29	1055	17158	4.17768e+07	394985735	3888.22	3.58975	8215.26	2231	42085	8.48412e+07	802146186	8145.08	3.9109	-0.113403	0.207741	-0.00905149	0.153297	3.52594
PD-23	-	-	PD	47	td	39	no	36	0	batch2	5	10854.4	4371.01	881	30725	4.74447e+07	448574339	3939.7	3.59546	2954.8	572	16095	3.20726e+07	303236003	2797.73	3.44681	7032.92	1361	46017	7.63383e+07	721753866	6962.74	3.84278	-0.148657	0.247317	-0.0443055	0.192873	3.41825
PD-23	-	-	PD	47	td	39	no	14	0	batch2	5	10897.9	8333.13	2768	27715	9.08136e+07	858612559	7901.83	3.89773	5165.15	1705	17607	5.62893e+07	532196751	5008.09	3.69967	11524.8	3703	40261	1.25596e+08	1187470182	11454.6	4.05898	-0.198055	0.161253	-0.0937041	0.106809	3.72051
PD-23	-	-	PD	47	td	39	no	31	0	batch2	5	11002.9	3454.45	997	24644	3.8009e+07	359362764	3023.14	3.48046	2878.88	704	26382	3.1676e+07	299486521	2721.81	3.43486	5753.58	1360	60195	6.33061e+07	598538833	5683.39	3.75461	-0.0456005	0.274149	0.0587507	0.219705	3.30325
PD-23	-	-	PD	47	td	39	no	32	0	batch2	5	11125.9	7027.66	2394	18927	7.81892e+07	739253444	6596.35	3.8193	5291.59	1431	16968	5.88738e+07	556632906	5134.53	3.7105	10102.9	2999	33142	1.12404e+08	1062747404	10032.7	4.00142	-0.108803	0.182116	-0.00445217	0.127671	3.64209
PD-23	-	-	PD	47	td	39	no	77	0	batch2	5	11302.3	6259.18	1434	35966	7.07434e+07	668855443	5827.87	3.76551	3929.32	916	29268	4.44105e+07	419886871	3772.25	3.5766	8904.94	1765	65349	1.00647e+08	951581497	8834.75	3.94619	-0.188909	0.180685	-0.0845575	0.12624	3.5883
PD-23	-	-	PD	47	td	39	no	37	0	batch2	5	11375	4380.78	1154	17573	4.98314e+07	471139642	3949.47	3.59654	2501.48	587	12184	2.84543e+07	269026493	2344.41	3.37003	5812	799	32525	6.61116e+07	625063105	5741.81	3.75905	-0.226505	0.16251	-0.122154	0.108065	3.41933
PD-23	-	-	PD	47	td	39	no	33	0	batch2	5	11661.3	3847.24	1052	20893	4.48639e+07	424173648	3415.93	3.53351	2441.93	509	17824	2.84762e+07	269233146	2284.87	3.35886	5060.71	876	45978	5.90146e+07	557963391	4990.52	3.69815	-0.174648	0.164637	-0.0702965	0.110192	3.3563
PD-23	-	-	PD	47	td	39	no	23	0	batch2	5	12042.7	5486.95	1275	42755	6.60778e+07	624743902	5055.64	3.70378	4884.02	887	49777	5.88169e+07	556094676	4726.96	3.67458	10977.8	2033	65535	1.32203e+08	1249933929	10907.6	4.03773	-0.0291946	0.333954	0.0751566	0.279509	3.52656
PD-23	-	-	PD	47	td	39	no	25	0	batch2	5	12521.9	5145.03	1025	35490	6.44254e+07	609120602	4713.73	3.67336	4724.01	1154	37280	5.91534e+07	559275690	4566.95	3.65963	10058.2	2192	65535	1.25947e+08	1190790421	9988.02	3.99948	-0.0137385	0.326115	0.0906127	0.27167	3.49615
PD-23	-	-	PD	47	td	39	no	63	0	batch2	5	12726.5	7294.88	1751	19941	9.28384e+07	877756246	6863.57	3.83655	5258.18	1244	17407	6.69183e+07	632690487	5101.12	3.70767	10890.1	2094	47439	1.38593e+08	1310354700	10819.9	4.03423	-0.128885	0.197675	-0.0245337	0.14323	3.65934
PD-23	-	-	PD	47	td	39	no	6	0	batch2	5	13294.3	6562.86	462	21392	8.72485e+07	824905946	6131.56	3.78757	5077.51	341	21229	6.75018e+07	638207342	4920.45	3.692	10490.1	671	48612	1.39458e+08	1318531432	10419.9	4.01786	-0.0955664	0.230293	0.00878491	0.175849	3.61036
PD-23	-	-	PD	47	td	39	no	50	0	batch2	5	13355.8	4900.26	1276	27581	6.5447e+07	618779976	4468.95	3.65021	3812.27	776	25985	5.0916e+07	481393955	3655.2	3.56291	8302.42	1643	63686	1.10886e+08	1048388450	8232.24	3.91552	-0.0872941	0.265312	0.0170572	0.210868	3.47299
PD-23	-	-	PD	47	td	39	no	86	0	batch2	5	13482.4	4408.77	1104	23639	5.9441e+07	561995271	3977.47	3.59961	3296.08	778	31063	4.44392e+07	420157942	3139.02	3.49679	6682.64	1286	65535	9.00982e+07	851849361	6612.45	3.82036	-0.102813	0.220756	0.00153815	0.166311	3.42239
PD-23	-	-	PD	47	td	39	no	43	0	batch2	5	13662.2	6116.51	2073	33603	8.35653e+07	790082302	5685.21	3.75475	4091.17	1248	22666	5.58946e+07	528464737	3934.11	3.59485	8404.7	2164	49848	1.14827e+08	1085651338	8334.51	3.92088	-0.1599	0.166134	-0.0555489	0.111689	3.57753
PD-23	-	-	PD	47	td	39	no	27	0	batch2	5	13704.1	4743.39	862	28992	6.5004e+07	614591795	4312.09	3.63469	2622.76	385	16059	3.59426e+07	339825214	2465.69	3.39194	5693.65	615	35056	7.80264e+07	737714139	5623.46	3.75	-0.242749	0.115316	-0.138397	0.0608717	3.45747
PD-23	-	-	PD	47	td	39	no	41	0	batch2	5	13728.8	4604.38	1225	22696	6.32124e+07	597652833	4173.07	3.62046	2705.82	655	12196	3.71476e+07	351218326	2548.76	3.40633	6340.17	1274	35373	8.70427e+07	822960554	6269.99	3.79727	-0.214127	0.176811	-0.109776	0.122366	3.44324
PD-23	-	-	PD	47	td	39	no	11	0	batch2	5	13813.8	5364.39	1311	25657	7.41027e+07	700616379	4933.09	3.69312	4282.67	851	29106	5.916e+07	559337943	4125.61	3.61549	8870.23	1654	65535	1.22532e+08	1158495745	8800.04	3.94448	-0.077631	0.251366	0.0267203	0.196921	3.51591
PD-23	-	-	PD	47	td	39	no	15	0	batch2	5	13890.6	4160.48	1030	27706	5.77916e+07	546400326	3729.18	3.57161	2332.41	507	15626	3.23985e+07	306317581	2175.35	3.33753	6176.89	1274	49353	8.58007e+07	811217452	6106.71	3.78581	-0.234085	0.214194	-0.129733	0.15975	3.3944
PD-23	-	-	PD	47	td	39	no	20	0	batch2	5	14054	4013.76	245	27456	5.64094e+07	533332089	3582.45	3.55418	2403.43	166	16965	3.37778e+07	319357712	2246.36	3.35148	5644.18	290	41680	7.93233e+07	749975445	5573.99	3.74617	-0.2027	0.191986	-0.0983491	0.137541	3.37697
PD-23	-	-	PD	47	td	39	no	2	0	batch2	5	14147.1	6476.68	2453	30066	9.16261e+07	866294334	6045.37	3.78142	4519.63	1742	15736	6.39395e+07	604527106	4362.56	3.63974	9871.2	3391	33823	1.39649e+08	1320331898	9801.01	3.99127	-0.141681	0.209848	-0.03733	0.155404	3.60421
PD-23	-	-	PD	47	td	39	no	34	0	batch2	5	14642.3	5690.41	1638	34064	8.33206e+07	787769362	5259.11	3.72091	4280.35	1077	23980	6.26741e+07	592562736	4123.28	3.61524	8526.16	2333	48681	1.24843e+08	1180345078	8455.98	3.92716	-0.105669	0.206252	-0.00131756	0.151807	3.5437
PD-23	-	-	PD	47	td	39	no	60	0	batch2	5	14737.7	6962.36	1303	19576	1.02609e+08	970135252	6531.05	3.81498	5100.65	853	17923	7.51717e+07	710724001	4943.58	3.69404	10199.1	1938	39376	1.50311e+08	1421145711	10128.9	4.00556	-0.120942	0.190581	-0.0165902	0.136136	3.63777
[truncated: 7,580 more rows]

## Sheet: Key
PD	Parkinson's disease
[truncated: 14 more rows]
