# Supplementary material for: Mitochondrial complex I deficiency occurs in skeletal muscle of a subgroup of individuals with Parkinson’s disease
Source: Commun Med (Lond). 2025 Apr 27;5:141. doi: 10.1038/s43856-025-00817-7 (PMC12034802; doi:10.1038/s43856-025-00817-7)
Supplement: Supplementary file 4 — Supplementary Data 1-14 [file 43856_2025_817_MOESM4_ESM.zip › Supplementary Data FINAL/Supplementary_Data_14_Figure_source_data.xlsx]

## Sheet: Figure 1
Figure 1
Subject	Quadruple immunohistochemistry	COX/SDH histochemistry	MRC enzymatic activity	mtDNA assessment (single fiber)	mtDNA assessment (bulk tissue)
PD-1	x	x
PD-2	x	x	x	x	x
PD-3	x	x	x
PD-4	x	x	x
PD-5	x	x	x
PD-6	x	x	x		x
PD-7	x	x	x		x
PD-8	x	x	x	x
PD-9	x	x	x
PD-10	x	x	x	x
PD-11	x	x	x
PD-12	x	x	x
PD-13	x	x	x		x
PD-14	x	x	x		x
PD-15	x	x	x
PD-16	x	x	x
PD-17	x		x
PD-18	x	x	x
PD-19	x	x	x
PD-20	x	x	x		x
PD-21	x	x	x		x
PD-22	x	x	x		x
PD-23	x	x	x
PD-24	x	x	x
PD-25	x	x	x		x
PD-26	x	x	x		x
PD-27	x	x	x
PD-28	x	x	x		x
PD-29	x	x	x
PD-30	x	x	x
PD-31	x	x	x
PD-32	x	x	x
PD-33	x		x
PD-34	x	x	x
PD-35	x	x	x
PD-36	x	x	x
PD-37	x	x	x		x
PD-38	x	x	x
PD-39	x	x	x
PD-40	x	x	x
PD-41	x	x	x
PD-42	x		x
PD-43	x	x	x
PD-44	x		x
PD-45	x	x	x
PD-46	x	x	x
PD-47	x	x	x
PD-48	x	x
PD-49	x	x
PD-50	x	x
PD-51	x	x	x
PD-52	x	x
PD-53	x	x
PD-54	x	x
PD-55	x	x
PD-56	x	x
PD-57	x	x
PD-58	x	x	x
PD-59	x	x
PD-60	x	x
PD-61	x	x		x
PD-62	x	x
PD-63	x	x
PD-64	x	x		x
PD-65	x	x
PD-66	x	x
PD-67	x	x
PD-68	x	x	x
PD-69	x	x
PD-70	x	x	x	x
PD-71	x	x
PD-72			x		x
PD-73			x		x
PD-74			x
PD-75			x
PD-76			x		x
PD-77			x		x
PD-78			x
PD-79			x
PD-80			x
PD-81			x
PD-82			x
PD-83		x	x		x
SUM PD	71	68	62	6	17
Control-1	x	x	x	x	x
Control-2	x	x	x	x	x
Control-3	x	x	x	x	x
Control-4	x	x	x	x
Control-5	x	x	x
Control-6	x	x	x	x
Control-7	x	x	x
Control-8	x	x	x
Control-9	x	x	x
Control-10	x	x	x		x
Control-11	x	x	x
Control-12	x	x	x		x
Control-13			x		x
Control-14	x	x	x		x
Control-15	x	x	x		x
Control-16	x	x	x		x
Control-17	x	x	x		x
Control-18	x	x	x
Control-19	x	x
Control-20	x	x	x
Control-21	x	x	x
Control-22	x	x		x
Control-23			x
Control-24			x
Control-25			x
Control-26			x
Control-27			x
Control-28			x
Control-29			x
SUM Control	21	21	27	6	10

## Sheet: Figure 2
Figure 2a-b				Figure 2c-d				Figure 2e-f
Subject	Disease_state	Muscle_fiber_number	NDUFB10_VDAC1_ratio_log_adjusted_for_batch	Subject	Disease_state	Muscle_fiber_number	MTCO1_VDAC1_ratio_log_adjusted_for_batch	Subject	Disease_state	Muscle_fiber_number	VDAC1_Mean_minus_background_log_adjusted_for_batch
PD-1	PD	1	-0.0349876	PD-1	PD	1	0.0414121	PD-1	PD	1	3.43632
PD-1	PD	2	-0.000357823	PD-1	PD	2	0.0985387	PD-1	PD	2	3.22353
PD-1	PD	3	-0.0893009	PD-1	PD	3	-0.00422323	PD-1	PD	3	2.97777
PD-1	PD	4	-0.0387297	PD-1	PD	4	0.0618246	PD-1	PD	4	3.41709
PD-1	PD	5	-0.00132279	PD-1	PD	5	0.0410078	PD-1	PD	5	3.0646
PD-1	PD	6	-0.0257733	PD-1	PD	6	0.00530072	PD-1	PD	6	3.03565
PD-1	PD	7	-0.033055	PD-1	PD	7	0.0436632	PD-1	PD	7	3.46221
PD-1	PD	8	-0.0434286	PD-1	PD	8	0.00440464	PD-1	PD	8	3.47115
PD-1	PD	9	0.000734703	PD-1	PD	9	0.0539905	PD-1	PD	9	3.45409
PD-1	PD	10	-0.0436956	PD-1	PD	10	0.0617264	PD-1	PD	10	3.31206
PD-1	PD	11	-0.0497846	PD-1	PD	11	-0.0148715	PD-1	PD	11	3.4678
PD-1	PD	12	-0.0852584	PD-1	PD	12	-0.0800224	PD-1	PD	12	3.42282
PD-1	PD	13	-0.0176965	PD-1	PD	13	-0.0224473	PD-1	PD	13	3.46891
PD-1	PD	14	-0.00210466	PD-1	PD	14	0.0651184	PD-1	PD	14	3.42106
PD-1	PD	15	0.00483634	PD-1	PD	15	-0.019422	PD-1	PD	15	3.45258
PD-1	PD	16	0.00460098	PD-1	PD	16	-0.0231605	PD-1	PD	16	3.18121
PD-1	PD	17	-0.0500531	PD-1	PD	17	-0.0148236	PD-1	PD	17	3.37909
PD-1	PD	18	-0.024109	PD-1	PD	18	-0.030268	PD-1	PD	18	3.40026
PD-1	PD	19	-0.0713846	PD-1	PD	19	-0.0529539	PD-1	PD	19	3.49268
PD-1	PD	20	-0.0570314	PD-1	PD	20	0.0127768	PD-1	PD	20	3.47996
PD-1	PD	21	0.043246	PD-1	PD	21	0.069361	PD-1	PD	21	3.51006
PD-1	PD	22	0.0288725	PD-1	PD	22	0.104731	PD-1	PD	22	3.1538
PD-1	PD	23	0.037665	PD-1	PD	23	0.102005	PD-1	PD	23	3.17256
PD-1	PD	24	-0.00262979	PD-1	PD	24	0.00472615	PD-1	PD	24	3.25296
PD-1	PD	25	-0.0700834	PD-1	PD	25	0.0397718	PD-1	PD	25	3.47171
PD-1	PD	26	0.0173966	PD-1	PD	26	0.0987765	PD-1	PD	26	3.18496
PD-1	PD	27	-0.0369919	PD-1	PD	27	0.0618008	PD-1	PD	27	3.33217
PD-1	PD	28	-0.0290349	PD-1	PD	28	0.0372712	PD-1	PD	28	3.56582
PD-1	PD	29	0.011045	PD-1	PD	29	0.0552608	PD-1	PD	29	3.24519
PD-1	PD	30	-0.0314668	PD-1	PD	30	0.0403066	PD-1	PD	30	3.55033
PD-1	PD	31	0.0343096	PD-1	PD	31	0.0752388	PD-1	PD	31	3.23375
PD-1	PD	32	-0.024852	PD-1	PD	32	0.0169395	PD-1	PD	32	3.09094
PD-1	PD	33	0.00994567	PD-1	PD	33	0.0152047	PD-1	PD	33	3.25346
PD-1	PD	34	-0.0288539	PD-1	PD	34	0.0223845	PD-1	PD	34	3.44421
PD-1	PD	35	0.0177596	PD-1	PD	35	0.0314281	PD-1	PD	35	3.31371
PD-1	PD	36	-0.0328619	PD-1	PD	36	0.0296022	PD-1	PD	36	3.43975
PD-1	PD	37	-0.0709075	PD-1	PD	37	-0.133322	PD-1	PD	37	3.10041
PD-1	PD	38	-0.0701111	PD-1	PD	38	-0.0244113	PD-1	PD	38	3.41597
PD-1	PD	39	-0.00423857	PD-1	PD	39	-0.0464929	PD-1	PD	39	3.21263
PD-1	PD	40	-0.035333	PD-1	PD	40	-0.00215097	PD-1	PD	40	3.41951
PD-1	PD	41	-0.0379578	PD-1	PD	41	-0.0540507	PD-1	PD	41	3.23849
PD-1	PD	42	0.026618	PD-1	PD	42	-0.00680482	PD-1	PD	42	3.2474
PD-1	PD	43	-0.0219482	PD-1	PD	43	-0.00831584	PD-1	PD	43	3.48173
PD-1	PD	44	-0.0448085	PD-1	PD	44	-0.121677	PD-1	PD	44	3.16127
PD-1	PD	45	0.00196047	PD-1	PD	45	-0.0243839	PD-1	PD	45	3.14585
PD-1	PD	46	0.0213659	PD-1	PD	46	0.0304008	PD-1	PD	46	3.48491
PD-1	PD	47	-0.0548734	PD-1	PD	47	0.0341181	PD-1	PD	47	3.45814
PD-1	PD	48	-0.03859	PD-1	PD	48	-0.028857	PD-1	PD	48	3.44775
PD-1	PD	49	-0.02738	PD-1	PD	49	-0.0820523	PD-1	PD	49	3.02531
PD-1	PD	50	-0.00743647	PD-1	PD	50	0.0274507	PD-1	PD	50	3.45857
PD-1	PD	51	0.0204939	PD-1	PD	51	0.0751482	PD-1	PD	51	3.17464
PD-1	PD	52	0.016026	PD-1	PD	52	0.032108	PD-1	PD	52	3.2199
PD-1	PD	53	-0.00300319	PD-1	PD	53	0.0367683	PD-1	PD	53	3.17601
PD-1	PD	54	-0.0509672	PD-1	PD	54	-0.0744069	PD-1	PD	54	3.18565
PD-1	PD	55	-0.00517745	PD-1	PD	55	0.112418	PD-1	PD	55	3.46792
PD-1	PD	56	-0.0771757	PD-1	PD	56	0.0580088	PD-1	PD	56	3.50028
PD-1	PD	57	-0.0311487	PD-1	PD	57	0.0393598	PD-1	PD	57	3.22436
PD-1	PD	58	-0.0580065	PD-1	PD	58	0.0739163	PD-1	PD	58	3.48423
PD-1	PD	59	-0.0810071	PD-1	PD	59	0.00486961	PD-1	PD	59	3.42752
PD-1	PD	60	-0.0624338	PD-1	PD	60	0.0257179	PD-1	PD	60	3.24563
PD-1	PD	61	-0.0867842	PD-1	PD	61	0.0495722	PD-1	PD	61	3.38282
PD-1	PD	62	-0.0565333	PD-1	PD	62	-0.0533854	PD-1	PD	62	3.08205
PD-1	PD	63	-0.0530231	PD-1	PD	63	0.0679351	PD-1	PD	63	3.47583
PD-1	PD	64	-0.0615759	PD-1	PD	64	0.059749	PD-1	PD	64	3.37891
PD-1	PD	65	-0.0524345	PD-1	PD	65	0.0771046	PD-1	PD	65	3.43628
PD-1	PD	66	-0.0497231	PD-1	PD	66	-0.0250775	PD-1	PD	66	3.29253
PD-1	PD	67	-0.0694494	PD-1	PD	67	-0.0141326	PD-1	PD	67	3.24133
PD-1	PD	68	-0.0390073	PD-1	PD	68	0.00993572	PD-1	PD	68	3.26698
PD-1	PD	69	-0.058347	PD-1	PD	69	0.0538027	PD-1	PD	69	3.38588
PD-1	PD	70	-0.0545667	PD-1	PD	70	-0.0460973	PD-1	PD	70	3.17608
PD-1	PD	71	-0.0730488	PD-1	PD	71	-0.0668407	PD-1	PD	71	3.24917
PD-1	PD	72	-0.0572914	PD-1	PD	72	0.0136239	PD-1	PD	72	3.31273
PD-1	PD	73	-0.0708553	PD-1	PD	73	-0.0606822	PD-1	PD	73	3.58543
PD-1	PD	74	-0.0603184	PD-1	PD	74	-0.00594595	PD-1	PD	74	3.38107
PD-1	PD	75	-0.0389864	PD-1	PD	75	0.01631	PD-1	PD	75	3.41045
PD-1	PD	76	-0.0503358	PD-1	PD	76	-0.100007	PD-1	PD	76	3.25804
PD-1	PD	77	-0.0341595	PD-1	PD	77	-0.0118011	PD-1	PD	77	3.46076
PD-1	PD	78	0.0866727	PD-1	PD	78	0.0264541	PD-1	PD	78	3.17274
PD-1	PD	79	0.0802696	PD-1	PD	79	0.00756129	PD-1	PD	79	3.2442
PD-1	PD	80	0.0589033	PD-1	PD	80	0.0440482	PD-1	PD	80	3.33706
PD-1	PD	81	-0.0385688	PD-1	PD	81	0.0684202	PD-1	PD	81	3.34949
PD-1	PD	82	0.037171	PD-1	PD	82	0.156166	PD-1	PD	82	3.07926
PD-1	PD	83	-0.0305173	PD-1	PD	83	0.0874894	PD-1	PD	83	3.5371
PD-1	PD	84	-0.01197	PD-1	PD	84	0.107352	PD-1	PD	84	3.10335
PD-1	PD	85	0.0440827	PD-1	PD	85	0.0674937	PD-1	PD	85	3.26699
PD-1	PD	86	0.00572617	PD-1	PD	86	0.13823	PD-1	PD	86	3.02182
PD-1	PD	87	-0.0603238	PD-1	PD	87	0.0776763	PD-1	PD	87	3.38334
PD-1	PD	88	-0.0236357	PD-1	PD	88	0.0492877	PD-1	PD	88	3.05845
PD-1	PD	89	-0.00381604	PD-1	PD	89	0.0959568	PD-1	PD	89	3.1196
PD-1	PD	90	-0.0392418	PD-1	PD	90	0.0885395	PD-1	PD	90	3.39249
PD-1	PD	91	-0.00961662	PD-1	PD	91	0.019103	PD-1	PD	91	3.42252
PD-1	PD	92	0.0108795	PD-1	PD	92	0.00902915	PD-1	PD	92	3.48381
PD-1	PD	93	0.0595883	PD-1	PD	93	0.037893	PD-1	PD	93	3.24724
PD-1	PD	94	0.0220023	PD-1	PD	94	-0.0107646	PD-1	PD	94	3.17357
PD-1	PD	95	-0.0045919	PD-1	PD	95	-0.0633289	PD-1	PD	95	3.156
PD-1	PD	96	-0.0880778	PD-1	PD	96	-0.0726855	PD-1	PD	96	3.4655
PD-1	PD	97	0.0266875	PD-1	PD	97	0.0193258	PD-1	PD	97	2.96267
PD-1	PD	98	-0.0556202	PD-1	PD	98	-0.0950622	PD-1	PD	98	2.98318
PD-1	PD	99	-0.0167801	PD-1	PD	99	0.0130081	PD-1	PD	99	3.25952
PD-1	PD	100	0.0247819	PD-1	PD	100	0.0395295	PD-1	PD	100	3.19408
PD-10	PD	1	0.158675	PD-10	PD	1	-0.0441584	PD-10	PD	1	3.52183
PD-10	PD	2	0.199106	PD-10	PD	2	0.0878037	PD-10	PD	2	3.54891
PD-10	PD	3	0.207067	PD-10	PD	3	0.178116	PD-10	PD	3	3.4491
PD-10	PD	4	0.169923	PD-10	PD	4	0.168914	PD-10	PD	4	3.42578
PD-10	PD	5	0.249962	PD-10	PD	5	0.198422	PD-10	PD	5	3.59276
PD-10	PD	6	0.202204	PD-10	PD	6	0.194945	PD-10	PD	6	3.5893
PD-10	PD	7	0.358854	PD-10	PD	7	0.278458	PD-10	PD	7	3.56276
PD-10	PD	8	0.189316	PD-10	PD	8	0.304216	PD-10	PD	8	3.45411
PD-10	PD	9	0.309574	PD-10	PD	9	0.248505	PD-10	PD	9	3.60018
PD-10	PD	10	0.202719	PD-10	PD	10	0.235955	PD-10	PD	10	3.64816
PD-10	PD	11	0.178695	PD-10	PD	11	0.205958	PD-10	PD	11	3.70271
PD-10	PD	12	0.0705974	PD-10	PD	12	-0.0206038	PD-10	PD	12	3.17399
PD-10	PD	13	0.171451	PD-10	PD	13	-0.0939355	PD-10	PD	13	2.93255
PD-10	PD	14	0.153386	PD-10	PD	14	0.224754	PD-10	PD	14	3.69718
PD-10	PD	15	0.121989	PD-10	PD	15	0.225836	PD-10	PD	15	3.56766
PD-10	PD	16	0.00885819	PD-10	PD	16	0.0486161	PD-10	PD	16	3.46811
PD-10	PD	17	0.106994	PD-10	PD	17	0.1288	PD-10	PD	17	3.39256
PD-10	PD	18	0.0951658	PD-10	PD	18	0.0510985	PD-10	PD	18	3.47423
PD-10	PD	19	0.249728	PD-10	PD	19	0.268569	PD-10	PD	19	3.48011
PD-10	PD	20	0.0964642	PD-10	PD	20	0.0100555	PD-10	PD	20	3.23176
PD-10	PD	21	0.179034	PD-10	PD	21	0.195095	PD-10	PD	21	3.56763
PD-10	PD	22	0.118057	PD-10	PD	22	0.0498293	PD-10	PD	22	3.37381
PD-10	PD	23	0.134192	PD-10	PD	23	-0.0282157	PD-10	PD	23	3.07737
PD-10	PD	24	0.181923	PD-10	PD	24	0.0383447	PD-10	PD	24	3.04477
PD-10	PD	25	0.0899631	PD-10	PD	25	-0.0175127	PD-10	PD	25	2.94689
PD-10	PD	26	0.162959	PD-10	PD	26	0.0765383	PD-10	PD	26	3.29968
PD-10	PD	27	0.0366672	PD-10	PD	27	-0.0390694	PD-10	PD	27	2.99482
PD-10	PD	28	0.133382	PD-10	PD	28	0.10943	PD-10	PD	28	3.20958
PD-10	PD	29	0.154323	PD-10	PD	29	0.10476	PD-10	PD	29	3.50445
PD-10	PD	30	0.129196	PD-10	PD	30	-0.0502344	PD-10	PD	30	3.38988
PD-10	PD	31	0.0806261	PD-10	PD	31	0.0734501	PD-10	PD	31	3.38644
PD-10	PD	32	0.0711357	PD-10	PD	32	0.0965069	PD-10	PD	32	3.38916
PD-10	PD	33	0.0958652	PD-10	PD	33	0.187228	PD-10	PD	33	3.31059
PD-10	PD	34	0.16059	PD-10	PD	34	0.250848	PD-10	PD	34	3.54462
PD-10	PD	35	0.109245	PD-10	PD	35	0.115199	PD-10	PD	35	3.45698
PD-10	PD	36	0.104857	PD-10	PD	36	0.13142	PD-10	PD	36	3.38369
PD-10	PD	37	0.102884	PD-10	PD	37	0.102638	PD-10	PD	37	3.35904
PD-10	PD	38	0.204783	PD-10	PD	38	0.284738	PD-10	PD	38	3.5826
PD-10	PD	39	0.110643	PD-10	PD	39	0.134343	PD-10	PD	39	3.54404
PD-10	PD	40	0.182262	PD-10	PD	40	0.2234	PD-10	PD	40	3.54273
PD-10	PD	41	0.137084	PD-10	PD	41	0.100354	PD-10	PD	41	3.53034
PD-10	PD	42	0.216767	PD-10	PD	42	0.255742	PD-10	PD	42	3.43957
PD-10	PD	43	0.226263	PD-10	PD	43	0.283504	PD-10	PD	43	3.52648
PD-10	PD	44	0.176228	PD-10	PD	44	0.193329	PD-10	PD	44	3.46054
PD-10	PD	45	0.160126	PD-10	PD	45	0.291728	PD-10	PD	45	3.51616
PD-10	PD	46	0.199023	PD-10	PD	46	0.311277	PD-10	PD	46	3.47063
PD-10	PD	47	0.128619	PD-10	PD	47	0.109582	PD-10	PD	47	3.49871
PD-10	PD	48	0.178917	PD-10	PD	48	0.284777	PD-10	PD	48	3.47347
PD-10	PD	49	0.142112	PD-10	PD	49	0.256201	PD-10	PD	49	3.51977
PD-10	PD	50	0.0311996	PD-10	PD	50	0.080986	PD-10	PD	50	3.39064
PD-10	PD	51	0.075026	PD-10	PD	51	0.0566144	PD-10	PD	51	3.52328
PD-10	PD	52	0.10158	PD-10	PD	52	0.140624	PD-10	PD	52	3.50385
PD-10	PD	53	0.0999445	PD-10	PD	53	0.0338329	PD-10	PD	53	3.52449
PD-10	PD	54	0.0128812	PD-10	PD	54	0.0334163	PD-10	PD	54	3.30656
PD-10	PD	55	0.155727	PD-10	PD	55	0.218259	PD-10	PD	55	3.49484
PD-10	PD	56	0.164925	PD-10	PD	56	0.14589	PD-10	PD	56	3.43587
PD-10	PD	57	0.105226	PD-10	PD	57	0.107009	PD-10	PD	57	3.33246
PD-10	PD	58	0.199054	PD-10	PD	58	0.257049	PD-10	PD	58	3.55792
PD-10	PD	59	0.173823	PD-10	PD	59	0.270279	PD-10	PD	59	3.5423
PD-10	PD	60	0.0667142	PD-10	PD	60	0.0941427	PD-10	PD	60	3.33434
PD-10	PD	61	0.0350399	PD-10	PD	61	0.159524	PD-10	PD	61	3.33753
PD-10	PD	62	0.0984782	PD-10	PD	62	0.215298	PD-10	PD	62	3.39802
PD-10	PD	63	0.00605181	PD-10	PD	63	0.140612	PD-10	PD	63	3.38479
PD-10	PD	64	0.0730309	PD-10	PD	64	0.105507	PD-10	PD	64	3.35971
PD-10	PD	65	0.0523076	PD-10	PD	65	0.213251	PD-10	PD	65	3.51854
PD-10	PD	66	0.0878121	PD-10	PD	66	0.169681	PD-10	PD	66	3.49813
PD-10	PD	67	0.140577	PD-10	PD	67	0.283677	PD-10	PD	67	3.62323
PD-10	PD	68	0.0849906	PD-10	PD	68	0.0837258	PD-10	PD	68	3.42762
PD-10	PD	69	0.0167857	PD-10	PD	69	0.0577281	PD-10	PD	69	3.2173
PD-10	PD	70	0.149764	PD-10	PD	70	0.174938	PD-10	PD	70	3.38617
PD-10	PD	71	-0.0255386	PD-10	PD	71	-0.0792744	PD-10	PD	71	3.28902
PD-10	PD	72	0.0569123	PD-10	PD	72	0.0689505	PD-10	PD	72	3.30955
PD-10	PD	73	0.0359831	PD-10	PD	73	0.0283833	PD-10	PD	73	3.26831
PD-10	PD	74	0.137201	PD-10	PD	74	0.136159	PD-10	PD	74	3.47493
PD-10	PD	75	0.124934	PD-10	PD	75	0.225201	PD-10	PD	75	3.42964
PD-10	PD	76	0.203424	PD-10	PD	76	0.244139	PD-10	PD	76	3.43582
PD-11	PD	1	-0.0230473	PD-11	PD	1	0.049387	PD-11	PD	1	3.09376
PD-11	PD	2	-0.0109009	PD-11	PD	2	0.126299	PD-11	PD	2	3.34624
PD-11	PD	3	-0.00109319	PD-11	PD	3	0.151637	PD-11	PD	3	3.38602
PD-11	PD	4	-0.0797777	PD-11	PD	4	-0.015425	PD-11	PD	4	3.01311
PD-11	PD	5	0.024785	PD-11	PD	5	0.166207	PD-11	PD	5	3.34209
PD-11	PD	6	0.056147	PD-11	PD	6	0.136535	PD-11	PD	6	3.10428
PD-11	PD	7	-0.0481622	PD-11	PD	7	0.0599183	PD-11	PD	7	3.32649
PD-11	PD	8	-0.00156984	PD-11	PD	8	0.0986796	PD-11	PD	8	3.58079
PD-11	PD	9	0.0394564	PD-11	PD	9	0.128452	PD-11	PD	9	3.704
PD-11	PD	10	-0.0553079	PD-11	PD	10	-0.00762452	PD-11	PD	10	3.26943
PD-11	PD	11	0.000759178	PD-11	PD	11	0.0235638	PD-11	PD	11	3.25509
PD-11	PD	12	0.0491468	PD-11	PD	12	0.131009	PD-11	PD	12	3.40967
PD-11	PD	13	-0.0399415	PD-11	PD	13	0.0108413	PD-11	PD	13	3.14346
PD-11	PD	14	0.0352293	PD-11	PD	14	0.197836	PD-11	PD	14	3.54187
PD-11	PD	15	-0.0825528	PD-11	PD	15	-0.0113593	PD-11	PD	15	3.12272
PD-11	PD	16	-0.0847233	PD-11	PD	16	0.0446247	PD-11	PD	16	3.31457
PD-11	PD	17	0.00993735	PD-11	PD	17	0.126371	PD-11	PD	17	3.61138
PD-11	PD	18	-0.0107009	PD-11	PD	18	0.0669633	PD-11	PD	18	3.22956
PD-11	PD	19	-0.00259414	PD-11	PD	19	0.102469	PD-11	PD	19	3.47122
PD-11	PD	20	0.0144919	PD-11	PD	20	0.160183	PD-11	PD	20	3.65429
PD-11	PD	21	-0.0693211	PD-11	PD	21	0.0567399	PD-11	PD	21	3.4988
PD-11	PD	22	-0.0290134	PD-11	PD	22	0.105055	PD-11	PD	22	3.61777
PD-11	PD	23	-0.0326522	PD-11	PD	23	0.0562653	PD-11	PD	23	3.41936
PD-11	PD	24	-0.0343259	PD-11	PD	24	0.0583366	PD-11	PD	24	3.34979
PD-11	PD	25	0.0570783	PD-11	PD	25	0.129331	PD-11	PD	25	3.36562
PD-11	PD	26	-0.0363429	PD-11	PD	26	-0.00968558	PD-11	PD	26	3.40624
PD-11	PD	27	0.0232725	PD-11	PD	27	0.118066	PD-11	PD	27	3.63462
PD-11	PD	28	0.0547189	PD-11	PD	28	0.174452	PD-11	PD	28	3.64764
PD-11	PD	29	0.0423559	PD-11	PD	29	0.177115	PD-11	PD	29	3.61047
PD-11	PD	30	0.00854273	PD-11	PD	30	0.103035	PD-11	PD	30	3.27687
PD-11	PD	31	-0.0819264	PD-11	PD	31	0.0394951	PD-11	PD	31	3.43658
PD-11	PD	32	-0.00539959	PD-11	PD	32	0.161821	PD-11	PD	32	3.54439
PD-11	PD	33	-0.0892589	PD-11	PD	33	-0.0144634	PD-11	PD	33	3.20449
PD-11	PD	34	-0.128428	PD-11	PD	34	-0.0385215	PD-11	PD	34	3.36906
PD-11	PD	35	0.00400693	PD-11	PD	35	0.161239	PD-11	PD	35	3.67976
PD-11	PD	36	0.010113	PD-11	PD	36	0.137663	PD-11	PD	36	3.54611
PD-11	PD	37	-0.0345085	PD-11	PD	37	0.0793297	PD-11	PD	37	3.53825
PD-11	PD	38	0.0229475	PD-11	PD	38	0.15236	PD-11	PD	38	3.66478
PD-11	PD	39	-0.00535181	PD-11	PD	39	0.106511	PD-11	PD	39	3.54973
PD-11	PD	40	-0.0510802	PD-11	PD	40	0.0427134	PD-11	PD	40	3.67433
PD-11	PD	41	-0.0206774	PD-11	PD	41	0.110816	PD-11	PD	41	3.63824
PD-11	PD	42	-0.0686027	PD-11	PD	42	-0.012798	PD-11	PD	42	3.39627
PD-11	PD	43	-0.0159312	PD-11	PD	43	0.0610495	PD-11	PD	43	3.53738
PD-11	PD	44	-0.0395385	PD-11	PD	44	0.0191865	PD-11	PD	44	3.66462
PD-11	PD	45	-0.0465312	PD-11	PD	45	0.023431	PD-11	PD	45	3.49328
PD-11	PD	46	0.00510027	PD-11	PD	46	0.0880152	PD-11	PD	46	3.65695
PD-11	PD	47	0.00995127	PD-11	PD	47	0.151267	PD-11	PD	47	3.61045
PD-11	PD	48	-0.0364339	PD-11	PD	48	0.0941723	PD-11	PD	48	3.40435
PD-11	PD	49	-0.0557224	PD-11	PD	49	0.0499363	PD-11	PD	49	3.49997
PD-11	PD	50	-0.0100075	PD-11	PD	50	0.111673	PD-11	PD	50	3.33085
PD-11	PD	51	-0.109944	PD-11	PD	51	0.0220544	PD-11	PD	51	3.36469
PD-11	PD	52	-0.0598049	PD-11	PD	52	0.093841	PD-11	PD	52	3.6053
PD-11	PD	53	0.0131042	PD-11	PD	53	0.151131	PD-11	PD	53	3.64455
PD-11	PD	54	-0.0530715	PD-11	PD	54	0.0693539	PD-11	PD	54	3.56532
PD-11	PD	55	-0.0196574	PD-11	PD	55	0.108513	PD-11	PD	55	3.61069
PD-11	PD	56	-0.0282522	PD-11	PD	56	0.0796508	PD-11	PD	56	3.58923
PD-11	PD	57	-0.0514576	PD-11	PD	57	0.0253545	PD-11	PD	57	3.52028
PD-11	PD	58	0.00212672	PD-11	PD	58	0.0195502	PD-11	PD	58	3.30282
PD-11	PD	59	-0.0753647	PD-11	PD	59	-0.0559807	PD-11	PD	59	3.23525
PD-11	PD	60	-0.00849509	PD-11	PD	60	0.105397	PD-11	PD	60	3.46106
PD-11	PD	61	0.0560698	PD-11	PD	61	0.172778	PD-11	PD	61	3.63962
PD-11	PD	62	-0.0562998	PD-11	PD	62	0.0201298	PD-11	PD	62	3.52489
PD-11	PD	63	-0.0493207	PD-11	PD	63	0.014479	PD-11	PD	63	3.58715
PD-11	PD	64	-0.00533141	PD-11	PD	64	0.101984	PD-11	PD	64	3.60017
PD-11	PD	65	0.0173422	PD-11	PD	65	0.146123	PD-11	PD	65	3.57828
PD-11	PD	66	0.0336499	PD-11	PD	66	0.17204	PD-11	PD	66	3.629
PD-11	PD	67	-0.0536101	PD-11	PD	67	0.0526931	PD-11	PD	67	3.26204
PD-11	PD	68	-0.0710194	PD-11	PD	68	-0.0422624	PD-11	PD	68	3.11094
PD-11	PD	69	0.0156029	PD-11	PD	69	0.0584936	PD-11	PD	69	3.12758
PD-11	PD	70	-0.14344	PD-11	PD	70	-0.0563747	PD-11	PD	70	3.32684
PD-11	PD	71	0.0176824	PD-11	PD	71	0.0906803	PD-11	PD	71	3.38405
PD-11	PD	72	-0.0203336	PD-11	PD	72	0.0769547	PD-11	PD	72	3.3779
PD-11	PD	73	0.0292027	PD-11	PD	73	0.143401	PD-11	PD	73	3.59539
PD-11	PD	74	-0.00275077	PD-11	PD	74	0.0523738	PD-11	PD	74	3.33024
PD-11	PD	75	-0.0115814	PD-11	PD	75	0.11347	PD-11	PD	75	3.63846
PD-11	PD	76	-0.0111112	PD-11	PD	76	0.108097	PD-11	PD	76	3.43054
PD-11	PD	77	0.0312924	PD-11	PD	77	0.095025	PD-11	PD	77	3.47738
PD-11	PD	78	0.0232103	PD-11	PD	78	0.134883	PD-11	PD	78	3.7842
PD-11	PD	79	-0.00347005	PD-11	PD	79	0.164994	PD-11	PD	79	3.6075
PD-11	PD	80	-0.0924247	PD-11	PD	80	-0.00648173	PD-11	PD	80	3.4042
PD-11	PD	81	-0.0195119	PD-11	PD	81	0.0833278	PD-11	PD	81	3.61785
PD-11	PD	82	0.00500604	PD-11	PD	82	0.105456	PD-11	PD	82	3.58021
PD-11	PD	83	-0.022388	PD-11	PD	83	0.0686421	PD-11	PD	83	3.58018
PD-11	PD	84	-0.0427888	PD-11	PD	84	0.0587235	PD-11	PD	84	3.50158
PD-11	PD	85	-0.0631617	PD-11	PD	85	0.0215187	PD-11	PD	85	3.40581
PD-11	PD	86	-0.0284066	PD-11	PD	86	0.140017	PD-11	PD	86	3.60702
PD-11	PD	87	0.00731324	PD-11	PD	87	0.0827225	PD-11	PD	87	3.71289
PD-11	PD	88	0.0166066	PD-11	PD	88	0.0998879	PD-11	PD	88	3.53083
PD-11	PD	89	-0.0213604	PD-11	PD	89	0.03594	PD-11	PD	89	3.44122
PD-11	PD	90	0.00990422	PD-11	PD	90	0.0826677	PD-11	PD	90	3.42527
PD-11	PD	91	-0.00793827	PD-11	PD	91	0.080119	PD-11	PD	91	3.34769
PD-11	PD	92	0.0454146	PD-11	PD	92	0.17017	PD-11	PD	92	3.31456
PD-11	PD	93	-0.0302439	PD-11	PD	93	0.0979894	PD-11	PD	93	3.46856
PD-11	PD	94	-0.0912353	PD-11	PD	94	-0.0529326	PD-11	PD	94	3.31677
PD-11	PD	95	0.00324731	PD-11	PD	95	0.106647	PD-11	PD	95	3.65544
PD-11	PD	96	-0.0469079	PD-11	PD	96	0.0797311	PD-11	PD	96	3.58329
PD-11	PD	97	-0.0978381	PD-11	PD	97	-0.00321486	PD-11	PD	97	3.34155
PD-11	PD	98	0.0364711	PD-11	PD	98	0.138046	PD-11	PD	98	3.42101
PD-11	PD	99	-0.0683717	PD-11	PD	99	0.0471721	PD-11	PD	99	3.41814
PD-11	PD	100	-0.0698966	PD-11	PD	100	-0.0161281	PD-11	PD	100	3.26142
PD-12	PD	1	-0.0252977	PD-12	PD	1	0.0302834	PD-12	PD	1	3.62631
PD-12	PD	2	-0.0627099	PD-12	PD	2	-0.00707429	PD-12	PD	2	3.58816
PD-12	PD	3	-0.0581342	PD-12	PD	3	-0.0543522	PD-12	PD	3	3.49464
PD-12	PD	4	-0.0568485	PD-12	PD	4	-0.0240591	PD-12	PD	4	3.49325
PD-12	PD	5	-0.0933448	PD-12	PD	5	-0.131581	PD-12	PD	5	3.49134
PD-12	PD	6	0.0174338	PD-12	PD	6	0.0533819	PD-12	PD	6	3.60145
PD-12	PD	7	0.0103549	PD-12	PD	7	0.0195883	PD-12	PD	7	3.62432
PD-12	PD	8	0.00432618	PD-12	PD	8	0.0440649	PD-12	PD	8	3.62037
PD-12	PD	9	-0.0572058	PD-12	PD	9	-0.0538719	PD-12	PD	9	3.5305
PD-12	PD	10	-0.05451	PD-12	PD	10	-0.0591139	PD-12	PD	10	3.55784
PD-12	PD	11	-0.0103051	PD-12	PD	11	0.00662278	PD-12	PD	11	3.48634
PD-12	PD	12	0.0328864	PD-12	PD	12	0.0284138	PD-12	PD	12	3.64755
PD-12	PD	13	0.00892418	PD-12	PD	13	0.0277083	PD-12	PD	13	3.64876
PD-12	PD	14	0.0579128	PD-12	PD	14	0.0592558	PD-12	PD	14	3.5881
PD-12	PD	15	0.043997	PD-12	PD	15	0.0466486	PD-12	PD	15	3.56905
PD-12	PD	16	0.014698	PD-12	PD	16	0.0436578	PD-12	PD	16	3.58587
PD-12	PD	17	-0.00996418	PD-12	PD	17	-0.0243404	PD-12	PD	17	3.63733
PD-12	PD	18	0.0589017	PD-12	PD	18	0.0981465	PD-12	PD	18	3.64148
PD-12	PD	19	-0.0482321	PD-12	PD	19	-0.0241488	PD-12	PD	19	3.53056
PD-12	PD	20	-0.000236995	PD-12	PD	20	0.0678809	PD-12	PD	20	3.60696
PD-12	PD	21	0.0531596	PD-12	PD	21	0.111545	PD-12	PD	21	3.63996
PD-12	PD	22	-0.00170056	PD-12	PD	22	0.0546219	PD-12	PD	22	3.57609
PD-12	PD	23	0.0663362	PD-12	PD	23	0.107221	PD-12	PD	23	3.5385
PD-12	PD	24	-0.0223821	PD-12	PD	24	-0.000745237	PD-12	PD	24	3.62747
PD-12	PD	25	0.0117107	PD-12	PD	25	0.0897061	PD-12	PD	25	3.67446
PD-12	PD	26	0.0122959	PD-12	PD	26	0.095929	PD-12	PD	26	3.60594
PD-12	PD	27	-0.0184442	PD-12	PD	27	0.0834287	PD-12	PD	27	3.52288
PD-12	PD	28	-0.134067	PD-12	PD	28	-0.0482091	PD-12	PD	28	3.66536
PD-12	PD	29	-0.0948395	PD-12	PD	29	-0.0362766	PD-12	PD	29	3.59177
PD-12	PD	30	0.00110709	PD-12	PD	30	0.0436572	PD-12	PD	30	3.64186
PD-12	PD	31	-0.0655066	PD-12	PD	31	-0.0192407	PD-12	PD	31	3.55254
PD-12	PD	32	0.0298426	PD-12	PD	32	0.068535	PD-12	PD	32	3.51948
PD-12	PD	33	-0.01165	PD-12	PD	33	0.0281331	PD-12	PD	33	3.55875
PD-12	PD	34	-0.105749	PD-12	PD	34	-0.0492389	PD-12	PD	34	3.62433
PD-12	PD	35	0.00767655	PD-12	PD	35	0.0892243	PD-12	PD	35	3.57503
PD-12	PD	36	0.00714238	PD-12	PD	36	0.057849	PD-12	PD	36	3.54732
PD-12	PD	37	-0.0380614	PD-12	PD	37	0.0514323	PD-12	PD	37	3.66095
PD-12	PD	38	0.0210104	PD-12	PD	38	0.0828238	PD-12	PD	38	3.69969
PD-12	PD	39	-0.0829506	PD-12	PD	39	-0.0328242	PD-12	PD	39	3.61836
PD-12	PD	40	-0.00758501	PD-12	PD	40	0.0381181	PD-12	PD	40	3.5923
PD-12	PD	41	0.0220731	PD-12	PD	41	0.081218	PD-12	PD	41	3.59304
PD-12	PD	42	0.0458858	PD-12	PD	42	0.0638574	PD-12	PD	42	3.61675
PD-12	PD	43	-0.0219949	PD-12	PD	43	0.0151225	PD-12	PD	43	3.50198
PD-12	PD	44	0.0098378	PD-12	PD	44	0.0641856	PD-12	PD	44	3.62266
PD-12	PD	45	-0.0034818	PD-12	PD	45	0.014511	PD-12	PD	45	3.62625
PD-12	PD	46	-0.0148212	PD-12	PD	46	-0.117641	PD-12	PD	46	3.67751
PD-12	PD	47	-0.0259127	PD-12	PD	47	0.0280736	PD-12	PD	47	3.70278
PD-12	PD	48	0.000415923	PD-12	PD	48	0.0164192	PD-12	PD	48	3.63275
PD-12	PD	49	0.0407601	PD-12	PD	49	0.0945382	PD-12	PD	49	3.65459
PD-12	PD	50	-0.0563224	PD-12	PD	50	-0.0197002	PD-12	PD	50	3.70741
PD-12	PD	51	-0.030875	PD-12	PD	51	-0.0009494	PD-12	PD	51	3.65313
PD-12	PD	52	0.039203	PD-12	PD	52	0.0693425	PD-12	PD	52	3.70724
PD-12	PD	53	-0.0315321	PD-12	PD	53	-0.0145542	PD-12	PD	53	3.60748
PD-12	PD	54	0.00286021	PD-12	PD	54	0.00510785	PD-12	PD	54	3.62202
PD-12	PD	55	-0.0105047	PD-12	PD	55	0.0141791	PD-12	PD	55	3.64272
PD-12	PD	56	0.0166154	PD-12	PD	56	0.0663605	PD-12	PD	56	3.61373
PD-12	PD	57	0.0342896	PD-12	PD	57	0.0843929	PD-12	PD	57	3.65811
PD-12	PD	58	-0.0430286	PD-12	PD	58	0.00333117	PD-12	PD	58	3.57524
PD-12	PD	59	-0.029575	PD-12	PD	59	-0.00719292	PD-12	PD	59	3.40573
PD-12	PD	60	-0.0119567	PD-12	PD	60	0.0628891	PD-12	PD	60	3.61137
PD-12	PD	61	-0.0196005	PD-12	PD	61	0.0372704	PD-12	PD	61	3.67376
PD-12	PD	62	-0.0437005	PD-12	PD	62	0.0502829	PD-12	PD	62	3.62994
PD-12	PD	63	-0.0163128	PD-12	PD	63	0.0603359	PD-12	PD	63	3.72745
PD-12	PD	64	-0.0127139	PD-12	PD	64	0.0702442	PD-12	PD	64	3.70968
PD-12	PD	65	0.0058397	PD-12	PD	65	0.0672635	PD-12	PD	65	3.70736
PD-12	PD	66	-0.0201458	PD-12	PD	66	0.0416703	PD-12	PD	66	3.63134
PD-12	PD	67	-0.0316955	PD-12	PD	67	0.0362459	PD-12	PD	67	3.55304
PD-12	PD	68	-0.0866748	PD-12	PD	68	-0.0305066	PD-12	PD	68	3.47107
PD-12	PD	69	-0.0147336	PD-12	PD	69	0.0583739	PD-12	PD	69	3.70053
PD-12	PD	70	-0.0814986	PD-12	PD	70	-0.023113	PD-12	PD	70	3.48893
PD-12	PD	71	-0.00362283	PD-12	PD	71	0.0904398	PD-12	PD	71	3.68094
PD-12	PD	72	0.00302464	PD-12	PD	72	0.0458228	PD-12	PD	72	3.57842
PD-12	PD	73	-0.0566741	PD-12	PD	73	-0.00859266	PD-12	PD	73	3.50791
PD-12	PD	74	-0.075687	PD-12	PD	74	-0.0315359	PD-12	PD	74	3.48668
PD-12	PD	75	-0.0163333	PD-12	PD	75	0.0296548	PD-12	PD	75	3.59252
PD-12	PD	76	-0.0368519	PD-12	PD	76	-0.00497482	PD-12	PD	76	3.62025
PD-12	PD	77	0.0165345	PD-12	PD	77	0.0509754	PD-12	PD	77	3.6877
PD-12	PD	78	-0.0896362	PD-12	PD	78	-0.0732505	PD-12	PD	78	3.5794
PD-12	PD	79	-0.0410063	PD-12	PD	79	-0.0221792	PD-12	PD	79	3.64994
PD-12	PD	80	-0.0167058	PD-12	PD	80	0.00647551	PD-12	PD	80	3.6281
PD-12	PD	81	0.0394634	PD-12	PD	81	0.0618984	PD-12	PD	81	3.61491
PD-12	PD	82	0.0148074	PD-12	PD	82	0.053137	PD-12	PD	82	3.56328
PD-12	PD	83	-0.0494384	PD-12	PD	83	-0.04101	PD-12	PD	83	3.47027
PD-12	PD	84	-0.0111267	PD-12	PD	84	0.00896288	PD-12	PD	84	3.5487
PD-12	PD	85	0.00981913	PD-12	PD	85	0.0178242	PD-12	PD	85	3.4812
PD-12	PD	86	0.0331796	PD-12	PD	86	0.06167	PD-12	PD	86	3.66042
PD-12	PD	87	0.0569111	PD-12	PD	87	0.0766144	PD-12	PD	87	3.5476
PD-12	PD	88	-0.0317003	PD-12	PD	88	0.0489658	PD-12	PD	88	3.6487
PD-12	PD	89	-0.0205966	PD-12	PD	89	0.0689757	PD-12	PD	89	3.66578
PD-12	PD	90	-0.0031114	PD-12	PD	90	0.0269158	PD-12	PD	90	3.62507
PD-12	PD	91	0.0400272	PD-12	PD	91	0.0670479	PD-12	PD	91	3.58466
PD-12	PD	92	0.0580241	PD-12	PD	92	0.0878478	PD-12	PD	92	3.61648
PD-12	PD	93	-0.011546	PD-12	PD	93	-0.0103352	PD-12	PD	93	3.55155
PD-12	PD	94	-0.0258421	PD-12	PD	94	0.0301672	PD-12	PD	94	3.70035
PD-12	PD	95	-0.00243311	PD-12	PD	95	0.0245851	PD-12	PD	95	3.70351
PD-12	PD	96	-0.130587	PD-12	PD	96	-0.0936335	PD-12	PD	96	3.48409
PD-12	PD	97	-0.0734343	PD-12	PD	97	-0.0499051	PD-12	PD	97	3.63973
PD-12	PD	98	-0.020097	PD-12	PD	98	0.0443693	PD-12	PD	98	3.67834
PD-12	PD	99	-0.0312653	PD-12	PD	99	-0.0224252	PD-12	PD	99	3.50913
PD-12	PD	100	-0.0211771	PD-12	PD	100	-0.0268692	PD-12	PD	100	3.72274
PD-13	PD	1	-0.0271661	PD-13	PD	1	0.127768	PD-13	PD	1	3.59116
PD-13	PD	2	-0.0319773	PD-13	PD	2	0.112753	PD-13	PD	2	3.52653
PD-13	PD	3	-0.100066	PD-13	PD	3	0.0583244	PD-13	PD	3	3.0936
PD-13	PD	4	-0.0632301	PD-13	PD	4	0.115705	PD-13	PD	4	3.48182
PD-13	PD	5	-0.0547545	PD-13	PD	5	0.0875934	PD-13	PD	5	3.04812
PD-13	PD	6	-0.0542199	PD-13	PD	6	0.115788	PD-13	PD	6	3.02867
PD-13	PD	7	-0.0765131	PD-13	PD	7	0.104888	PD-13	PD	7	3.27103
PD-13	PD	8	-0.0883566	PD-13	PD	8	0.0817962	PD-13	PD	8	3.24193
PD-13	PD	9	-0.0504938	PD-13	PD	9	0.101055	PD-13	PD	9	3.26887
PD-13	PD	10	-0.0712681	PD-13	PD	10	0.0748081	PD-13	PD	10	3.1624
PD-13	PD	11	-0.0670813	PD-13	PD	11	0.0544288	PD-13	PD	11	2.9317
PD-13	PD	12	-0.0602875	PD-13	PD	12	0.128621	PD-13	PD	12	3.50826
PD-13	PD	13	-0.0404561	PD-13	PD	13	0.126637	PD-13	PD	13	3.39786
PD-13	PD	14	-0.0445256	PD-13	PD	14	0.0858486	PD-13	PD	14	3.06275
PD-13	PD	15	-0.0258791	PD-13	PD	15	0.107582	PD-13	PD	15	3.19275
PD-13	PD	16	-0.000935624	PD-13	PD	16	0.120657	PD-13	PD	16	3.20518
PD-13	PD	17	-0.0482073	PD-13	PD	17	0.0917564	PD-13	PD	17	3.18292
PD-13	PD	18	-0.107781	PD-13	PD	18	0.0388068	PD-13	PD	18	3.2709
PD-13	PD	19	-0.0399581	PD-13	PD	19	0.088887	PD-13	PD	19	3.07355
PD-13	PD	20	-0.0270924	PD-13	PD	20	0.115331	PD-13	PD	20	3.34947
PD-13	PD	21	-0.0493992	PD-13	PD	21	0.0939441	PD-13	PD	21	3.3064
PD-13	PD	22	-0.0817493	PD-13	PD	22	0.0563898	PD-13	PD	22	3.04608
PD-13	PD	23	-0.0658978	PD-13	PD	23	0.0486555	PD-13	PD	23	2.89259
PD-13	PD	24	-0.0334514	PD-13	PD	24	0.0863234	PD-13	PD	24	3.17336
PD-13	PD	25	-0.0818219	PD-13	PD	25	0.0526104	PD-13	PD	25	3.12414
PD-13	PD	26	-0.0513141	PD-13	PD	26	0.12209	PD-13	PD	26	3.20041
PD-13	PD	27	-0.0982343	PD-13	PD	27	0.0907036	PD-13	PD	27	3.26956
PD-13	PD	28	-0.0755213	PD-13	PD	28	0.0970171	PD-13	PD	28	3.16362
PD-13	PD	29	-0.0959608	PD-13	PD	29	0.111079	PD-13	PD	29	3.41148
PD-13	PD	30	-0.132714	PD-13	PD	30	0.0530474	PD-13	PD	30	3.04024
PD-13	PD	31	-0.106363	PD-13	PD	31	0.0634015	PD-13	PD	31	3.15258
PD-13	PD	32	-0.0927777	PD-13	PD	32	0.0889633	PD-13	PD	32	3.3291
PD-13	PD	33	-0.0925053	PD-13	PD	33	0.0867518	PD-13	PD	33	3.26888
PD-13	PD	34	-0.0418701	PD-13	PD	34	0.121515	PD-13	PD	34	3.08312
PD-13	PD	35	-0.0730553	PD-13	PD	35	0.116203	PD-13	PD	35	3.43358
PD-13	PD	36	-0.115197	PD-13	PD	36	0.0549146	PD-13	PD	36	3.03418
PD-13	PD	37	-0.0935092	PD-13	PD	37	0.080007	PD-13	PD	37	3.19689
PD-13	PD	38	-0.0458474	PD-13	PD	38	0.104995	PD-13	PD	38	3.21568
PD-13	PD	39	-0.0489975	PD-13	PD	39	0.10363	PD-13	PD	39	3.25888
PD-13	PD	40	-0.0415438	PD-13	PD	40	0.150093	PD-13	PD	40	3.18989
PD-13	PD	41	-0.0114968	PD-13	PD	41	0.153609	PD-13	PD	41	3.34443
PD-13	PD	42	-0.012423	PD-13	PD	42	0.180244	PD-13	PD	42	3.45471
PD-13	PD	43	-0.0680284	PD-13	PD	43	0.0915647	PD-13	PD	43	3.15877
PD-13	PD	44	-0.0652712	PD-13	PD	44	0.102699	PD-13	PD	44	3.42874
PD-13	PD	45	-0.0248364	PD-13	PD	45	0.136302	PD-13	PD	45	3.15896
PD-13	PD	46	-0.0894222	PD-13	PD	46	0.0582366	PD-13	PD	46	3.35994
PD-13	PD	47	-0.0732292	PD-13	PD	47	0.0917414	PD-13	PD	47	3.34857
PD-13	PD	48	-0.138865	PD-13	PD	48	0.0105042	PD-13	PD	48	3.0544
PD-13	PD	49	-0.110359	PD-13	PD	49	0.0536431	PD-13	PD	49	2.98323
PD-13	PD	50	-0.0657923	PD-13	PD	50	0.0690465	PD-13	PD	50	3.00086
PD-13	PD	51	-0.0893908	PD-13	PD	51	0.0719998	PD-13	PD	51	3.04724
PD-13	PD	52	-0.0703328	PD-13	PD	52	0.0683498	PD-13	PD	52	3.28021
PD-13	PD	53	-0.0204736	PD-13	PD	53	0.108046	PD-13	PD	53	3.14492
PD-13	PD	54	0.0292692	PD-13	PD	54	0.149338	PD-13	PD	54	3.25421
PD-13	PD	55	-0.0467235	PD-13	PD	55	0.0816486	PD-13	PD	55	3.46129
PD-13	PD	56	-0.0380901	PD-13	PD	56	0.0943352	PD-13	PD	56	3.3491
PD-13	PD	57	-0.0182106	PD-13	PD	57	0.111155	PD-13	PD	57	3.14485
PD-13	PD	58	-0.00885901	PD-13	PD	58	0.159183	PD-13	PD	58	3.51539
PD-13	PD	59	0.0115529	PD-13	PD	59	0.207197	PD-13	PD	59	3.55419
PD-13	PD	60	-0.014609	PD-13	PD	60	0.11663	PD-13	PD	60	3.22463
PD-13	PD	61	-0.0268695	PD-13	PD	61	0.110557	PD-13	PD	61	3.42945
PD-13	PD	62	-0.0336763	PD-13	PD	62	0.0995864	PD-13	PD	62	3.36192
PD-13	PD	63	-0.00345496	PD-13	PD	63	0.171562	PD-13	PD	63	3.46018
PD-13	PD	64	-0.000295322	PD-13	PD	64	0.138763	PD-13	PD	64	3.50628
PD-13	PD	65	0.0444198	PD-13	PD	65	0.18254	PD-13	PD	65	3.27463
PD-13	PD	66	-0.0578082	PD-13	PD	66	0.105563	PD-13	PD	66	3.44142
PD-13	PD	67	-0.0470307	PD-13	PD	67	0.0765595	PD-13	PD	67	3.10356
PD-13	PD	68	-0.0440828	PD-13	PD	68	0.084288	PD-13	PD	68	3.18461
PD-13	PD	69	-0.0320957	PD-13	PD	69	0.108711	PD-13	PD	69	3.40031
PD-13	PD	70	-0.0932356	PD-13	PD	70	0.0840355	PD-13	PD	70	3.18957
PD-13	PD	71	-0.0536737	PD-13	PD	71	0.110209	PD-13	PD	71	3.45076
PD-13	PD	72	-0.0804733	PD-13	PD	72	0.100699	PD-13	PD	72	3.43078
PD-13	PD	73	-0.0922025	PD-13	PD	73	0.0798151	PD-13	PD	73	3.30077
PD-13	PD	74	-0.00415307	PD-13	PD	74	0.202145	PD-13	PD	74	3.40176
PD-13	PD	75	-0.0505217	PD-13	PD	75	0.102165	PD-13	PD	75	3.23854
PD-13	PD	76	-0.0604781	PD-13	PD	76	0.139575	PD-13	PD	76	3.23944
PD-13	PD	77	-0.0303178	PD-13	PD	77	0.192541	PD-13	PD	77	3.30416
PD-13	PD	78	-0.0780136	PD-13	PD	78	0.109286	PD-13	PD	78	3.43182
PD-13	PD	79	-0.0684217	PD-13	PD	79	0.135045	PD-13	PD	79	3.25934
PD-13	PD	80	-0.0575679	PD-13	PD	80	0.113457	PD-13	PD	80	3.34705
PD-13	PD	81	-0.0845963	PD-13	PD	81	0.0890591	PD-13	PD	81	3.35926
PD-13	PD	82	-0.0668048	PD-13	PD	82	0.16015	PD-13	PD	82	3.2396
PD-13	PD	83	-0.0612123	PD-13	PD	83	0.154127	PD-13	PD	83	3.32407
PD-13	PD	84	-0.0147305	PD-13	PD	84	0.204156	PD-13	PD	84	3.52185
PD-13	PD	85	-0.0112758	PD-13	PD	85	0.227462	PD-13	PD	85	3.45735
PD-13	PD	86	-0.058152	PD-13	PD	86	0.161796	PD-13	PD	86	3.37757
PD-13	PD	87	-0.0399315	PD-13	PD	87	0.141923	PD-13	PD	87	3.17872
PD-13	PD	88	-0.0648864	PD-13	PD	88	0.0848548	PD-13	PD	88	3.11465
PD-13	PD	89	-0.0634835	PD-13	PD	89	0.13481	PD-13	PD	89	3.40826
PD-13	PD	90	-0.00390795	PD-13	PD	90	0.126919	PD-13	PD	90	3.12051
PD-13	PD	91	0.0240524	PD-13	PD	91	0.194883	PD-13	PD	91	3.3096
PD-13	PD	92	-0.0529792	PD-13	PD	92	0.101788	PD-13	PD	92	3.23541
PD-13	PD	93	-0.103681	PD-13	PD	93	0.0140335	PD-13	PD	93	3.36248
PD-13	PD	94	-0.0371693	PD-13	PD	94	0.120577	PD-13	PD	94	3.50286
PD-13	PD	95	-0.0267935	PD-13	PD	95	0.105391	PD-13	PD	95	3.38836
PD-13	PD	96	-0.0989945	PD-13	PD	96	0.119362	PD-13	PD	96	3.30161
PD-13	PD	97	-0.104591	PD-13	PD	97	0.0323153	PD-13	PD	97	3.25206
PD-13	PD	98	-0.013958	PD-13	PD	98	0.12106	PD-13	PD	98	3.34747
PD-13	PD	99	-0.0463944	PD-13	PD	99	0.102756	PD-13	PD	99	3.52134
PD-13	PD	100	-0.093016	PD-13	PD	100	0.0638169	PD-13	PD	100	3.35192
PD-14	PD	1	-0.0876724	PD-14	PD	1	-0.030775	PD-14	PD	1	3.65729
PD-14	PD	2	-0.0394726	PD-14	PD	2	-0.0162123	PD-14	PD	2	3.77335
PD-14	PD	3	-0.0863825	PD-14	PD	3	-0.0342763	PD-14	PD	3	3.45383
PD-14	PD	4	-0.0236406	PD-14	PD	4	0.0826685	PD-14	PD	4	3.56396
PD-14	PD	5	-0.0950116	PD-14	PD	5	-0.004377	PD-14	PD	5	3.49698
PD-14	PD	6	-0.10613	PD-14	PD	6	0.0202594	PD-14	PD	6	3.61505
PD-14	PD	7	-0.141609	PD-14	PD	7	0.00649032	PD-14	PD	7	3.47
PD-14	PD	8	-0.103893	PD-14	PD	8	-0.0377928	PD-14	PD	8	3.28585
PD-14	PD	9	-0.13333	PD-14	PD	9	0.0190999	PD-14	PD	9	3.45874
PD-14	PD	10	-0.0889921	PD-14	PD	10	0.0437992	PD-14	PD	10	3.63353
PD-14	PD	11	-0.0800988	PD-14	PD	11	-0.00085838	PD-14	PD	11	3.73675
PD-14	PD	12	-0.0962918	PD-14	PD	12	0.00639581	PD-14	PD	12	3.51239
PD-14	PD	13	-0.115969	PD-14	PD	13	-0.0296571	PD-14	PD	13	3.47761
PD-14	PD	14	-0.0551169	PD-14	PD	14	0.0409807	PD-14	PD	14	3.42329
PD-14	PD	15	-0.175537	PD-14	PD	15	-0.164295	PD-14	PD	15	3.3993
PD-14	PD	16	-0.0590337	PD-14	PD	16	0.0177237	PD-14	PD	16	3.47788
PD-14	PD	17	-0.104978	PD-14	PD	17	-0.0134675	PD-14	PD	17	3.59078
PD-14	PD	18	-0.081798	PD-14	PD	18	0.00693042	PD-14	PD	18	3.61819
PD-14	PD	19	-0.0476268	PD-14	PD	19	0.0399654	PD-14	PD	19	3.44744
PD-14	PD	20	-0.0850505	PD-14	PD	20	0.0283911	PD-14	PD	20	3.63453
PD-14	PD	21	-0.126119	PD-14	PD	21	-0.128483	PD-14	PD	21	3.55063
PD-14	PD	22	-0.0501527	PD-14	PD	22	0.0386673	PD-14	PD	22	3.67145
PD-14	PD	23	-0.0864047	PD-14	PD	23	0.00656291	PD-14	PD	23	3.71942
PD-14	PD	24	-0.0451452	PD-14	PD	24	-0.00234566	PD-14	PD	24	3.69671
PD-14	PD	25	-0.0633003	PD-14	PD	25	0.0492513	PD-14	PD	25	3.67202
PD-14	PD	26	-0.00317143	PD-14	PD	26	0.0381766	PD-14	PD	26	3.61062
PD-14	PD	27	-0.115425	PD-14	PD	27	-0.0135463	PD-14	PD	27	3.68837
PD-14	PD	28	-0.0411954	PD-14	PD	28	0.0680202	PD-14	PD	28	3.57199
PD-14	PD	29	-0.0554734	PD-14	PD	29	0.0790461	PD-14	PD	29	3.68214
PD-14	PD	30	-0.0538271	PD-14	PD	30	0.0560555	PD-14	PD	30	3.54626
PD-14	PD	31	-0.126018	PD-14	PD	31	-0.0130915	PD-14	PD	31	3.50277
PD-14	PD	32	-0.107506	PD-14	PD	32	-0.0401116	PD-14	PD	32	3.54731
PD-14	PD	33	0.000998209	PD-14	PD	33	0.165419	PD-14	PD	33	3.69022
PD-14	PD	34	-0.0911952	PD-14	PD	34	0.00790965	PD-14	PD	34	3.60275
PD-14	PD	35	-0.116592	PD-14	PD	35	0.0170657	PD-14	PD	35	3.64832
PD-14	PD	36	-0.0801727	PD-14	PD	36	0.0595028	PD-14	PD	36	3.51982
PD-14	PD	37	-0.0454954	PD-14	PD	37	0.00476692	PD-14	PD	37	3.67547
PD-14	PD	38	-0.083067	PD-14	PD	38	-0.0190807	PD-14	PD	38	3.2787
PD-14	PD	39	-0.0415307	PD-14	PD	39	0.0710462	PD-14	PD	39	3.58536
PD-14	PD	40	-0.0653005	PD-14	PD	40	0.0201639	PD-14	PD	40	3.66978
PD-14	PD	41	-0.0777378	PD-14	PD	41	0.0377111	PD-14	PD	41	3.49835
PD-14	PD	42	-0.0672674	PD-14	PD	42	0.00869393	PD-14	PD	42	3.70208
PD-14	PD	43	0.0390779	PD-14	PD	43	0.146639	PD-14	PD	43	3.70686
PD-14	PD	44	0.00723766	PD-14	PD	44	0.0621872	PD-14	PD	44	3.46951
PD-14	PD	45	0.0106212	PD-14	PD	45	0.0970856	PD-14	PD	45	3.58988
PD-14	PD	46	0.0263966	PD-14	PD	46	0.122891	PD-14	PD	46	3.6955
PD-14	PD	47	-0.0984579	PD-14	PD	47	-0.00670563	PD-14	PD	47	3.64984
PD-14	PD	48	-0.0277078	PD-14	PD	48	0.102635	PD-14	PD	48	3.68621
PD-14	PD	49	-0.100911	PD-14	PD	49	-0.0419423	PD-14	PD	49	3.48999
PD-14	PD	50	0.018904	PD-14	PD	50	0.100043	PD-14	PD	50	3.52753
PD-14	PD	51	0.0314451	PD-14	PD	51	0.0803839	PD-14	PD	51	3.3456
PD-14	PD	52	-0.0664013	PD-14	PD	52	-0.020264	PD-14	PD	52	3.34967
PD-14	PD	53	0.0154338	PD-14	PD	53	0.0927232	PD-14	PD	53	3.63729
PD-14	PD	54	0.00747424	PD-14	PD	54	0.0824308	PD-14	PD	54	3.73597
PD-14	PD	55	-0.0397818	PD-14	PD	55	0.0553409	PD-14	PD	55	3.52153
PD-14	PD	56	-0.0555283	PD-14	PD	56	0.00302681	PD-14	PD	56	3.49901
PD-14	PD	57	-0.061403	PD-14	PD	57	0.0604389	PD-14	PD	57	3.39383
PD-14	PD	58	-0.049699	PD-14	PD	58	0.0898463	PD-14	PD	58	3.48533
PD-14	PD	59	-0.0940775	PD-14	PD	59	0.0238894	PD-14	PD	59	3.54375
PD-14	PD	60	-0.0165382	PD-14	PD	60	0.0732333	PD-14	PD	60	3.27307
PD-14	PD	61	-0.132863	PD-14	PD	61	0.0500059	PD-14	PD	61	3.4696
PD-14	PD	62	-0.106545	PD-14	PD	62	0.0598114	PD-14	PD	62	3.45286
PD-14	PD	63	-0.112011	PD-14	PD	63	0.0859935	PD-14	PD	63	3.49538
PD-14	PD	64	-0.101489	PD-14	PD	64	0.0691753	PD-14	PD	64	3.58106
PD-14	PD	65	-0.0897256	PD-14	PD	65	0.0829289	PD-14	PD	65	3.58464
PD-14	PD	66	-0.119397	PD-14	PD	66	-0.0130622	PD-14	PD	66	3.59917
PD-14	PD	67	-0.141142	PD-14	PD	67	-0.0877052	PD-14	PD	67	3.29147
PD-14	PD	68	-0.146668	PD-14	PD	68	-0.0527893	PD-14	PD	68	3.34855
PD-14	PD	69	-0.0593523	PD-14	PD	69	0.073446	PD-14	PD	69	3.5716
PD-14	PD	70	-0.12455	PD-14	PD	70	0.0232873	PD-14	PD	70	3.51658
PD-14	PD	71	-0.032352	PD-14	PD	71	0.0502939	PD-14	PD	71	3.71542
PD-14	PD	72	-0.113641	PD-14	PD	72	-0.0291686	PD-14	PD	72	3.45175
PD-14	PD	73	-0.0427749	PD-14	PD	73	0.0540803	PD-14	PD	73	3.74954
PD-14	PD	74	-0.0665029	PD-14	PD	74	-0.00211616	PD-14	PD	74	3.60165
PD-14	PD	75	-0.12832	PD-14	PD	75	-0.05492	PD-14	PD	75	3.42437
PD-14	PD	76	-0.123546	PD-14	PD	76	-0.0245924	PD-14	PD	76	3.45327
PD-14	PD	77	-0.133113	PD-14	PD	77	-0.0900711	PD-14	PD	77	3.25368
PD-14	PD	78	-0.0620671	PD-14	PD	78	0.0372095	PD-14	PD	78	3.55391
PD-14	PD	79	-0.0706946	PD-14	PD	79	-0.00728588	PD-14	PD	79	3.37381
PD-14	PD	80	-0.0598862	PD-14	PD	80	0.0493325	PD-14	PD	80	3.51282
PD-14	PD	81	-0.067132	PD-14	PD	81	0.0442717	PD-14	PD	81	3.53374
PD-14	PD	82	0.0133224	PD-14	PD	82	0.0567436	PD-14	PD	82	3.69961
PD-14	PD	83	-0.103454	PD-14	PD	83	-0.0413303	PD-14	PD	83	3.49117
PD-14	PD	84	-0.0458562	PD-14	PD	84	0.0622351	PD-14	PD	84	3.51064
PD-14	PD	85	-0.0926267	PD-14	PD	85	-0.121498	PD-14	PD	85	3.57101
PD-14	PD	86	-0.0882625	PD-14	PD	86	-0.0078075	PD-14	PD	86	3.65084
PD-14	PD	87	-0.116905	PD-14	PD	87	0.0407332	PD-14	PD	87	3.68973
PD-14	PD	88	-0.11195	PD-14	PD	88	0.00963	PD-14	PD	88	3.61758
PD-14	PD	89	0.01181	PD-14	PD	89	0.0966958	PD-14	PD	89	3.63694
PD-14	PD	90	0.0350427	PD-14	PD	90	0.124249	PD-14	PD	90	3.69215
PD-14	PD	91	-0.0108129	PD-14	PD	91	0.0959944	PD-14	PD	91	3.65958
PD-14	PD	92	0.142814	PD-14	PD	92	0.200226	PD-14	PD	92	3.8598
PD-14	PD	93	0.00521244	PD-14	PD	93	0.045615	PD-14	PD	93	3.78882
PD-14	PD	94	0.0102908	PD-14	PD	94	0.137799	PD-14	PD	94	3.69397
PD-14	PD	95	-0.150157	PD-14	PD	95	0.0340074	PD-14	PD	95	3.68187
PD-14	PD	96	-0.0742065	PD-14	PD	96	-0.0302149	PD-14	PD	96	3.6198
PD-14	PD	97	0.0914963	PD-14	PD	97	0.0973015	PD-14	PD	97	3.80299
PD-14	PD	98	-0.0166809	PD-14	PD	98	-0.000627064	PD-14	PD	98	3.73098
PD-14	PD	99	-0.00738387	PD-14	PD	99	0.0497173	PD-14	PD	99	3.79832
PD-14	PD	100	-0.0433554	PD-14	PD	100	0.0564821	PD-14	PD	100	3.8176
PD-15	PD	1	0.0102447	PD-15	PD	1	0.226605	PD-15	PD	1	3.62457
PD-15	PD	2	0.0193391	PD-15	PD	2	0.18956	PD-15	PD	2	3.50351
PD-15	PD	3	-0.0312504	PD-15	PD	3	0.105989	PD-15	PD	3	3.48971
PD-15	PD	4	0.050149	PD-15	PD	4	0.196584	PD-15	PD	4	3.4647
PD-15	PD	5	0.0168716	PD-15	PD	5	0.158369	PD-15	PD	5	3.6381
PD-15	PD	6	0.00868876	PD-15	PD	6	0.145604	PD-15	PD	6	3.45707
PD-15	PD	7	0.0371541	PD-15	PD	7	0.181108	PD-15	PD	7	3.73585
PD-15	PD	8	-0.029467	PD-15	PD	8	0.134454	PD-15	PD	8	3.6051
PD-15	PD	9	0.107536	PD-15	PD	9	0.26436	PD-15	PD	9	3.45678
PD-15	PD	10	0.0468352	PD-15	PD	10	0.234194	PD-15	PD	10	3.58415
PD-15	PD	11	-0.00730325	PD-15	PD	11	0.164655	PD-15	PD	11	3.37369
PD-15	PD	12	0.0440723	PD-15	PD	12	0.232386	PD-15	PD	12	3.5966
PD-15	PD	13	-0.0645088	PD-15	PD	13	0.127955	PD-15	PD	13	3.67344
PD-15	PD	14	-0.0141501	PD-15	PD	14	0.176577	PD-15	PD	14	3.59023
PD-15	PD	15	-0.0244806	PD-15	PD	15	0.208916	PD-15	PD	15	3.54763
PD-15	PD	16	-0.018448	PD-15	PD	16	0.19306	PD-15	PD	16	3.58409
PD-15	PD	17	-0.0721807	PD-15	PD	17	0.106673	PD-15	PD	17	3.49873
PD-15	PD	18	0.0277165	PD-15	PD	18	0.236509	PD-15	PD	18	3.38502
PD-15	PD	19	-0.0691772	PD-15	PD	19	0.133201	PD-15	PD	19	3.63508
PD-15	PD	20	0.0629944	PD-15	PD	20	0.228814	PD-15	PD	20	3.65173
PD-15	PD	21	0.0499547	PD-15	PD	21	0.240938	PD-15	PD	21	3.43195
PD-15	PD	22	0.00984909	PD-15	PD	22	0.208187	PD-15	PD	22	3.53654
PD-15	PD	23	0.0104854	PD-15	PD	23	0.179815	PD-15	PD	23	3.29425
PD-15	PD	24	-0.0216166	PD-15	PD	24	0.133194	PD-15	PD	24	3.69246
PD-15	PD	25	-0.0170374	PD-15	PD	25	0.146956	PD-15	PD	25	3.65032
PD-15	PD	26	-0.0147444	PD-15	PD	26	0.172168	PD-15	PD	26	3.52962
PD-15	PD	27	0.0224631	PD-15	PD	27	0.220092	PD-15	PD	27	3.50644
PD-15	PD	28	0.00978165	PD-15	PD	28	0.1796	PD-15	PD	28	3.37249
PD-15	PD	29	0.0500983	PD-15	PD	29	0.23664	PD-15	PD	29	3.44935
PD-15	PD	30	0.00772526	PD-15	PD	30	0.214816	PD-15	PD	30	3.47399
PD-15	PD	31	0.0381349	PD-15	PD	31	0.221919	PD-15	PD	31	3.50176
PD-15	PD	32	-0.0510581	PD-15	PD	32	0.193721	PD-15	PD	32	3.59574
PD-15	PD	33	-0.0673902	PD-15	PD	33	0.164618	PD-15	PD	33	3.64289
PD-15	PD	34	-0.100996	PD-15	PD	34	0.151762	PD-15	PD	34	3.605
PD-15	PD	35	-0.0988466	PD-15	PD	35	0.117656	PD-15	PD	35	3.7704
PD-15	PD	36	-0.0721473	PD-15	PD	36	0.149655	PD-15	PD	36	3.52237
PD-15	PD	37	-0.0689453	PD-15	PD	37	0.162909	PD-15	PD	37	3.58262
PD-15	PD	38	-0.0122858	PD-15	PD	38	0.188619	PD-15	PD	38	3.63999
PD-15	PD	39	-0.00874339	PD-15	PD	39	0.181304	PD-15	PD	39	3.38794
PD-15	PD	40	0.0622583	PD-15	PD	40	0.227804	PD-15	PD	40	3.41681
PD-15	PD	41	0.0198199	PD-15	PD	41	0.188487	PD-15	PD	41	3.6484
PD-15	PD	42	0.0274364	PD-15	PD	42	0.211356	PD-15	PD	42	3.41706
PD-15	PD	43	0.00466374	PD-15	PD	43	0.219761	PD-15	PD	43	3.58233
PD-15	PD	44	0.00242548	PD-15	PD	44	0.218701	PD-15	PD	44	3.55708
PD-15	PD	45	0.0145406	PD-15	PD	45	0.237117	PD-15	PD	45	3.46639
PD-15	PD	46	0.0623809	PD-15	PD	46	0.254599	PD-15	PD	46	3.39954
PD-15	PD	47	-0.035965	PD-15	PD	47	0.216421	PD-15	PD	47	3.46878
PD-15	PD	48	0.00478949	PD-15	PD	48	0.169307	PD-15	PD	48	3.82462
PD-15	PD	49	0.008707	PD-15	PD	49	0.213895	PD-15	PD	49	3.50123
PD-15	PD	50	-0.0328305	PD-15	PD	50	0.201595	PD-15	PD	50	3.55127
PD-15	PD	51	-0.0409972	PD-15	PD	51	0.181251	PD-15	PD	51	3.47504
PD-15	PD	52	-0.0343427	PD-15	PD	52	0.211319	PD-15	PD	52	3.55964
PD-15	PD	53	-0.0193101	PD-15	PD	53	0.181202	PD-15	PD	53	3.64748
PD-15	PD	54	-0.0433258	PD-15	PD	54	0.154079	PD-15	PD	54	3.24674
PD-15	PD	55	-0.00577654	PD-15	PD	55	0.192276	PD-15	PD	55	3.64007
PD-15	PD	56	-0.0905612	PD-15	PD	56	0.113116	PD-15	PD	56	3.5248
PD-15	PD	57	0.0489509	PD-15	PD	57	0.25712	PD-15	PD	57	3.39149
PD-15	PD	58	0.0395045	PD-15	PD	58	0.220143	PD-15	PD	58	3.67534
PD-15	PD	59	-0.00958369	PD-15	PD	59	0.159288	PD-15	PD	59	3.42411
PD-15	PD	60	-0.0589591	PD-15	PD	60	0.13399	PD-15	PD	60	3.60602
PD-15	PD	61	-0.0286821	PD-15	PD	61	0.150721	PD-15	PD	61	3.64531
PD-15	PD	62	-0.0238572	PD-15	PD	62	0.161928	PD-15	PD	62	3.61155
PD-15	PD	63	-0.011186	PD-15	PD	63	0.164484	PD-15	PD	63	3.55155
PD-15	PD	64	-0.0172867	PD-15	PD	64	0.169724	PD-15	PD	64	3.68893
PD-15	PD	65	-0.0179581	PD-15	PD	65	0.160019	PD-15	PD	65	3.70491
PD-15	PD	66	-0.0268696	PD-15	PD	66	0.140937	PD-15	PD	66	3.68077
PD-15	PD	67	0.0252463	PD-15	PD	67	0.176987	PD-15	PD	67	3.48064
PD-15	PD	68	0.0681033	PD-15	PD	68	0.214218	PD-15	PD	68	3.76387
PD-15	PD	69	-0.010447	PD-15	PD	69	0.171745	PD-15	PD	69	3.79901
PD-15	PD	70	0.00908132	PD-15	PD	70	0.177366	PD-15	PD	70	3.68924
PD-15	PD	71	-0.0881854	PD-15	PD	71	0.074383	PD-15	PD	71	3.48349
PD-15	PD	72	-0.0906435	PD-15	PD	72	0.0533356	PD-15	PD	72	3.56779
PD-15	PD	73	-0.107051	PD-15	PD	73	0.093387	PD-15	PD	73	3.73929
PD-15	PD	74	-0.0707694	PD-15	PD	74	0.135247	PD-15	PD	74	3.63632
PD-15	PD	75	0.010331	PD-15	PD	75	0.213092	PD-15	PD	75	3.66865
PD-15	PD	76	-0.0507688	PD-15	PD	76	0.125162	PD-15	PD	76	3.68268
PD-15	PD	77	-0.0285557	PD-15	PD	77	0.134696	PD-15	PD	77	3.6587
PD-15	PD	78	0.0464489	PD-15	PD	78	0.195735	PD-15	PD	78	3.82861
PD-15	PD	79	0.0274965	PD-15	PD	79	0.200904	PD-15	PD	79	3.62454
PD-15	PD	80	-0.0531549	PD-15	PD	80	0.0975718	PD-15	PD	80	3.85029
PD-15	PD	81	-0.01999	PD-15	PD	81	0.1764	PD-15	PD	81	3.4793
PD-15	PD	82	-0.0409122	PD-15	PD	82	0.103126	PD-15	PD	82	3.41345
PD-15	PD	83	-0.0888389	PD-15	PD	83	0.116589	PD-15	PD	83	3.7374
PD-15	PD	84	-0.0208052	PD-15	PD	84	0.142542	PD-15	PD	84	3.9082
PD-15	PD	85	-0.0388178	PD-15	PD	85	0.121883	PD-15	PD	85	3.69883
PD-15	PD	86	0.00444726	PD-15	PD	86	0.150029	PD-15	PD	86	3.90767
PD-15	PD	87	-0.00992452	PD-15	PD	87	0.149637	PD-15	PD	87	3.6106
PD-15	PD	88	-0.053523	PD-15	PD	88	0.15255	PD-15	PD	88	3.59737
PD-15	PD	89	-0.0237223	PD-15	PD	89	0.201413	PD-15	PD	89	3.32504
PD-15	PD	90	-0.0515712	PD-15	PD	90	0.186857	PD-15	PD	90	3.76261
PD-15	PD	91	0.0402342	PD-15	PD	91	0.217202	PD-15	PD	91	3.68437
PD-15	PD	92	-0.00770956	PD-15	PD	92	0.16996	PD-15	PD	92	3.73211
PD-15	PD	93	0.0294672	PD-15	PD	93	0.228345	PD-15	PD	93	3.45923
PD-15	PD	94	-0.0589079	PD-15	PD	94	0.200658	PD-15	PD	94	3.58835
PD-15	PD	95	-0.0481579	PD-15	PD	95	0.194653	PD-15	PD	95	3.362
PD-15	PD	96	0.0120082	PD-15	PD	96	0.191236	PD-15	PD	96	3.5364
PD-15	PD	97	-0.0136941	PD-15	PD	97	0.179273	PD-15	PD	97	3.60321
PD-15	PD	98	-0.0371096	PD-15	PD	98	0.131559	PD-15	PD	98	3.37935
PD-15	PD	99	0.0557386	PD-15	PD	99	0.239274	PD-15	PD	99	3.52777
PD-15	PD	100	0.00408136	PD-15	PD	100	0.183213	PD-15	PD	100	3.5794
PD-16	PD	1	0.0115099	PD-16	PD	1	0.104497	PD-16	PD	1	3.76965
PD-16	PD	2	-0.000760966	PD-16	PD	2	0.14433	PD-16	PD	2	3.70242
PD-16	PD	3	-0.0811014	PD-16	PD	3	0.0933128	PD-16	PD	3	3.56817
PD-16	PD	4	-0.0478657	PD-16	PD	4	0.115367	PD-16	PD	4	3.59332
PD-16	PD	5	-0.00890619	PD-16	PD	5	0.177771	PD-16	PD	5	3.47459
PD-16	PD	6	0.00631735	PD-16	PD	6	0.175133	PD-16	PD	6	3.48922
PD-16	PD	7	-0.140422	PD-16	PD	7	0.0422039	PD-16	PD	7	3.33646
PD-16	PD	8	-0.108314	PD-16	PD	8	0.0680707	PD-16	PD	8	3.63773
PD-16	PD	9	-0.0494102	PD-16	PD	9	0.100838	PD-16	PD	9	3.45009
PD-16	PD	10	0.00975643	PD-16	PD	10	0.17347	PD-16	PD	10	3.3525
PD-16	PD	11	-0.0509	PD-16	PD	11	0.11088	PD-16	PD	11	3.38719
PD-16	PD	12	-0.0136813	PD-16	PD	12	0.113737	PD-16	PD	12	3.59907
PD-16	PD	13	-0.00593357	PD-16	PD	13	0.15335	PD-16	PD	13	3.36044
PD-16	PD	14	-0.0256039	PD-16	PD	14	0.152084	PD-16	PD	14	3.15655
PD-16	PD	15	0.0358549	PD-16	PD	15	0.193934	PD-16	PD	15	3.42335
PD-16	PD	16	-0.0465462	PD-16	PD	16	0.1342	PD-16	PD	16	3.14463
PD-16	PD	17	-0.0455484	PD-16	PD	17	0.111333	PD-16	PD	17	3.01638
PD-16	PD	18	-0.488395	PD-16	PD	18	-0.332844	PD-16	PD	18	3.32555
PD-16	PD	19	-0.0444245	PD-16	PD	19	0.104072	PD-16	PD	19	3.24241
PD-16	PD	20	-0.290452	PD-16	PD	20	-0.0756823	PD-16	PD	20	3.42506
PD-16	PD	21	-0.0251907	PD-16	PD	21	0.119473	PD-16	PD	21	3.37612
PD-16	PD	22	0.0472629	PD-16	PD	22	0.169218	PD-16	PD	22	3.25206
PD-16	PD	23	-0.0621124	PD-16	PD	23	0.142333	PD-16	PD	23	3.1834
PD-16	PD	24	-0.03363	PD-16	PD	24	0.0908268	PD-16	PD	24	3.42963
PD-16	PD	25	-0.145069	PD-16	PD	25	0.0636059	PD-16	PD	25	3.3287
PD-16	PD	26	-0.0688624	PD-16	PD	26	0.135581	PD-16	PD	26	3.14891
PD-16	PD	27	-0.142123	PD-16	PD	27	0.0605254	PD-16	PD	27	3.27969
PD-16	PD	28	-0.130136	PD-16	PD	28	0.0405051	PD-16	PD	28	3.30045
PD-16	PD	29	-0.087933	PD-16	PD	29	0.0887019	PD-16	PD	29	3.28604
PD-16	PD	30	-0.108555	PD-16	PD	30	0.0653997	PD-16	PD	30	3.11606
PD-16	PD	31	-0.137872	PD-16	PD	31	0.0496295	PD-16	PD	31	3.32591
PD-16	PD	32	-0.0839181	PD-16	PD	32	0.0887961	PD-16	PD	32	3.44328
PD-16	PD	33	-0.0302573	PD-16	PD	33	0.117762	PD-16	PD	33	3.27238
PD-16	PD	34	0.0902492	PD-16	PD	34	0.230623	PD-16	PD	34	3.24654
PD-16	PD	35	-0.00116667	PD-16	PD	35	0.150369	PD-16	PD	35	3.35285
PD-16	PD	36	0.0217245	PD-16	PD	36	0.162195	PD-16	PD	36	3.41374
PD-16	PD	37	0.0179118	PD-16	PD	37	0.167021	PD-16	PD	37	3.30233
PD-16	PD	38	0.0299431	PD-16	PD	38	0.175712	PD-16	PD	38	3.27651
PD-16	PD	39	0.0454292	PD-16	PD	39	0.174186	PD-16	PD	39	3.38174
PD-16	PD	40	-0.0825883	PD-16	PD	40	0.108229	PD-16	PD	40	3.1409
PD-16	PD	41	-0.107688	PD-16	PD	41	0.127425	PD-16	PD	41	3.09177
PD-16	PD	42	-0.00227398	PD-16	PD	42	0.194549	PD-16	PD	42	3.24122
PD-16	PD	43	0.017552	PD-16	PD	43	0.181961	PD-16	PD	43	3.36522
PD-16	PD	44	0.0690327	PD-16	PD	44	0.223002	PD-16	PD	44	3.27986
PD-16	PD	45	0.0611979	PD-16	PD	45	0.231019	PD-16	PD	45	3.36143
PD-16	PD	46	0.0307848	PD-16	PD	46	0.187139	PD-16	PD	46	3.27994
PD-16	PD	47	-0.017249	PD-16	PD	47	0.169209	PD-16	PD	47	2.96087
PD-16	PD	48	0.00969155	PD-16	PD	48	0.154125	PD-16	PD	48	3.27813
PD-16	PD	49	-0.110192	PD-16	PD	49	0.118556	PD-16	PD	49	3.06264
PD-16	PD	50	0.0167847	PD-16	PD	50	0.167583	PD-16	PD	50	3.30539
PD-16	PD	51	-0.107528	PD-16	PD	51	0.0512093	PD-16	PD	51	3.37662
PD-16	PD	52	-0.00435921	PD-16	PD	52	0.147361	PD-16	PD	52	3.40303
PD-16	PD	53	-0.0113997	PD-16	PD	53	0.105107	PD-16	PD	53	3.16124
PD-16	PD	54	-0.049252	PD-16	PD	54	0.0594308	PD-16	PD	54	3.09686
PD-16	PD	55	-0.0101707	PD-16	PD	55	0.111343	PD-16	PD	55	3.48488
PD-16	PD	56	0.0191646	PD-16	PD	56	0.204427	PD-16	PD	56	3.29675
PD-16	PD	57	-0.0415424	PD-16	PD	57	0.162375	PD-16	PD	57	3.43942
PD-16	PD	58	-0.204041	PD-16	PD	58	0.0641948	PD-16	PD	58	3.02736
PD-16	PD	59	-0.0180561	PD-16	PD	59	0.122274	PD-16	PD	59	3.51517
PD-16	PD	60	-0.0193011	PD-16	PD	60	0.120751	PD-16	PD	60	3.43189
PD-16	PD	61	-0.0491251	PD-16	PD	61	0.108034	PD-16	PD	61	3.5666
PD-16	PD	62	-0.0787693	PD-16	PD	62	0.0734413	PD-16	PD	62	3.47796
PD-16	PD	63	-0.0128291	PD-16	PD	63	0.137485	PD-16	PD	63	3.40613
PD-16	PD	64	0.0168388	PD-16	PD	64	0.171691	PD-16	PD	64	3.43007
PD-16	PD	65	-0.20215	PD-16	PD	65	0.0376287	PD-16	PD	65	3.4242
PD-16	PD	66	-0.135299	PD-16	PD	66	0.0549069	PD-16	PD	66	3.40071
PD-16	PD	67	0.0287243	PD-16	PD	67	0.173382	PD-16	PD	67	3.40776
PD-16	PD	68	0.157472	PD-16	PD	68	0.26844	PD-16	PD	68	3.23735
PD-16	PD	69	-0.042313	PD-16	PD	69	0.149954	PD-16	PD	69	3.31855
PD-16	PD	70	0.00471181	PD-16	PD	70	0.181791	PD-16	PD	70	3.43599
PD-16	PD	71	-0.00279738	PD-16	PD	71	0.157015	PD-16	PD	71	3.36199
PD-16	PD	72	-0.130804	PD-16	PD	72	0.0770374	PD-16	PD	72	3.41143
PD-16	PD	73	-0.115702	PD-16	PD	73	0.0836023	PD-16	PD	73	3.36317
PD-16	PD	74	-0.0430232	PD-16	PD	74	0.144592	PD-16	PD	74	3.42092
PD-16	PD	75	-0.05185	PD-16	PD	75	0.0714791	PD-16	PD	75	3.4697
PD-16	PD	76	-0.115199	PD-16	PD	76	0.0583978	PD-16	PD	76	3.61773
PD-16	PD	77	0.0235388	PD-16	PD	77	0.158487	PD-16	PD	77	3.51961
PD-16	PD	78	0.0187095	PD-16	PD	78	0.174795	PD-16	PD	78	3.51406
PD-16	PD	79	0.0236908	PD-16	PD	79	0.159195	PD-16	PD	79	3.54352
PD-16	PD	80	0.021842	PD-16	PD	80	0.144534	PD-16	PD	80	3.19209
PD-17	PD	1	0.0356908	PD-17	PD	1	0.0970065	PD-17	PD	1	3.74118
PD-17	PD	2	0.0741676	PD-17	PD	2	0.113185	PD-17	PD	2	3.78054
PD-17	PD	3	0.146712	PD-17	PD	3	0.171619	PD-17	PD	3	3.69135
PD-17	PD	4	0.156133	PD-17	PD	4	0.187374	PD-17	PD	4	3.71996
PD-17	PD	5	0.0512955	PD-17	PD	5	0.127996	PD-17	PD	5	3.70671
PD-17	PD	6	0.180373	PD-17	PD	6	0.255253	PD-17	PD	6	3.63157
PD-17	PD	7	0.074069	PD-17	PD	7	-0.0472234	PD-17	PD	7	3.3441
PD-17	PD	8	0.0435951	PD-17	PD	8	0.173285	PD-17	PD	8	3.7403
PD-17	PD	9	0.115753	PD-17	PD	9	0.224623	PD-17	PD	9	3.55989
PD-17	PD	10	0.0545617	PD-17	PD	10	0.0276244	PD-17	PD	10	3.42382
PD-17	PD	11	0.00619189	PD-17	PD	11	0.117534	PD-17	PD	11	3.65925
PD-17	PD	12	0.0942246	PD-17	PD	12	0.172429	PD-17	PD	12	3.75335
PD-17	PD	13	0.16549	PD-17	PD	13	0.24573	PD-17	PD	13	3.62041
PD-17	PD	14	0.0974249	PD-17	PD	14	0.21414	PD-17	PD	14	3.64613
PD-17	PD	15	0.161324	PD-17	PD	15	0.239909	PD-17	PD	15	3.57224
PD-17	PD	16	0.0429771	PD-17	PD	16	0.072313	PD-17	PD	16	3.78406
PD-17	PD	17	0.0775579	PD-17	PD	17	0.131426	PD-17	PD	17	3.71015
PD-17	PD	18	0.169068	PD-17	PD	18	0.239957	PD-17	PD	18	3.54237
PD-17	PD	19	0.032114	PD-17	PD	19	0.0904717	PD-17	PD	19	3.49477
PD-17	PD	20	0.014284	PD-17	PD	20	0.122837	PD-17	PD	20	3.65813
PD-17	PD	21	0.134227	PD-17	PD	21	0.144419	PD-17	PD	21	3.37679
PD-17	PD	22	0.0519792	PD-17	PD	22	0.119285	PD-17	PD	22	3.77607
PD-17	PD	23	0.191168	PD-17	PD	23	0.208854	PD-17	PD	23	3.65016
PD-17	PD	24	0.0839007	PD-17	PD	24	0.16085	PD-17	PD	24	3.74582
PD-17	PD	25	0.101153	PD-17	PD	25	0.159648	PD-17	PD	25	3.59124
PD-17	PD	26	0.0667774	PD-17	PD	26	0.144282	PD-17	PD	26	3.63536
PD-17	PD	27	0.0938708	PD-17	PD	27	0.204845	PD-17	PD	27	3.75682
PD-17	PD	28	0.0420939	PD-17	PD	28	0.127802	PD-17	PD	28	3.53427
PD-17	PD	29	0.111117	PD-17	PD	29	0.218703	PD-17	PD	29	3.67319
PD-17	PD	30	0.0863353	PD-17	PD	30	0.190734	PD-17	PD	30	3.75361
PD-17	PD	31	0.0236959	PD-17	PD	31	0.0879817	PD-17	PD	31	3.72607
PD-17	PD	32	0.0978362	PD-17	PD	32	0.121547	PD-17	PD	32	3.44993
PD-17	PD	33	0.107076	PD-17	PD	33	0.171284	PD-17	PD	33	3.61586
PD-17	PD	34	0.0557881	PD-17	PD	34	0.139338	PD-17	PD	34	3.52549
PD-17	PD	35	0.0239832	PD-17	PD	35	0.124117	PD-17	PD	35	3.52982
PD-17	PD	36	0.0736895	PD-17	PD	36	0.209239	PD-17	PD	36	3.61525
PD-17	PD	37	0.0687394	PD-17	PD	37	0.138191	PD-17	PD	37	3.54187
PD-17	PD	38	0.108207	PD-17	PD	38	0.165371	PD-17	PD	38	3.43042
PD-17	PD	39	0.0509034	PD-17	PD	39	0.094967	PD-17	PD	39	3.6149
PD-17	PD	40	0.000924355	PD-17	PD	40	0.0870884	PD-17	PD	40	3.65121
PD-17	PD	41	0.111035	PD-17	PD	41	0.117862	PD-17	PD	41	3.47472
PD-17	PD	42	0.0831754	PD-17	PD	42	0.199383	PD-17	PD	42	3.64863
PD-17	PD	43	0.0601135	PD-17	PD	43	-0.0130826	PD-17	PD	43	3.53808
PD-17	PD	44	-0.0101328	PD-17	PD	44	0.104204	PD-17	PD	44	3.60502
PD-17	PD	45	0.0792527	PD-17	PD	45	0.185736	PD-17	PD	45	3.6427
PD-17	PD	46	0.125976	PD-17	PD	46	0.231352	PD-17	PD	46	3.67787
PD-17	PD	47	0.0188318	PD-17	PD	47	0.128022	PD-17	PD	47	3.73716
PD-17	PD	48	-0.00155566	PD-17	PD	48	0.0550532	PD-17	PD	48	3.68722
PD-17	PD	49	0.0228974	PD-17	PD	49	0.0777691	PD-17	PD	49	3.55727
PD-17	PD	50	0.0153106	PD-17	PD	50	0.0669812	PD-17	PD	50	3.73405
PD-17	PD	51	0.0913164	PD-17	PD	51	0.215897	PD-17	PD	51	3.60588
PD-17	PD	52	0.0427372	PD-17	PD	52	0.154737	PD-17	PD	52	3.59112
PD-17	PD	53	0.0722288	PD-17	PD	53	0.148792	PD-17	PD	53	3.41796
PD-17	PD	54	0.021973	PD-17	PD	54	0.141322	PD-17	PD	54	3.47753
PD-17	PD	55	0.0188187	PD-17	PD	55	0.0429487	PD-17	PD	55	3.41877
PD-17	PD	56	0.0517813	PD-17	PD	56	0.176993	PD-17	PD	56	3.69706
PD-17	PD	57	0.0357576	PD-17	PD	57	0.133043	PD-17	PD	57	3.67697
PD-17	PD	58	0.105	PD-17	PD	58	0.131608	PD-17	PD	58	3.4625
PD-17	PD	59	0.126654	PD-17	PD	59	0.152919	PD-17	PD	59	3.3092
PD-17	PD	60	0.118328	PD-17	PD	60	0.155305	PD-17	PD	60	3.44239
PD-17	PD	61	0.0416541	PD-17	PD	61	0.152478	PD-17	PD	61	3.65435
PD-17	PD	62	0.0339581	PD-17	PD	62	0.125022	PD-17	PD	62	3.63405
PD-17	PD	63	0.0323324	PD-17	PD	63	0.0974421	PD-17	PD	63	3.55728
PD-17	PD	64	0.0229067	PD-17	PD	64	0.15207	PD-17	PD	64	3.68432
PD-17	PD	65	-0.0020683	PD-17	PD	65	0.103101	PD-17	PD	65	3.57903
PD-17	PD	66	0.0205293	PD-17	PD	66	0.1301	PD-17	PD	66	3.53129
PD-17	PD	67	0.0207511	PD-17	PD	67	0.112266	PD-17	PD	67	3.6574
PD-17	PD	68	0.0492284	PD-17	PD	68	0.0309505	PD-17	PD	68	3.69445
PD-17	PD	69	0.0170516	PD-17	PD	69	0.13177	PD-17	PD	69	3.67621
PD-17	PD	70	0.0843645	PD-17	PD	70	0.153401	PD-17	PD	70	3.71795
PD-17	PD	71	0.141079	PD-17	PD	71	0.166864	PD-17	PD	71	3.70048
PD-17	PD	72	0.097007	PD-17	PD	72	0.213684	PD-17	PD	72	3.56532
PD-17	PD	73	0.0878143	PD-17	PD	73	0.134206	PD-17	PD	73	3.55649
PD-17	PD	74	0.0280151	PD-17	PD	74	0.104983	PD-17	PD	74	3.75134
PD-17	PD	75	-0.00262439	PD-17	PD	75	0.155535	PD-17	PD	75	3.76992
PD-17	PD	76	0.0984229	PD-17	PD	76	0.137653	PD-17	PD	76	3.78067
PD-17	PD	77	0.102081	PD-17	PD	77	0.170813	PD-17	PD	77	3.72433
PD-17	PD	78	0.110854	PD-17	PD	78	0.197482	PD-17	PD	78	3.71569
PD-17	PD	79	0.0484492	PD-17	PD	79	0.198091	PD-17	PD	79	3.74409
PD-17	PD	80	0.0585437	PD-17	PD	80	0.161109	PD-17	PD	80	3.84938
PD-18	PD	1	0.101984	PD-18	PD	1	0.282019	PD-18	PD	1	3.79283
PD-18	PD	2	0.0483256	PD-18	PD	2	0.234731	PD-18	PD	2	3.58945
PD-18	PD	3	0.0593995	PD-18	PD	3	0.234458	PD-18	PD	3	3.43495
PD-18	PD	4	0.0326695	PD-18	PD	4	0.209897	PD-18	PD	4	3.55962
PD-18	PD	5	0.00871694	PD-18	PD	5	0.17715	PD-18	PD	5	3.61162
PD-18	PD	6	0.041522	PD-18	PD	6	0.220901	PD-18	PD	6	3.75221
PD-18	PD	7	0.0487568	PD-18	PD	7	0.239007	PD-18	PD	7	3.52195
PD-18	PD	8	0.148523	PD-18	PD	8	0.303386	PD-18	PD	8	3.43009
PD-18	PD	9	-0.0067208	PD-18	PD	9	0.172784	PD-18	PD	9	3.5379
PD-18	PD	10	0.0229012	PD-18	PD	10	0.194186	PD-18	PD	10	3.60089
PD-18	PD	11	0.0720091	PD-18	PD	11	0.266005	PD-18	PD	11	3.57367
PD-18	PD	12	0.0273034	PD-18	PD	12	0.202972	PD-18	PD	12	3.50287
PD-18	PD	13	0.0643669	PD-18	PD	13	0.260601	PD-18	PD	13	3.77309
PD-18	PD	14	0.0203864	PD-18	PD	14	0.19754	PD-18	PD	14	3.56612
PD-18	PD	15	0.035048	PD-18	PD	15	0.229324	PD-18	PD	15	3.52735
PD-18	PD	16	-0.00166672	PD-18	PD	16	0.219117	PD-18	PD	16	3.47742
PD-18	PD	17	0.0319232	PD-18	PD	17	0.253429	PD-18	PD	17	3.53075
PD-18	PD	18	0.049981	PD-18	PD	18	0.255498	PD-18	PD	18	3.52095
PD-18	PD	19	0.0227367	PD-18	PD	19	0.23872	PD-18	PD	19	3.53563
PD-18	PD	20	-0.00779696	PD-18	PD	20	0.205828	PD-18	PD	20	3.67819
PD-18	PD	21	0.0436025	PD-18	PD	21	0.2483	PD-18	PD	21	3.41865
PD-18	PD	22	0.00433971	PD-18	PD	22	0.213601	PD-18	PD	22	3.51385
PD-18	PD	23	-0.00822351	PD-18	PD	23	0.192434	PD-18	PD	23	3.49736
PD-18	PD	24	0.0163049	PD-18	PD	24	0.241677	PD-18	PD	24	3.62387
PD-18	PD	25	0.0287752	PD-18	PD	25	0.210006	PD-18	PD	25	3.53952
PD-18	PD	26	0.109848	PD-18	PD	26	0.293125	PD-18	PD	26	3.46095
PD-18	PD	27	-0.0336379	PD-18	PD	27	0.194154	PD-18	PD	27	3.67397
PD-18	PD	28	-0.0443465	PD-18	PD	28	0.184265	PD-18	PD	28	3.53291
PD-18	PD	29	-0.0559045	PD-18	PD	29	0.180307	PD-18	PD	29	3.62701
PD-18	PD	30	-0.0181517	PD-18	PD	30	0.196415	PD-18	PD	30	3.61644
PD-18	PD	31	0.0185371	PD-18	PD	31	0.230623	PD-18	PD	31	3.60488
PD-18	PD	32	0.0280859	PD-18	PD	32	0.185016	PD-18	PD	32	3.66688
PD-18	PD	33	0.000326971	PD-18	PD	33	0.197287	PD-18	PD	33	3.53542
PD-18	PD	34	0.034482	PD-18	PD	34	0.225838	PD-18	PD	34	3.61555
PD-18	PD	35	0.027933	PD-18	PD	35	0.209847	PD-18	PD	35	3.59129
PD-18	PD	36	0.0697968	PD-18	PD	36	0.229932	PD-18	PD	36	3.66403
PD-18	PD	37	0.0723014	PD-18	PD	37	0.248309	PD-18	PD	37	3.5456
PD-18	PD	38	0.055523	PD-18	PD	38	0.221438	PD-18	PD	38	3.56436
PD-18	PD	39	0.0794069	PD-18	PD	39	0.254738	PD-18	PD	39	3.56953
PD-18	PD	40	0.0473982	PD-18	PD	40	0.252353	PD-18	PD	40	3.58248
PD-18	PD	41	0.0093966	PD-18	PD	41	0.195173	PD-18	PD	41	3.69546
PD-18	PD	42	0.0304022	PD-18	PD	42	0.211299	PD-18	PD	42	3.74926
PD-18	PD	43	0.0557322	PD-18	PD	43	0.213502	PD-18	PD	43	3.62894
PD-18	PD	44	0.0432887	PD-18	PD	44	0.2439	PD-18	PD	44	3.44209
PD-18	PD	45	0.0334512	PD-18	PD	45	0.235813	PD-18	PD	45	3.60783
PD-18	PD	46	0.0404357	PD-18	PD	46	0.2311	PD-18	PD	46	3.78806
PD-18	PD	47	0.0455057	PD-18	PD	47	0.228424	PD-18	PD	47	3.41273
PD-18	PD	48	0.104184	PD-18	PD	48	0.285637	PD-18	PD	48	3.52796
PD-18	PD	49	0.0712884	PD-18	PD	49	0.245893	PD-18	PD	49	3.61688
PD-18	PD	50	0.0207753	PD-18	PD	50	0.194336	PD-18	PD	50	3.63956
PD-18	PD	51	-0.00908314	PD-18	PD	51	0.226915	PD-18	PD	51	3.49459
PD-18	PD	52	0.00941578	PD-18	PD	52	0.251187	PD-18	PD	52	3.61673
PD-18	PD	53	0.0169907	PD-18	PD	53	0.264289	PD-18	PD	53	3.5642
PD-18	PD	54	0.0401823	PD-18	PD	54	0.284171	PD-18	PD	54	3.56187
PD-18	PD	55	0.0160204	PD-18	PD	55	0.237011	PD-18	PD	55	3.60871
PD-18	PD	56	-0.000959332	PD-18	PD	56	0.237931	PD-18	PD	56	3.67758
PD-18	PD	57	0.0374225	PD-18	PD	57	0.223163	PD-18	PD	57	3.41754
PD-18	PD	58	0.0113945	PD-18	PD	58	0.237384	PD-18	PD	58	3.58637
PD-18	PD	59	0.0208061	PD-18	PD	59	0.240907	PD-18	PD	59	3.48129
PD-18	PD	60	0.0274735	PD-18	PD	60	0.215097	PD-18	PD	60	3.43478
PD-18	PD	61	0.0329204	PD-18	PD	61	0.254997	PD-18	PD	61	3.54292
PD-18	PD	62	0.0386863	PD-18	PD	62	0.24558	PD-18	PD	62	3.57002
PD-18	PD	63	-0.00753977	PD-18	PD	63	0.206423	PD-18	PD	63	3.61792
PD-18	PD	64	0.0203184	PD-18	PD	64	0.213171	PD-18	PD	64	3.51556
PD-18	PD	65	0.0657558	PD-18	PD	65	0.241918	PD-18	PD	65	3.50017
PD-18	PD	66	0.0163951	PD-18	PD	66	0.205101	PD-18	PD	66	3.46779
PD-18	PD	67	0.0372235	PD-18	PD	67	0.241158	PD-18	PD	67	3.5421
PD-18	PD	68	0.00345759	PD-18	PD	68	0.215368	PD-18	PD	68	3.59482
PD-18	PD	69	0.0438457	PD-18	PD	69	0.232215	PD-18	PD	69	3.60339
PD-18	PD	70	0.024755	PD-18	PD	70	0.208939	PD-18	PD	70	3.60824
PD-18	PD	71	0.0308201	PD-18	PD	71	0.231027	PD-18	PD	71	3.63228
PD-18	PD	72	-0.00299787	PD-18	PD	72	0.198196	PD-18	PD	72	3.60484
PD-18	PD	73	0.0834289	PD-18	PD	73	0.234329	PD-18	PD	73	3.4907
PD-18	PD	74	0.0520901	PD-18	PD	74	0.225684	PD-18	PD	74	3.51485
PD-18	PD	75	0.0336828	PD-18	PD	75	0.221872	PD-18	PD	75	3.69786
PD-18	PD	76	0.0667433	PD-18	PD	76	0.243099	PD-18	PD	76	3.55252
PD-18	PD	77	0.0359395	PD-18	PD	77	0.226995	PD-18	PD	77	3.74186
PD-18	PD	78	0.0483872	PD-18	PD	78	0.25324	PD-18	PD	78	3.48085
PD-18	PD	79	0.0578771	PD-18	PD	79	0.256932	PD-18	PD	79	3.69513
PD-18	PD	80	0.0780262	PD-18	PD	80	0.269144	PD-18	PD	80	3.57877
PD-18	PD	81	0.0202914	PD-18	PD	81	0.211622	PD-18	PD	81	3.64631
PD-18	PD	82	-0.0482399	PD-18	PD	82	0.235648	PD-18	PD	82	3.60142
PD-18	PD	83	0.0534427	PD-18	PD	83	0.252873	PD-18	PD	83	3.78736
PD-18	PD	84	0.0307153	PD-18	PD	84	0.249128	PD-18	PD	84	3.51297
PD-18	PD	85	0.0684989	PD-18	PD	85	0.365122	PD-18	PD	85	3.63017
PD-18	PD	86	-0.0129532	PD-18	PD	86	0.217348	PD-18	PD	86	3.63953
PD-18	PD	87	-0.000332426	PD-18	PD	87	0.24204	PD-18	PD	87	3.49118
PD-18	PD	88	-0.0033952	PD-18	PD	88	0.224506	PD-18	PD	88	3.62695
PD-18	PD	89	0.0270536	PD-18	PD	89	0.226009	PD-18	PD	89	3.57628
PD-18	PD	90	-0.01353	PD-18	PD	90	0.199499	PD-18	PD	90	3.65922
PD-18	PD	91	0.00597144	PD-18	PD	91	0.20807	PD-18	PD	91	3.466
PD-18	PD	92	0.0251035	PD-18	PD	92	0.233574	PD-18	PD	92	3.53304
PD-18	PD	93	-0.00285468	PD-18	PD	93	0.199894	PD-18	PD	93	3.75957
PD-18	PD	94	0.00514124	PD-18	PD	94	0.229039	PD-18	PD	94	3.51542
PD-18	PD	95	0.0220811	PD-18	PD	95	0.225288	PD-18	PD	95	3.55872
PD-18	PD	96	-0.00316511	PD-18	PD	96	0.196406	PD-18	PD	96	3.39886
PD-18	PD	97	0.0134906	PD-18	PD	97	0.185149	PD-18	PD	97	3.58689
PD-18	PD	98	0.0252099	PD-18	PD	98	0.218292	PD-18	PD	98	3.64383
PD-18	PD	99	-0.00767864	PD-18	PD	99	0.209567	PD-18	PD	99	3.45718
PD-18	PD	100	-0.256121	PD-18	PD	100	-0.0556821	PD-18	PD	100	3.45013
PD-19	PD	1	0.0849191	PD-19	PD	1	0.190333	PD-19	PD	1	3.67175
PD-19	PD	2	-0.0563599	PD-19	PD	2	0.0300995	PD-19	PD	2	3.38135
PD-19	PD	3	0.0256543	PD-19	PD	3	0.176367	PD-19	PD	3	3.54868
PD-19	PD	4	0.0219554	PD-19	PD	4	0.164647	PD-19	PD	4	3.54319
PD-19	PD	5	-0.00102654	PD-19	PD	5	0.139467	PD-19	PD	5	3.65225
PD-19	PD	6	0.0339792	PD-19	PD	6	0.175683	PD-19	PD	6	3.5237
PD-19	PD	7	-0.0163857	PD-19	PD	7	0.0706485	PD-19	PD	7	3.50379
PD-19	PD	8	-0.0409238	PD-19	PD	8	0.104448	PD-19	PD	8	3.62395
PD-19	PD	9	-0.0016831	PD-19	PD	9	0.149256	PD-19	PD	9	3.63176
PD-19	PD	10	-0.0309875	PD-19	PD	10	0.0887002	PD-19	PD	10	3.37914
PD-19	PD	11	0.037612	PD-19	PD	11	0.14073	PD-19	PD	11	3.73234
PD-19	PD	12	-0.0954084	PD-19	PD	12	0.0317194	PD-19	PD	12	3.29261
PD-19	PD	13	-0.014322	PD-19	PD	13	0.0985244	PD-19	PD	13	3.60754
PD-19	PD	14	0.0402058	PD-19	PD	14	0.123302	PD-19	PD	14	3.65403
PD-19	PD	15	0.0324293	PD-19	PD	15	0.145182	PD-19	PD	15	3.54632
PD-19	PD	16	-0.122463	PD-19	PD	16	-0.048405	PD-19	PD	16	3.35802
PD-19	PD	17	-0.048963	PD-19	PD	17	0.0675465	PD-19	PD	17	3.40465
PD-19	PD	18	-0.0563172	PD-19	PD	18	0.0945574	PD-19	PD	18	3.46947
PD-19	PD	19	-0.0375718	PD-19	PD	19	0.0702064	PD-19	PD	19	3.61892
PD-19	PD	20	-0.0198923	PD-19	PD	20	0.119043	PD-19	PD	20	3.52238
PD-19	PD	21	-0.069686	PD-19	PD	21	0.0135988	PD-19	PD	21	3.42619
PD-19	PD	22	-0.0387437	PD-19	PD	22	0.00737439	PD-19	PD	22	3.45932
PD-19	PD	23	0.04308	PD-19	PD	23	0.140464	PD-19	PD	23	3.54078
PD-19	PD	24	-0.00184809	PD-19	PD	24	0.0920722	PD-19	PD	24	3.63362
PD-19	PD	25	-0.0536746	PD-19	PD	25	0.00883062	PD-19	PD	25	3.27093
PD-19	PD	26	-0.0814417	PD-19	PD	26	-0.0404101	PD-19	PD	26	3.49594
PD-19	PD	27	-0.0280143	PD-19	PD	27	0.0842414	PD-19	PD	27	3.45261
PD-19	PD	28	-0.0479058	PD-19	PD	28	0.0506537	PD-19	PD	28	3.62706
PD-19	PD	29	0.0143336	PD-19	PD	29	0.0975129	PD-19	PD	29	3.57921
PD-19	PD	30	0.0053843	PD-19	PD	30	0.107292	PD-19	PD	30	3.58911
PD-19	PD	31	-0.0406763	PD-19	PD	31	0.0398773	PD-19	PD	31	3.39095
PD-19	PD	32	-0.0892569	PD-19	PD	32	-0.0642431	PD-19	PD	32	3.3689
PD-19	PD	33	-0.0147397	PD-19	PD	33	0.100189	PD-19	PD	33	3.57992
PD-19	PD	34	0.0809337	PD-19	PD	34	0.155994	PD-19	PD	34	3.71005
PD-19	PD	35	-0.0975602	PD-19	PD	35	-0.00796696	PD-19	PD	35	3.31448
PD-19	PD	36	-0.0237263	PD-19	PD	36	0.0927429	PD-19	PD	36	3.60379
PD-19	PD	37	0.0189207	PD-19	PD	37	0.152699	PD-19	PD	37	3.69649
PD-19	PD	38	-0.0186589	PD-19	PD	38	0.147753	PD-19	PD	38	3.51959
PD-19	PD	39	-0.0324872	PD-19	PD	39	0.108514	PD-19	PD	39	3.65354
PD-19	PD	40	-0.15738	PD-19	PD	40	-0.0578103	PD-19	PD	40	3.51324
PD-19	PD	41	-0.133243	PD-19	PD	41	0.000854596	PD-19	PD	41	3.3449
PD-19	PD	42	-0.0344606	PD-19	PD	42	0.123044	PD-19	PD	42	3.58642
PD-19	PD	43	-0.159531	PD-19	PD	43	-0.0699215	PD-19	PD	43	3.50573
PD-19	PD	44	-0.0446284	PD-19	PD	44	0.108322	PD-19	PD	44	3.70341
PD-19	PD	45	-0.103921	PD-19	PD	45	0.0276423	PD-19	PD	45	3.47959
PD-19	PD	46	-0.0783752	PD-19	PD	46	0.0636539	PD-19	PD	46	3.54977
PD-19	PD	47	-0.0419949	PD-19	PD	47	0.0942538	PD-19	PD	47	3.4105
PD-19	PD	48	-0.190168	PD-19	PD	48	-0.10118	PD-19	PD	48	3.45287
PD-19	PD	49	-0.00266846	PD-19	PD	49	0.134404	PD-19	PD	49	3.60423
PD-19	PD	50	-0.0959288	PD-19	PD	50	0.0182542	PD-19	PD	50	3.32871
PD-19	PD	51	0.0316066	PD-19	PD	51	0.141649	PD-19	PD	51	3.7034
PD-19	PD	52	-0.145409	PD-19	PD	52	-0.0394996	PD-19	PD	52	3.32668
PD-19	PD	53	-0.0434124	PD-19	PD	53	0.098031	PD-19	PD	53	3.56036
PD-19	PD	54	-0.035017	PD-19	PD	54	0.0891887	PD-19	PD	54	3.68181
PD-19	PD	55	-0.0271075	PD-19	PD	55	0.0992395	PD-19	PD	55	3.6986
PD-19	PD	56	-0.0330753	PD-19	PD	56	0.0823355	PD-19	PD	56	3.67307
PD-19	PD	57	-0.0197335	PD-19	PD	57	0.100848	PD-19	PD	57	3.54005
PD-19	PD	58	-0.0569201	PD-19	PD	58	0.062192	PD-19	PD	58	3.57271
PD-19	PD	59	-0.114292	PD-19	PD	59	-0.0203675	PD-19	PD	59	3.37712
PD-19	PD	60	-0.0791069	PD-19	PD	60	0.0452701	PD-19	PD	60	3.52283
PD-19	PD	61	-0.0415322	PD-19	PD	61	0.0888608	PD-19	PD	61	3.52597
PD-19	PD	62	-0.0167598	PD-19	PD	62	0.0907625	PD-19	PD	62	3.60215
PD-19	PD	63	0.0114641	PD-19	PD	63	0.0923359	PD-19	PD	63	3.42945
PD-19	PD	64	0.0141352	PD-19	PD	64	0.11397	PD-19	PD	64	3.66099
PD-19	PD	65	-0.0439631	PD-19	PD	65	0.0574075	PD-19	PD	65	3.57025
PD-19	PD	66	-0.0428458	PD-19	PD	66	0.060969	PD-19	PD	66	3.5525
PD-19	PD	67	-0.034553	PD-19	PD	67	0.0908771	PD-19	PD	67	3.66571
PD-19	PD	68	0.0578563	PD-19	PD	68	0.116304	PD-19	PD	68	3.72764
PD-19	PD	69	0.0514768	PD-19	PD	69	0.0982886	PD-19	PD	69	3.86979
PD-19	PD	70	-0.0738664	PD-19	PD	70	0.0323229	PD-19	PD	70	3.44961
PD-19	PD	71	-0.00334731	PD-19	PD	71	0.0410076	PD-19	PD	71	3.60842
PD-19	PD	72	0.00545634	PD-19	PD	72	0.135293	PD-19	PD	72	3.75489
PD-19	PD	73	-0.0184704	PD-19	PD	73	0.14138	PD-19	PD	73	3.58086
PD-19	PD	74	-0.0190375	PD-19	PD	74	0.103422	PD-19	PD	74	3.70158
PD-19	PD	75	0.0174655	PD-19	PD	75	0.101548	PD-19	PD	75	3.69692
PD-19	PD	76	0.0135195	PD-19	PD	76	0.110616	PD-19	PD	76	3.82209
PD-19	PD	77	-0.00391956	PD-19	PD	77	0.121856	PD-19	PD	77	3.51481
PD-19	PD	78	-0.0103154	PD-19	PD	78	0.132756	PD-19	PD	78	3.64138
PD-19	PD	79	-0.0407572	PD-19	PD	79	0.0506811	PD-19	PD	79	3.52357
PD-19	PD	80	0.0481588	PD-19	PD	80	0.18971	PD-19	PD	80	3.56591
PD-19	PD	81	-0.0360583	PD-19	PD	81	0.0783762	PD-19	PD	81	3.52525
PD-19	PD	82	0.0254736	PD-19	PD	82	0.169768	PD-19	PD	82	3.59224
PD-19	PD	83	-0.0411332	PD-19	PD	83	0.15394	PD-19	PD	83	3.60325
PD-19	PD	84	-0.0158671	PD-19	PD	84	0.117096	PD-19	PD	84	3.52042
PD-19	PD	85	0.0387932	PD-19	PD	85	0.179781	PD-19	PD	85	3.63481
PD-19	PD	86	-0.0743709	PD-19	PD	86	0.0819628	PD-19	PD	86	3.41745
PD-19	PD	87	0.0152542	PD-19	PD	87	0.178406	PD-19	PD	87	3.50527
PD-19	PD	88	-0.0436602	PD-19	PD	88	0.0807442	PD-19	PD	88	3.52212
PD-19	PD	89	-0.0015022	PD-19	PD	89	0.101698	PD-19	PD	89	3.50843
PD-19	PD	90	0.0363462	PD-19	PD	90	0.135102	PD-19	PD	90	3.63632
PD-19	PD	91	-0.104567	PD-19	PD	91	0.00978749	PD-19	PD	91	3.4736
PD-19	PD	92	-0.0323463	PD-19	PD	92	0.0601004	PD-19	PD	92	3.41116
PD-19	PD	93	0.0185764	PD-19	PD	93	0.112977	PD-19	PD	93	3.58529
PD-19	PD	94	-0.0370641	PD-19	PD	94	0.0671561	PD-19	PD	94	3.54302
PD-19	PD	95	0.026083	PD-19	PD	95	0.154835	PD-19	PD	95	3.6468
PD-19	PD	96	-0.0699787	PD-19	PD	96	0.0911138	PD-19	PD	96	3.48097
PD-19	PD	97	-0.0518452	PD-19	PD	97	0.0633408	PD-19	PD	97	3.62286
PD-19	PD	98	-0.0139969	PD-19	PD	98	0.0980286	PD-19	PD	98	3.69102
PD-19	PD	99	-0.0338259	PD-19	PD	99	0.0638755	PD-19	PD	99	3.53916
PD-19	PD	100	-0.017143	PD-19	PD	100	0.106092	PD-19	PD	100	3.48198
PD-2	PD	1	-0.0508082	PD-2	PD	1	-0.0556352	PD-2	PD	1	3.32893
PD-2	PD	2	-0.0172401	PD-2	PD	2	0.0298594	PD-2	PD	2	3.65
PD-2	PD	3	-0.0363319	PD-2	PD	3	0.0170888	PD-2	PD	3	3.57141
PD-2	PD	4	-0.0909722	PD-2	PD	4	0.0128687	PD-2	PD	4	3.58982
PD-2	PD	5	-0.0350209	PD-2	PD	5	0.0801525	PD-2	PD	5	3.33795
PD-2	PD	6	-0.0614321	PD-2	PD	6	0.0789406	PD-2	PD	6	3.44993
PD-2	PD	7	-0.195788	PD-2	PD	7	-0.103433	PD-2	PD	7	3.38012
PD-2	PD	8	-0.0688283	PD-2	PD	8	0.00303614	PD-2	PD	8	3.27436
PD-2	PD	9	-0.0376953	PD-2	PD	9	0.0770526	PD-2	PD	9	3.49413
PD-2	PD	10	-0.0790031	PD-2	PD	10	0.0400208	PD-2	PD	10	3.45361
PD-2	PD	11	-0.251546	PD-2	PD	11	-0.190158	PD-2	PD	11	3.15472
PD-2	PD	12	-0.0600278	PD-2	PD	12	-0.0383742	PD-2	PD	12	3.30071
PD-2	PD	13	-0.0775225	PD-2	PD	13	0.000748171	PD-2	PD	13	3.45328
PD-2	PD	14	-0.170478	PD-2	PD	14	-0.16226	PD-2	PD	14	3.26758
PD-2	PD	15	-0.078785	PD-2	PD	15	-0.0562157	PD-2	PD	15	3.1619
PD-2	PD	16	-0.0346392	PD-2	PD	16	0.0210801	PD-2	PD	16	3.40379
PD-2	PD	17	-0.0451491	PD-2	PD	17	-0.0340645	PD-2	PD	17	3.42179
PD-2	PD	18	-0.0744058	PD-2	PD	18	0.000524562	PD-2	PD	18	3.38419
PD-2	PD	19	-0.0666597	PD-2	PD	19	-0.0137906	PD-2	PD	19	3.43605
PD-2	PD	20	-0.0195672	PD-2	PD	20	0.0212762	PD-2	PD	20	3.45536
PD-2	PD	21	-0.0133441	PD-2	PD	21	0.0456442	PD-2	PD	21	3.50005
PD-2	PD	22	-0.0398775	PD-2	PD	22	-0.00483578	PD-2	PD	22	3.35318
PD-2	PD	23	-0.0745305	PD-2	PD	23	-0.0540593	PD-2	PD	23	3.52096
PD-2	PD	24	-0.0704838	PD-2	PD	24	0.019727	PD-2	PD	24	3.44031
PD-2	PD	25	-0.0807224	PD-2	PD	25	-0.0232323	PD-2	PD	25	3.47687
PD-2	PD	26	-0.0875597	PD-2	PD	26	0.0180804	PD-2	PD	26	3.44707
PD-2	PD	27	0.0493073	PD-2	PD	27	0.0454728	PD-2	PD	27	3.391
PD-2	PD	28	0.0185569	PD-2	PD	28	0.0693483	PD-2	PD	28	3.4319
PD-2	PD	29	-0.0732336	PD-2	PD	29	0.00511298	PD-2	PD	29	3.46266
PD-2	PD	30	-0.0346397	PD-2	PD	30	0.0745928	PD-2	PD	30	3.40249
PD-2	PD	31	-0.0766127	PD-2	PD	31	0.0347744	PD-2	PD	31	3.4201
PD-2	PD	32	-0.0500778	PD-2	PD	32	0.0288986	PD-2	PD	32	3.53544
PD-2	PD	33	-0.0337559	PD-2	PD	33	0.0388527	PD-2	PD	33	3.39164
PD-2	PD	34	-0.0608447	PD-2	PD	34	0.0425735	PD-2	PD	34	3.4004
PD-2	PD	35	-0.0559654	PD-2	PD	35	0.0218818	PD-2	PD	35	3.37472
PD-2	PD	36	-0.0955561	PD-2	PD	36	-0.00528528	PD-2	PD	36	3.40047
PD-2	PD	37	-0.0687661	PD-2	PD	37	0.0827549	PD-2	PD	37	3.41671
PD-2	PD	38	-0.082556	PD-2	PD	38	0.0275821	PD-2	PD	38	3.51464
PD-2	PD	39	-0.0977883	PD-2	PD	39	0.0216833	PD-2	PD	39	3.45064
PD-2	PD	40	-0.0738654	PD-2	PD	40	0.0249178	PD-2	PD	40	3.43347
PD-2	PD	41	-0.0709222	PD-2	PD	41	0.0428328	PD-2	PD	41	3.32776
PD-2	PD	42	-0.0411274	PD-2	PD	42	-3.87794e-05	PD-2	PD	42	3.47035
PD-2	PD	43	-0.00340801	PD-2	PD	43	-0.0543779	PD-2	PD	43	3.48684
PD-2	PD	44	-0.0696852	PD-2	PD	44	-0.0290048	PD-2	PD	44	3.2322
PD-2	PD	45	0.00655155	PD-2	PD	45	-0.00985056	PD-2	PD	45	3.49296
PD-2	PD	46	-0.0274866	PD-2	PD	46	-0.0167291	PD-2	PD	46	3.46636
PD-2	PD	47	-0.00172758	PD-2	PD	47	0.0194146	PD-2	PD	47	3.48982
PD-2	PD	48	0.0893275	PD-2	PD	48	0.0494317	PD-2	PD	48	3.44384
PD-2	PD	49	-0.0480557	PD-2	PD	49	-0.0391552	PD-2	PD	49	3.3729
PD-2	PD	50	-0.00543851	PD-2	PD	50	0.0220123	PD-2	PD	50	3.46485
PD-2	PD	51	0.0169932	PD-2	PD	51	-0.00693441	PD-2	PD	51	3.52108
PD-2	PD	52	-0.10375	PD-2	PD	52	-0.129024	PD-2	PD	52	3.16008
PD-2	PD	53	-0.0563896	PD-2	PD	53	0.0108167	PD-2	PD	53	3.45565
PD-2	PD	54	-0.0252722	PD-2	PD	54	0.0306169	PD-2	PD	54	3.33008
PD-2	PD	55	-0.159088	PD-2	PD	55	-0.0899894	PD-2	PD	55	3.13428
PD-2	PD	56	-0.0784276	PD-2	PD	56	-0.0001572	PD-2	PD	56	3.43648
PD-2	PD	57	-0.0614129	PD-2	PD	57	0.00610401	PD-2	PD	57	3.32996
PD-2	PD	58	-0.0680759	PD-2	PD	58	0.0469427	PD-2	PD	58	3.4673
PD-2	PD	59	-0.0793669	PD-2	PD	59	-0.0245857	PD-2	PD	59	3.38843
PD-2	PD	60	-0.155228	PD-2	PD	60	-0.148372	PD-2	PD	60	3.20535
PD-2	PD	61	-0.104461	PD-2	PD	61	-0.0707394	PD-2	PD	61	3.47151
PD-2	PD	62	-0.156459	PD-2	PD	62	-0.195673	PD-2	PD	62	3.22682
PD-2	PD	63	-0.083029	PD-2	PD	63	-0.00322479	PD-2	PD	63	3.41599
PD-2	PD	64	-0.0937495	PD-2	PD	64	-0.0664531	PD-2	PD	64	3.3144
PD-2	PD	65	-0.0505023	PD-2	PD	65	-0.000238777	PD-2	PD	65	3.36087
PD-2	PD	66	-0.0389667	PD-2	PD	66	0.0553473	PD-2	PD	66	3.37298
PD-2	PD	67	-0.0752633	PD-2	PD	67	-0.0623046	PD-2	PD	67	3.79159
PD-2	PD	68	-0.00713481	PD-2	PD	68	0.0564713	PD-2	PD	68	3.40201
PD-2	PD	69	-0.0635147	PD-2	PD	69	-0.0162347	PD-2	PD	69	3.24008
PD-2	PD	70	-0.0148097	PD-2	PD	70	-0.0194629	PD-2	PD	70	3.60745
PD-2	PD	71	-0.12553	PD-2	PD	71	-0.184378	PD-2	PD	71	3.3624
PD-2	PD	72	-0.191988	PD-2	PD	72	-0.240578	PD-2	PD	72	3.23893
PD-2	PD	73	-0.0831594	PD-2	PD	73	-0.0513435	PD-2	PD	73	3.30558
PD-2	PD	74	-0.0299776	PD-2	PD	74	0.0761898	PD-2	PD	74	3.38938
PD-2	PD	75	-0.0562547	PD-2	PD	75	-0.0579818	PD-2	PD	75	3.2263
PD-2	PD	76	-0.0107937	PD-2	PD	76	0.0435345	PD-2	PD	76	3.40888
PD-2	PD	77	-0.114286	PD-2	PD	77	-0.00961131	PD-2	PD	77	3.33662
PD-2	PD	78	-0.0970385	PD-2	PD	78	-0.0243722	PD-2	PD	78	3.41407
PD-2	PD	79	-0.0887717	PD-2	PD	79	0.020331	PD-2	PD	79	3.40094
PD-2	PD	80	-0.035865	PD-2	PD	80	-0.0744639	PD-2	PD	80	3.30367
PD-2	PD	81	-0.0644754	PD-2	PD	81	0.000475931	PD-2	PD	81	3.36948
PD-2	PD	82	-0.0534513	PD-2	PD	82	-0.0180903	PD-2	PD	82	3.1143
PD-2	PD	83	-0.0202478	PD-2	PD	83	0.0131857	PD-2	PD	83	3.47737
PD-2	PD	84	-0.105447	PD-2	PD	84	-0.0486506	PD-2	PD	84	3.4237
PD-2	PD	85	-0.0822478	PD-2	PD	85	-0.014132	PD-2	PD	85	3.55542
PD-2	PD	86	-0.0629055	PD-2	PD	86	-0.048414	PD-2	PD	86	3.49921
PD-2	PD	87	-0.117091	PD-2	PD	87	-0.187423	PD-2	PD	87	3.25433
PD-2	PD	88	-0.0282087	PD-2	PD	88	0.0161251	PD-2	PD	88	3.48151
PD-2	PD	89	-0.0430104	PD-2	PD	89	-0.0305689	PD-2	PD	89	3.36646
PD-2	PD	90	-0.0939624	PD-2	PD	90	-0.0933832	PD-2	PD	90	3.50536
PD-2	PD	91	-0.13984	PD-2	PD	91	-0.214073	PD-2	PD	91	3.17613
PD-2	PD	92	-0.0514704	PD-2	PD	92	-0.125958	PD-2	PD	92	3.30081
PD-2	PD	93	-0.0856812	PD-2	PD	93	-0.0880382	PD-2	PD	93	3.45991
PD-2	PD	94	-0.080271	PD-2	PD	94	0.0194543	PD-2	PD	94	3.48935
PD-2	PD	95	-0.127939	PD-2	PD	95	-0.0635665	PD-2	PD	95	3.56957
PD-2	PD	96	-0.0887496	PD-2	PD	96	0.00485112	PD-2	PD	96	3.49723
PD-2	PD	97	-0.0127673	PD-2	PD	97	-0.00746663	PD-2	PD	97	3.64704
PD-2	PD	98	0.0121174	PD-2	PD	98	0.0252359	PD-2	PD	98	3.42297
PD-2	PD	99	0.00314828	PD-2	PD	99	0.0628954	PD-2	PD	99	3.36719
PD-2	PD	100	-0.0685842	PD-2	PD	100	0.0597285	PD-2	PD	100	3.45166
PD-20	PD	1	-0.0167026	PD-20	PD	1	0.0432328	PD-20	PD	1	3.15887
PD-20	PD	2	-0.0917825	PD-20	PD	2	-0.0141802	PD-20	PD	2	3.02255
PD-20	PD	3	-0.0546031	PD-20	PD	3	0.0192636	PD-20	PD	3	3.31208
PD-20	PD	4	0.00436306	PD-20	PD	4	0.0869279	PD-20	PD	4	3.09105
PD-20	PD	5	-0.108092	PD-20	PD	5	-0.0489781	PD-20	PD	5	3.01168
PD-20	PD	6	-0.0661031	PD-20	PD	6	0.0794271	PD-20	PD	6	3.28287
PD-20	PD	7	-0.0102642	PD-20	PD	7	0.119762	PD-20	PD	7	3.04205
PD-20	PD	8	-0.0605158	PD-20	PD	8	0.0837526	PD-20	PD	8	3.29044
PD-20	PD	9	-0.0879087	PD-20	PD	9	0.0281651	PD-20	PD	9	3.2166
PD-20	PD	10	-0.035958	PD-20	PD	10	0.100382	PD-20	PD	10	3.27872
PD-20	PD	11	0.0148643	PD-20	PD	11	0.104165	PD-20	PD	11	3.03791
PD-20	PD	12	-0.0493318	PD-20	PD	12	0.0591606	PD-20	PD	12	3.22675
PD-20	PD	13	-0.117944	PD-20	PD	13	-0.159541	PD-20	PD	13	3.02733
PD-20	PD	14	0.0353308	PD-20	PD	14	0.125306	PD-20	PD	14	3.14477
PD-20	PD	15	-0.0716239	PD-20	PD	15	0.0158273	PD-20	PD	15	3.26702
PD-20	PD	16	-0.0287283	PD-20	PD	16	0.0606426	PD-20	PD	16	3.22822
PD-20	PD	17	-0.0444143	PD-20	PD	17	0.0482441	PD-20	PD	17	3.23469
PD-20	PD	18	-0.0933533	PD-20	PD	18	-0.0955772	PD-20	PD	18	3.02187
PD-20	PD	19	-0.0358972	PD-20	PD	19	0.0716927	PD-20	PD	19	3.33135
PD-20	PD	20	-0.0298954	PD-20	PD	20	0.0346907	PD-20	PD	20	3.26919
PD-20	PD	21	0.026715	PD-20	PD	21	0.118427	PD-20	PD	21	3.20313
PD-20	PD	22	-0.0691643	PD-20	PD	22	0.00844863	PD-20	PD	22	3.3627
PD-20	PD	23	0.00204841	PD-20	PD	23	0.0853275	PD-20	PD	23	3.17413
PD-20	PD	24	0.0539503	PD-20	PD	24	0.0703489	PD-20	PD	24	2.96616
PD-20	PD	25	0.0536527	PD-20	PD	25	0.126343	PD-20	PD	25	3.10483
PD-20	PD	26	0.0280766	PD-20	PD	26	0.0915955	PD-20	PD	26	3.12203
PD-20	PD	27	0.0632986	PD-20	PD	27	0.128648	PD-20	PD	27	3.11106
PD-20	PD	28	0.00153699	PD-20	PD	28	0.100789	PD-20	PD	28	3.32495
PD-20	PD	29	0.00818292	PD-20	PD	29	0.0536703	PD-20	PD	29	3.2083
PD-20	PD	30	0.0354339	PD-20	PD	30	0.127734	PD-20	PD	30	3.20418
PD-20	PD	31	-0.0185905	PD-20	PD	31	0.0396628	PD-20	PD	31	3.24782
PD-20	PD	32	-0.0316707	PD-20	PD	32	0.0545161	PD-20	PD	32	3.18513
PD-20	PD	33	-0.0363539	PD-20	PD	33	0.100108	PD-20	PD	33	3.32195
PD-20	PD	34	-0.038342	PD-20	PD	34	-0.00913769	PD-20	PD	34	3.05846
PD-20	PD	35	-0.0387714	PD-20	PD	35	0.0296944	PD-20	PD	35	3.04421
PD-20	PD	36	-0.0218964	PD-20	PD	36	0.109762	PD-20	PD	36	3.2093
PD-20	PD	37	-0.0552724	PD-20	PD	37	0.092115	PD-20	PD	37	3.3267
PD-20	PD	38	0.0141482	PD-20	PD	38	0.121303	PD-20	PD	38	3.16941
PD-20	PD	39	-0.0301175	PD-20	PD	39	-0.00686792	PD-20	PD	39	2.99596
PD-20	PD	40	-0.0443001	PD-20	PD	40	0.123009	PD-20	PD	40	3.27652
PD-20	PD	41	-0.119002	PD-20	PD	41	-0.0173552	PD-20	PD	41	2.94222
PD-20	PD	42	-0.0583984	PD-20	PD	42	0.0887296	PD-20	PD	42	3.1657
PD-20	PD	43	-0.0255555	PD-20	PD	43	0.0994355	PD-20	PD	43	3.10515
PD-20	PD	44	-0.0923425	PD-20	PD	44	0.0412644	PD-20	PD	44	3.21691
PD-20	PD	45	-0.130584	PD-20	PD	45	-0.0841236	PD-20	PD	45	3.14536
PD-20	PD	46	-0.603128	PD-20	PD	46	-3.28426	PD-20	PD	46	3.0526
PD-20	PD	47	-0.0981633	PD-20	PD	47	-0.0464725	PD-20	PD	47	3.05393
PD-20	PD	48	-0.0115319	PD-20	PD	48	0.0486068	PD-20	PD	48	2.9552
PD-20	PD	49	-0.0576579	PD-20	PD	49	0.0202768	PD-20	PD	49	3.17051
PD-20	PD	50	0.0394662	PD-20	PD	50	0.107026	PD-20	PD	50	3.08747
PD-20	PD	51	-0.0252664	PD-20	PD	51	0.0717395	PD-20	PD	51	3.16759
PD-20	PD	52	-0.0510721	PD-20	PD	52	0.106575	PD-20	PD	52	3.40321
PD-20	PD	53	0.0220717	PD-20	PD	53	0.114096	PD-20	PD	53	3.04289
PD-20	PD	54	-0.0707238	PD-20	PD	54	0.000380177	PD-20	PD	54	3.25818
PD-20	PD	55	0.0270128	PD-20	PD	55	0.181078	PD-20	PD	55	3.27623
PD-20	PD	56	-0.0760291	PD-20	PD	56	0.075402	PD-20	PD	56	3.44258
PD-20	PD	57	-0.0271299	PD-20	PD	57	0.0891762	PD-20	PD	57	3.22617
PD-20	PD	58	0.0469843	PD-20	PD	58	0.0713424	PD-20	PD	58	2.98429
PD-20	PD	59	-0.00406588	PD-20	PD	59	0.0474168	PD-20	PD	59	3.1448
PD-20	PD	60	0.0511482	PD-20	PD	60	0.133807	PD-20	PD	60	3.14343
PD-20	PD	61	-0.0184278	PD-20	PD	61	0.0475645	PD-20	PD	61	3.1887
PD-20	PD	62	0.00114614	PD-20	PD	62	0.0835526	PD-20	PD	62	3.04761
PD-20	PD	63	0.0150052	PD-20	PD	63	0.04672	PD-20	PD	63	3.0542
PD-20	PD	64	-0.157398	PD-20	PD	64	-0.0806075	PD-20	PD	64	3.10401
PD-20	PD	65	-0.0321597	PD-20	PD	65	0.104818	PD-20	PD	65	3.30288
PD-20	PD	66	0.027712	PD-20	PD	66	0.148261	PD-20	PD	66	3.17561
PD-20	PD	67	-0.0546792	PD-20	PD	67	0.0395617	PD-20	PD	67	3.26974
PD-20	PD	68	0.0264454	PD-20	PD	68	0.14417	PD-20	PD	68	2.95875
PD-20	PD	69	0.0392487	PD-20	PD	69	0.0710872	PD-20	PD	69	3.02448
PD-20	PD	70	-0.018231	PD-20	PD	70	0.155695	PD-20	PD	70	3.25572
PD-20	PD	71	-0.0590226	PD-20	PD	71	0.134607	PD-20	PD	71	3.19707
PD-20	PD	72	-0.0390396	PD-20	PD	72	0.0841487	PD-20	PD	72	3.04453
PD-20	PD	73	-0.0410793	PD-20	PD	73	0.136808	PD-20	PD	73	3.24681
PD-20	PD	74	-0.0529453	PD-20	PD	74	0.0920555	PD-20	PD	74	3.23123
PD-20	PD	75	-0.0203953	PD-20	PD	75	0.00204587	PD-20	PD	75	3.01923
PD-20	PD	76	0.0383794	PD-20	PD	76	0.175913	PD-20	PD	76	3.14289
PD-20	PD	77	-0.0169716	PD-20	PD	77	0.163037	PD-20	PD	77	3.26859
PD-20	PD	78	-0.0457093	PD-20	PD	78	0.0443179	PD-20	PD	78	3.07488
PD-20	PD	79	-0.127765	PD-20	PD	79	-0.0395199	PD-20	PD	79	3.14334
PD-20	PD	80	-0.142614	PD-20	PD	80	-0.0507565	PD-20	PD	80	3.04636
PD-20	PD	81	-0.0593763	PD-20	PD	81	-0.000607093	PD-20	PD	81	3.06758
PD-20	PD	82	-0.0794881	PD-20	PD	82	0.0206944	PD-20	PD	82	3.05229
PD-20	PD	83	-0.0375393	PD-20	PD	83	0.032006	PD-20	PD	83	3.118
PD-20	PD	84	-0.0637321	PD-20	PD	84	0.0206105	PD-20	PD	84	3.31198
PD-20	PD	85	0.00784588	PD-20	PD	85	0.0983107	PD-20	PD	85	3.19529
PD-20	PD	86	-0.0363835	PD-20	PD	86	-0.0210188	PD-20	PD	86	2.93369
PD-20	PD	87	0.0762642	PD-20	PD	87	0.141357	PD-20	PD	87	3.00005
PD-20	PD	88	0.0385628	PD-20	PD	88	0.0757733	PD-20	PD	88	3.10164
PD-20	PD	89	-0.0411234	PD-20	PD	89	0.130495	PD-20	PD	89	3.33909
PD-20	PD	90	-0.0960127	PD-20	PD	90	-0.091077	PD-20	PD	90	3.04958
PD-20	PD	91	0.0054356	PD-20	PD	91	0.105077	PD-20	PD	91	3.24871
PD-20	PD	92	0.0131496	PD-20	PD	92	0.0928814	PD-20	PD	92	3.19181
PD-20	PD	93	-0.0597197	PD-20	PD	93	0.0780648	PD-20	PD	93	3.20138
PD-20	PD	94	-0.0491419	PD-20	PD	94	0.0969642	PD-20	PD	94	3.19671
PD-20	PD	95	-0.0542834	PD-20	PD	95	0.097443	PD-20	PD	95	3.15159
PD-20	PD	96	-0.00678823	PD-20	PD	96	0.109284	PD-20	PD	96	3.05064
PD-20	PD	97	-0.0813697	PD-20	PD	97	-0.0319063	PD-20	PD	97	3.13218
PD-20	PD	98	-0.0196897	PD-20	PD	98	0.0535595	PD-20	PD	98	3.27543
PD-20	PD	99	-0.0242061	PD-20	PD	99	0.0248313	PD-20	PD	99	3.25459
PD-20	PD	100	-0.0862662	PD-20	PD	100	0.0651801	PD-20	PD	100	3.29804
PD-21	PD	1	-0.0336323	PD-21	PD	1	0.122368	PD-21	PD	1	3.70813
PD-21	PD	2	-0.0295169	PD-21	PD	2	0.152419	PD-21	PD	2	3.79602
PD-21	PD	3	-0.00224792	PD-21	PD	3	0.151648	PD-21	PD	3	3.71119
PD-21	PD	4	-0.148652	PD-21	PD	4	0.00579024	PD-21	PD	4	3.53002
PD-21	PD	5	-0.0734668	PD-21	PD	5	0.0588478	PD-21	PD	5	3.33264
PD-21	PD	6	-0.0955964	PD-21	PD	6	0.0210452	PD-21	PD	6	3.28074
PD-21	PD	7	-0.0889118	PD-21	PD	7	0.0694048	PD-21	PD	7	3.3485
PD-21	PD	8	-0.0497731	PD-21	PD	8	0.0873781	PD-21	PD	8	3.36349
PD-21	PD	9	0.011565	PD-21	PD	9	0.194514	PD-21	PD	9	3.51547
PD-21	PD	10	-0.106091	PD-21	PD	10	0.000299909	PD-21	PD	10	3.36021
PD-21	PD	11	-0.0615225	PD-21	PD	11	0.137993	PD-21	PD	11	3.51443
PD-21	PD	12	-0.056655	PD-21	PD	12	0.163924	PD-21	PD	12	3.49885
PD-21	PD	13	-0.102908	PD-21	PD	13	0.0629825	PD-21	PD	13	3.39858
PD-21	PD	14	-0.0491578	PD-21	PD	14	0.135689	PD-21	PD	14	3.36982
PD-21	PD	15	-0.0819136	PD-21	PD	15	0.136423	PD-21	PD	15	3.64552
PD-21	PD	16	-0.0356782	PD-21	PD	16	0.141272	PD-21	PD	16	3.33259
PD-21	PD	17	-0.0999714	PD-21	PD	17	0.116246	PD-21	PD	17	3.4374
PD-21	PD	18	-0.036444	PD-21	PD	18	0.125055	PD-21	PD	18	3.41524
PD-21	PD	19	-0.152523	PD-21	PD	19	0.0163589	PD-21	PD	19	3.1666
PD-21	PD	20	-0.136453	PD-21	PD	20	0.0512333	PD-21	PD	20	3.08238
PD-21	PD	21	-0.0825151	PD-21	PD	21	0.0806337	PD-21	PD	21	3.24353
PD-21	PD	22	-0.0930602	PD-21	PD	22	0.0811674	PD-21	PD	22	3.34886
PD-21	PD	23	-0.0735153	PD-21	PD	23	0.0700043	PD-21	PD	23	3.16186
PD-21	PD	24	-0.0365029	PD-21	PD	24	0.129522	PD-21	PD	24	3.36857
PD-21	PD	25	-0.0527404	PD-21	PD	25	0.143471	PD-21	PD	25	3.48181
PD-21	PD	26	-0.0421526	PD-21	PD	26	0.116399	PD-21	PD	26	3.44255
PD-21	PD	27	-0.109172	PD-21	PD	27	0.0841093	PD-21	PD	27	3.09727
PD-21	PD	28	-0.0490514	PD-21	PD	28	0.0912602	PD-21	PD	28	3.28233
PD-21	PD	29	-0.0732685	PD-21	PD	29	0.0924547	PD-21	PD	29	3.31463
PD-21	PD	30	-0.0584912	PD-21	PD	30	0.0990488	PD-21	PD	30	3.42582
PD-21	PD	31	-0.0533692	PD-21	PD	31	0.101159	PD-21	PD	31	3.15153
PD-21	PD	32	-0.0322378	PD-21	PD	32	0.127315	PD-21	PD	32	3.32088
PD-21	PD	33	-0.0245414	PD-21	PD	33	0.120022	PD-21	PD	33	3.28286
PD-21	PD	34	-0.00416404	PD-21	PD	34	0.160322	PD-21	PD	34	3.61779
PD-21	PD	35	-0.0140004	PD-21	PD	35	0.134488	PD-21	PD	35	3.34084
PD-21	PD	36	-0.0211276	PD-21	PD	36	0.108882	PD-21	PD	36	3.26197
PD-21	PD	37	-0.0648376	PD-21	PD	37	0.141047	PD-21	PD	37	3.5531
PD-21	PD	38	-0.036997	PD-21	PD	38	0.150933	PD-21	PD	38	3.61192
PD-21	PD	39	-0.039579	PD-21	PD	39	0.108705	PD-21	PD	39	3.35637
PD-21	PD	40	-0.0665305	PD-21	PD	40	0.108725	PD-21	PD	40	3.34095
PD-21	PD	41	-0.0826188	PD-21	PD	41	0.149431	PD-21	PD	41	3.62198
PD-21	PD	42	-0.055703	PD-21	PD	42	0.144101	PD-21	PD	42	3.38524
PD-21	PD	43	-0.100872	PD-21	PD	43	0.0805038	PD-21	PD	43	3.20382
PD-21	PD	44	-0.140126	PD-21	PD	44	0.0561902	PD-21	PD	44	3.46211
PD-21	PD	45	-0.110055	PD-21	PD	45	0.0791052	PD-21	PD	45	3.57119
PD-21	PD	46	-0.107283	PD-21	PD	46	0.0921407	PD-21	PD	46	3.35519
PD-21	PD	47	-0.0691885	PD-21	PD	47	0.116786	PD-21	PD	47	3.6708
PD-21	PD	48	-0.0359985	PD-21	PD	48	0.179822	PD-21	PD	48	3.781
PD-21	PD	49	-0.044971	PD-21	PD	49	0.173011	PD-21	PD	49	3.67548
PD-21	PD	50	-0.116825	PD-21	PD	50	0.0405192	PD-21	PD	50	3.6709
PD-21	PD	51	0.0545255	PD-21	PD	51	0.235966	PD-21	PD	51	3.54381
PD-21	PD	52	-0.0845004	PD-21	PD	52	0.073979	PD-21	PD	52	3.30845
PD-21	PD	53	-0.0736186	PD-21	PD	53	0.0757121	PD-21	PD	53	3.22695
PD-21	PD	54	-0.0498664	PD-21	PD	54	0.118786	PD-21	PD	54	3.28371
PD-21	PD	55	-0.114236	PD-21	PD	55	0.046513	PD-21	PD	55	3.52995
PD-21	PD	56	-0.019182	PD-21	PD	56	0.159681	PD-21	PD	56	3.36231
PD-21	PD	57	-0.0875368	PD-21	PD	57	0.0809187	PD-21	PD	57	3.38323
PD-21	PD	58	0.014791	PD-21	PD	58	0.251539	PD-21	PD	58	3.48143
PD-21	PD	59	-0.0578587	PD-21	PD	59	0.177778	PD-21	PD	59	3.54662
PD-21	PD	60	-0.0400178	PD-21	PD	60	0.190686	PD-21	PD	60	3.6313
PD-21	PD	61	-0.150327	PD-21	PD	61	-0.010079	PD-21	PD	61	3.24458
PD-21	PD	62	-0.104799	PD-21	PD	62	0.132064	PD-21	PD	62	3.45794
PD-21	PD	63	-0.102335	PD-21	PD	63	0.144769	PD-21	PD	63	3.51535
PD-21	PD	64	-0.0735738	PD-21	PD	64	0.139745	PD-21	PD	64	3.43851
PD-21	PD	65	-0.0479618	PD-21	PD	65	0.13119	PD-21	PD	65	3.24611
PD-21	PD	66	-0.105508	PD-21	PD	66	0.140505	PD-21	PD	66	3.48065
PD-21	PD	67	-0.0600452	PD-21	PD	67	0.12178	PD-21	PD	67	3.33075
PD-21	PD	68	-0.0699682	PD-21	PD	68	0.108584	PD-21	PD	68	3.31638
PD-21	PD	69	-0.0498824	PD-21	PD	69	0.153077	PD-21	PD	69	3.62513
PD-21	PD	70	-0.0947114	PD-21	PD	70	0.143799	PD-21	PD	70	3.53225
PD-21	PD	71	-0.0950419	PD-21	PD	71	0.114236	PD-21	PD	71	3.57898
PD-21	PD	72	-0.028043	PD-21	PD	72	0.16808	PD-21	PD	72	3.5274
PD-21	PD	73	-0.0474248	PD-21	PD	73	0.123407	PD-21	PD	73	3.51206
PD-21	PD	74	-0.0762471	PD-21	PD	74	0.127327	PD-21	PD	74	3.77774
PD-21	PD	75	-0.125648	PD-21	PD	75	0.0196082	PD-21	PD	75	3.4648
PD-21	PD	76	-0.0384139	PD-21	PD	76	0.162503	PD-21	PD	76	3.66909
PD-21	PD	77	-0.0396054	PD-21	PD	77	0.166073	PD-21	PD	77	3.69436
PD-21	PD	78	-0.0510927	PD-21	PD	78	0.147828	PD-21	PD	78	3.50957
PD-21	PD	79	-0.0543114	PD-21	PD	79	0.177647	PD-21	PD	79	3.57061
PD-21	PD	80	-0.012779	PD-21	PD	80	0.241825	PD-21	PD	80	3.60256
PD-21	PD	81	-0.0293494	PD-21	PD	81	0.233249	PD-21	PD	81	3.54247
PD-21	PD	82	-0.161839	PD-21	PD	82	0.0495299	PD-21	PD	82	3.41529
PD-21	PD	83	-0.0599193	PD-21	PD	83	0.184501	PD-21	PD	83	3.38475
PD-21	PD	84	-0.120815	PD-21	PD	84	0.113516	PD-21	PD	84	3.57533
PD-21	PD	85	-0.0645638	PD-21	PD	85	0.173267	PD-21	PD	85	3.60579
PD-21	PD	86	-0.0972154	PD-21	PD	86	0.0962591	PD-21	PD	86	3.57409
PD-21	PD	87	-0.0376641	PD-21	PD	87	0.236001	PD-21	PD	87	3.69207
PD-21	PD	88	-0.0748304	PD-21	PD	88	0.135484	PD-21	PD	88	3.47941
PD-21	PD	89	-0.089714	PD-21	PD	89	0.0779367	PD-21	PD	89	3.53806
PD-21	PD	90	-0.0445963	PD-21	PD	90	0.154058	PD-21	PD	90	3.63727
PD-21	PD	91	-0.0123925	PD-21	PD	91	0.190492	PD-21	PD	91	3.67977
PD-21	PD	92	-0.0178247	PD-21	PD	92	0.102789	PD-21	PD	92	3.21458
PD-21	PD	93	-0.0370875	PD-21	PD	93	0.145097	PD-21	PD	93	3.36356
PD-21	PD	94	-0.065594	PD-21	PD	94	0.0422441	PD-21	PD	94	3.22357
PD-21	PD	95	-0.0417749	PD-21	PD	95	0.112514	PD-21	PD	95	3.3089
PD-21	PD	96	-0.0801634	PD-21	PD	96	0.0688875	PD-21	PD	96	3.30955
PD-21	PD	97	-0.0414739	PD-21	PD	97	0.132118	PD-21	PD	97	3.12971
PD-21	PD	98	-0.111465	PD-21	PD	98	0.0179846	PD-21	PD	98	3.08331
PD-21	PD	99	-0.144596	PD-21	PD	99	-0.0205391	PD-21	PD	99	3.18137
PD-21	PD	100	-0.0646759	PD-21	PD	100	0.131188	PD-21	PD	100	3.53114
PD-22	PD	1	0.0234573	PD-22	PD	1	-0.0706951	PD-22	PD	1	3.24921
PD-22	PD	2	0.0273585	PD-22	PD	2	-0.0645139	PD-22	PD	2	3.14736
PD-22	PD	3	0.0925749	PD-22	PD	3	-0.00940713	PD-22	PD	3	3.0501
PD-22	PD	4	0.0313832	PD-22	PD	4	-0.0957295	PD-22	PD	4	3.02306
PD-22	PD	5	0.0712521	PD-22	PD	5	0.0125579	PD-22	PD	5	3.24446
PD-22	PD	6	0.100836	PD-22	PD	6	-0.0274174	PD-22	PD	6	3.02944
PD-22	PD	7	0.0925975	PD-22	PD	7	-0.0643342	PD-22	PD	7	3.02261
PD-22	PD	8	0.0329194	PD-22	PD	8	-0.166265	PD-22	PD	8	3.03787
PD-22	PD	9	0.02485	PD-22	PD	9	-0.191914	PD-22	PD	9	2.96633
PD-22	PD	10	0.0911342	PD-22	PD	10	-0.0325948	PD-22	PD	10	3.08146
PD-22	PD	11	0.0411003	PD-22	PD	11	-0.142592	PD-22	PD	11	3.02741
PD-22	PD	12	0.108807	PD-22	PD	12	0.0525234	PD-22	PD	12	3.34214
PD-22	PD	13	0.0530797	PD-22	PD	13	0.0152786	PD-22	PD	13	3.29439
PD-22	PD	14	0.0308043	PD-22	PD	14	-0.144116	PD-22	PD	14	2.91689
PD-22	PD	15	-0.0344829	PD-22	PD	15	-0.223011	PD-22	PD	15	2.85129
PD-22	PD	16	0.0356569	PD-22	PD	16	-0.016588	PD-22	PD	16	3.24306
PD-22	PD	17	0.00712737	PD-22	PD	17	-0.177765	PD-22	PD	17	2.93846
PD-22	PD	18	0.0317354	PD-22	PD	18	-0.0217856	PD-22	PD	18	3.17888
PD-22	PD	19	0.0285872	PD-22	PD	19	-0.0592156	PD-22	PD	19	3.05684
PD-22	PD	20	0.0428688	PD-22	PD	20	-0.0692994	PD-22	PD	20	3.06893
PD-22	PD	21	0.119082	PD-22	PD	21	0.0385327	PD-22	PD	21	3.19149
PD-22	PD	22	0.0276863	PD-22	PD	22	-0.0299695	PD-22	PD	22	3.06248
PD-22	PD	23	-0.0562185	PD-22	PD	23	-0.147053	PD-22	PD	23	3.02608
PD-22	PD	24	0.0532058	PD-22	PD	24	0.0364773	PD-22	PD	24	3.0574
PD-22	PD	25	0.0438392	PD-22	PD	25	0.00358696	PD-22	PD	25	3.15199
PD-22	PD	26	0.111481	PD-22	PD	26	0.0138815	PD-22	PD	26	3.08007
PD-22	PD	27	0.0750361	PD-22	PD	27	-0.0544483	PD-22	PD	27	3.07755
PD-22	PD	28	0.0807351	PD-22	PD	28	-0.00358858	PD-22	PD	28	3.07133
PD-22	PD	29	0.0574766	PD-22	PD	29	-0.093544	PD-22	PD	29	3.04992
PD-22	PD	30	0.13092	PD-22	PD	30	0.0129308	PD-22	PD	30	3.10591
PD-22	PD	31	0.098931	PD-22	PD	31	-0.0674236	PD-22	PD	31	3.05136
PD-22	PD	32	-0.0037858	PD-22	PD	32	-0.18744	PD-22	PD	32	2.93612
PD-22	PD	33	0.0354468	PD-22	PD	33	-0.0284876	PD-22	PD	33	3.19848
PD-22	PD	34	0.0594035	PD-22	PD	34	-0.15529	PD-22	PD	34	2.96112
PD-22	PD	35	0.102703	PD-22	PD	35	0.0145396	PD-22	PD	35	3.13292
PD-22	PD	36	0.0439087	PD-22	PD	36	-0.0999827	PD-22	PD	36	3.16483
PD-22	PD	37	-0.00358295	PD-22	PD	37	-0.253242	PD-22	PD	37	2.90776
PD-22	PD	38	0.0316646	PD-22	PD	38	-0.0226011	PD-22	PD	38	3.14564
PD-22	PD	39	0.104142	PD-22	PD	39	-0.00729915	PD-22	PD	39	3.20856
PD-22	PD	40	0.100427	PD-22	PD	40	0.00372863	PD-22	PD	40	3.22256
PD-22	PD	41	0.0913566	PD-22	PD	41	-0.0873771	PD-22	PD	41	3.00928
PD-22	PD	42	0.0819989	PD-22	PD	42	-0.0184032	PD-22	PD	42	3.13194
PD-22	PD	43	0.0924719	PD-22	PD	43	0.00490156	PD-22	PD	43	3.29114
PD-22	PD	44	-0.0209247	PD-22	PD	44	-0.234446	PD-22	PD	44	3.00358
PD-22	PD	45	0.061134	PD-22	PD	45	-0.0453649	PD-22	PD	45	3.11979
PD-22	PD	46	-0.00458428	PD-22	PD	46	-0.105972	PD-22	PD	46	3.08444
PD-22	PD	47	0.0095269	PD-22	PD	47	-0.0851043	PD-22	PD	47	2.99283
PD-22	PD	48	0.068047	PD-22	PD	48	-0.0607421	PD-22	PD	48	3.09981
PD-22	PD	49	-0.00154965	PD-22	PD	49	-0.115304	PD-22	PD	49	3.04027
PD-22	PD	50	0.0611545	PD-22	PD	50	-0.0862653	PD-22	PD	50	3.07691
PD-22	PD	51	0.0684248	PD-22	PD	51	-0.00926905	PD-22	PD	51	3.1406
PD-22	PD	52	-0.017392	PD-22	PD	52	-0.120085	PD-22	PD	52	2.97682
PD-22	PD	53	0.0505058	PD-22	PD	53	-0.0484937	PD-22	PD	53	3.02602
PD-22	PD	54	-0.0557617	PD-22	PD	54	-0.205083	PD-22	PD	54	2.94211
PD-22	PD	55	0.0749146	PD-22	PD	55	-0.0253582	PD-22	PD	55	3.23663
PD-22	PD	56	0.000382972	PD-22	PD	56	-0.0615476	PD-22	PD	56	3.33751
PD-22	PD	57	0.0854203	PD-22	PD	57	-0.0341761	PD-22	PD	57	3.27324
PD-22	PD	58	0.0555694	PD-22	PD	58	-0.102957	PD-22	PD	58	3.09063
PD-22	PD	59	0.0804291	PD-22	PD	59	-0.0442084	PD-22	PD	59	3.10571
PD-22	PD	60	0.0639652	PD-22	PD	60	-0.00972797	PD-22	PD	60	3.16467
PD-22	PD	61	0.0643753	PD-22	PD	61	-0.0320827	PD-22	PD	61	3.25252
PD-22	PD	62	0.0134592	PD-22	PD	62	-0.211527	PD-22	PD	62	3.05504
PD-22	PD	63	0.0732927	PD-22	PD	63	-0.00590061	PD-22	PD	63	3.29081
PD-22	PD	64	0.105578	PD-22	PD	64	0.0553814	PD-22	PD	64	3.27742
PD-22	PD	65	0.0575068	PD-22	PD	65	-0.00272727	PD-22	PD	65	3.28132
PD-22	PD	66	0.00363672	PD-22	PD	66	-0.14589	PD-22	PD	66	2.99446
PD-22	PD	67	0.0106467	PD-22	PD	67	-0.119686	PD-22	PD	67	3.00303
PD-22	PD	68	0.0462368	PD-22	PD	68	-0.0195926	PD-22	PD	68	3.37419
PD-22	PD	69	0.0307575	PD-22	PD	69	-0.0726742	PD-22	PD	69	3.31656
PD-22	PD	70	0.156553	PD-22	PD	70	-0.0108879	PD-22	PD	70	3.2023
PD-22	PD	71	0.049681	PD-22	PD	71	-0.129816	PD-22	PD	71	3.1754
PD-22	PD	72	0.153967	PD-22	PD	72	0.0481527	PD-22	PD	72	3.33584
PD-22	PD	73	-0.0158891	PD-22	PD	73	-0.0753155	PD-22	PD	73	3.14323
PD-22	PD	74	0.0554821	PD-22	PD	74	0.00674793	PD-22	PD	74	3.35566
PD-22	PD	75	0.134485	PD-22	PD	75	0.0406885	PD-22	PD	75	3.12975
PD-22	PD	76	0.0789938	PD-22	PD	76	-0.0614675	PD-22	PD	76	3.2581
PD-22	PD	77	0.0646746	PD-22	PD	77	-0.0759354	PD-22	PD	77	3.28054
PD-22	PD	78	0.0622997	PD-22	PD	78	-0.0790806	PD-22	PD	78	3.26863
PD-22	PD	79	0.155301	PD-22	PD	79	0.056705	PD-22	PD	79	3.4235
PD-22	PD	80	0.116368	PD-22	PD	80	0.0162525	PD-22	PD	80	3.30715
PD-22	PD	81	0.0836022	PD-22	PD	81	-0.0670721	PD-22	PD	81	3.09643
PD-22	PD	82	0.0964636	PD-22	PD	82	0.00905026	PD-22	PD	82	3.11828
PD-22	PD	83	0.0620784	PD-22	PD	83	-0.161532	PD-22	PD	83	3.05845
PD-22	PD	84	-0.0271183	PD-22	PD	84	-0.11668	PD-22	PD	84	3.17174
PD-22	PD	85	0.0468236	PD-22	PD	85	-0.13089	PD-22	PD	85	3.17649
PD-22	PD	86	0.0285019	PD-22	PD	86	-0.169784	PD-22	PD	86	3.11659
PD-22	PD	87	0.0178761	PD-22	PD	87	-0.155709	PD-22	PD	87	3.0044
PD-22	PD	88	0.100013	PD-22	PD	88	0.0672047	PD-22	PD	88	3.23276
PD-22	PD	89	0.133447	PD-22	PD	89	0.0445497	PD-22	PD	89	3.21021
PD-22	PD	90	0.0214034	PD-22	PD	90	-0.307724	PD-22	PD	90	2.90937
PD-22	PD	91	0.0173983	PD-22	PD	91	-0.0586596	PD-22	PD	91	3.21146
PD-22	PD	92	-0.00673328	PD-22	PD	92	-0.110694	PD-22	PD	92	3.29464
PD-22	PD	93	0.0262302	PD-22	PD	93	-0.123211	PD-22	PD	93	3.26019
PD-22	PD	94	0.111568	PD-22	PD	94	0.01182	PD-22	PD	94	3.26922
PD-22	PD	95	0.0905692	PD-22	PD	95	-0.0353997	PD-22	PD	95	3.15529
PD-22	PD	96	0.0893838	PD-22	PD	96	-0.0100948	PD-22	PD	96	3.16895
PD-22	PD	97	0.0787931	PD-22	PD	97	-0.0324559	PD-22	PD	97	2.96962
PD-22	PD	98	-0.000438591	PD-22	PD	98	-0.120369	PD-22	PD	98	2.99394
PD-22	PD	99	0.0433325	PD-22	PD	99	-0.136698	PD-22	PD	99	2.9604
PD-22	PD	100	0.0289952	PD-22	PD	100	-0.128533	PD-22	PD	100	2.99927
PD-23	PD	1	-0.0286295	PD-23	PD	1	0.125641	PD-23	PD	1	3.64463
PD-23	PD	2	-0.03733	PD-23	PD	2	0.155404	PD-23	PD	2	3.60421
PD-23	PD	3	-0.175916	PD-23	PD	3	0.100176	PD-23	PD	3	3.49193
PD-23	PD	4	-0.120648	PD-23	PD	4	0.110621	PD-23	PD	4	3.37233
PD-23	PD	5	-0.0356177	PD-23	PD	5	0.109998	PD-23	PD	5	3.58602
PD-23	PD	6	0.00878491	PD-23	PD	6	0.175849	PD-23	PD	6	3.61036
PD-23	PD	7	-0.0382373	PD-23	PD	7	0.109877	PD-23	PD	7	3.63717
PD-23	PD	8	0.00427176	PD-23	PD	8	0.159312	PD-23	PD	8	3.62741
PD-23	PD	9	0.0191313	PD-23	PD	9	0.190598	PD-23	PD	9	3.61255
PD-23	PD	10	-0.0821185	PD-23	PD	10	0.129478	PD-23	PD	10	3.37567
PD-23	PD	11	0.0267203	PD-23	PD	11	0.196921	PD-23	PD	11	3.51591
PD-23	PD	12	-0.0471499	PD-23	PD	12	0.174951	PD-23	PD	12	3.4944
PD-23	PD	13	-0.0842925	PD-23	PD	13	0.154212	PD-23	PD	13	3.32532
PD-23	PD	14	-0.0937041	PD-23	PD	14	0.106809	PD-23	PD	14	3.72051
PD-23	PD	15	-0.129733	PD-23	PD	15	0.15975	PD-23	PD	15	3.3944
PD-23	PD	16	-0.040052	PD-23	PD	16	0.159898	PD-23	PD	16	3.58231
PD-23	PD	17	-0.115852	PD-23	PD	17	0.124317	PD-23	PD	17	3.46944
PD-23	PD	18	-0.0194018	PD-23	PD	18	0.183267	PD-23	PD	18	3.50361
PD-23	PD	19	-0.0225403	PD-23	PD	19	0.147681	PD-23	PD	19	3.64675
PD-23	PD	20	-0.0983491	PD-23	PD	20	0.137541	PD-23	PD	20	3.37697
PD-23	PD	21	-0.0533376	PD-23	PD	21	0.14125	PD-23	PD	21	3.49028
PD-23	PD	22	-0.00480409	PD-23	PD	22	0.18976	PD-23	PD	22	3.59698
PD-23	PD	23	0.0751566	PD-23	PD	23	0.279509	PD-23	PD	23	3.52656
PD-23	PD	24	-0.0183535	PD-23	PD	24	0.242011	PD-23	PD	24	3.55374
PD-23	PD	25	0.0906127	PD-23	PD	25	0.27167	PD-23	PD	25	3.49615
PD-23	PD	26	-0.0211507	PD-23	PD	26	0.134813	PD-23	PD	26	3.65177
PD-23	PD	27	-0.138397	PD-23	PD	27	0.0608717	PD-23	PD	27	3.45747
PD-23	PD	28	0.0197806	PD-23	PD	28	0.184218	PD-23	PD	28	3.51514
PD-23	PD	29	0.0375611	PD-23	PD	29	0.203245	PD-23	PD	29	3.49905
PD-23	PD	30	-0.101604	PD-23	PD	30	0.10965	PD-23	PD	30	3.49417
PD-23	PD	31	0.0587507	PD-23	PD	31	0.219705	PD-23	PD	31	3.30325
PD-23	PD	32	-0.00445217	PD-23	PD	32	0.127671	PD-23	PD	32	3.64209
PD-23	PD	33	-0.0702965	PD-23	PD	33	0.110192	PD-23	PD	33	3.3563
PD-23	PD	34	-0.00131756	PD-23	PD	34	0.151807	PD-23	PD	34	3.5437
PD-23	PD	35	-0.0991244	PD-23	PD	35	0.127729	PD-23	PD	35	3.34037
PD-23	PD	36	-0.0443055	PD-23	PD	36	0.192873	PD-23	PD	36	3.41825
PD-23	PD	37	-0.122154	PD-23	PD	37	0.108065	PD-23	PD	37	3.41933
PD-23	PD	38	-0.0481691	PD-23	PD	38	0.125201	PD-23	PD	38	3.57944
PD-23	PD	39	-0.0953823	PD-23	PD	39	0.0956669	PD-23	PD	39	3.41628
PD-23	PD	40	-0.0546772	PD-23	PD	40	0.107131	PD-23	PD	40	3.62775
PD-23	PD	41	-0.109776	PD-23	PD	41	0.122366	PD-23	PD	41	3.44324
PD-23	PD	42	-0.0901867	PD-23	PD	42	0.0980883	PD-23	PD	42	3.4082
PD-23	PD	43	-0.0555489	PD-23	PD	43	0.111689	PD-23	PD	43	3.57753
PD-23	PD	44	0.0254279	PD-23	PD	44	0.179476	PD-23	PD	44	3.39803
PD-23	PD	45	-0.0675755	PD-23	PD	45	0.0419386	PD-23	PD	45	3.62933
PD-23	PD	46	-0.00905149	PD-23	PD	46	0.153297	PD-23	PD	46	3.52594
PD-23	PD	47	-0.0358103	PD-23	PD	47	0.179702	PD-23	PD	47	3.51945
PD-23	PD	48	-0.0815488	PD-23	PD	48	0.104227	PD-23	PD	48	3.32148
PD-23	PD	49	-0.0355002	PD-23	PD	49	0.161679	PD-23	PD	49	3.52458
PD-23	PD	50	0.0170572	PD-23	PD	50	0.210868	PD-23	PD	50	3.47299
PD-23	PD	51	-0.040813	PD-23	PD	51	0.118341	PD-23	PD	51	3.45279
PD-23	PD	52	-0.0404096	PD-23	PD	52	0.103944	PD-23	PD	52	3.76867
PD-23	PD	53	-0.017347	PD-23	PD	53	0.143684	PD-23	PD	53	3.58227
PD-23	PD	54	-0.0324333	PD-23	PD	54	0.102287	PD-23	PD	54	3.63596
PD-23	PD	55	-0.000457295	PD-23	PD	55	0.210345	PD-23	PD	55	3.43884
PD-23	PD	56	-0.278909	PD-23	PD	56	-0.0815212	PD-23	PD	56	3.32658
PD-23	PD	57	-0.107299	PD-23	PD	57	0.101112	PD-23	PD	57	3.36493
PD-23	PD	58	-0.0984937	PD-23	PD	58	0.0986892	PD-23	PD	58	3.34967
PD-23	PD	59	-0.0515532	PD-23	PD	59	0.117299	PD-23	PD	59	3.47542
PD-23	PD	60	-0.0165902	PD-23	PD	60	0.136136	PD-23	PD	60	3.63777
PD-23	PD	61	-0.0119252	PD-23	PD	61	0.154096	PD-23	PD	61	3.44708
PD-23	PD	62	-0.0560323	PD-23	PD	62	0.150236	PD-23	PD	62	3.38566
PD-23	PD	63	-0.0245337	PD-23	PD	63	0.14323	PD-23	PD	63	3.65934
PD-23	PD	64	-0.107724	PD-23	PD	64	0.117682	PD-23	PD	64	3.22876
PD-23	PD	65	-0.0766832	PD-23	PD	65	0.0901904	PD-23	PD	65	3.59587
PD-23	PD	66	-0.106319	PD-23	PD	66	0.0916317	PD-23	PD	66	3.45678
PD-23	PD	67	-0.0339846	PD-23	PD	67	0.153778	PD-23	PD	67	3.48783
PD-23	PD	68	-0.0562717	PD-23	PD	68	0.1357	PD-23	PD	68	3.59243
PD-23	PD	69	-0.0495209	PD-23	PD	69	0.155472	PD-23	PD	69	3.5591
PD-23	PD	70	-0.102083	PD-23	PD	70	0.0977133	PD-23	PD	70	3.59296
PD-23	PD	71	-0.0471524	PD-23	PD	71	0.190408	PD-23	PD	71	3.49995
PD-23	PD	72	-0.0748955	PD-23	PD	72	0.135386	PD-23	PD	72	3.51328
PD-23	PD	73	-0.0259445	PD-23	PD	73	0.168262	PD-23	PD	73	3.69154
PD-23	PD	74	-0.0457713	PD-23	PD	74	0.174911	PD-23	PD	74	3.51542
PD-23	PD	75	-0.145129	PD-23	PD	75	0.150099	PD-23	PD	75	3.45475
PD-23	PD	76	-0.0561173	PD-23	PD	76	0.112593	PD-23	PD	76	3.58922
PD-23	PD	77	-0.0845575	PD-23	PD	77	0.12624	PD-23	PD	77	3.5883
PD-23	PD	78	-0.0136992	PD-23	PD	78	0.134513	PD-23	PD	78	3.55736
PD-23	PD	79	-0.00866574	PD-23	PD	79	0.135525	PD-23	PD	79	3.60992
PD-23	PD	80	0.00468585	PD-23	PD	80	0.211322	PD-23	PD	80	3.53506
PD-23	PD	81	-0.138601	PD-23	PD	81	0.11151	PD-23	PD	81	3.31425
PD-23	PD	82	-0.100001	PD-23	PD	82	0.167634	PD-23	PD	82	3.4037
PD-23	PD	83	0.00956844	PD-23	PD	83	0.180891	PD-23	PD	83	3.54397
PD-23	PD	84	0.00426255	PD-23	PD	84	0.197622	PD-23	PD	84	3.34751
PD-23	PD	85	-0.0335784	PD-23	PD	85	0.172591	PD-23	PD	85	3.56713
PD-23	PD	86	0.00153815	PD-23	PD	86	0.166311	PD-23	PD	86	3.42239
PD-23	PD	87	-0.017428	PD-23	PD	87	0.159522	PD-23	PD	87	3.6745
PD-23	PD	88	-0.00974704	PD-23	PD	88	0.188326	PD-23	PD	88	3.57992
PD-23	PD	89	-0.0728872	PD-23	PD	89	0.104997	PD-23	PD	89	3.54628
PD-23	PD	90	-0.131088	PD-23	PD	90	0.0518227	PD-23	PD	90	3.4987
PD-23	PD	91	-0.117561	PD-23	PD	91	0.114767	PD-23	PD	91	3.42624
PD-23	PD	92	0.000756512	PD-23	PD	92	0.128644	PD-23	PD	92	3.73749
PD-23	PD	93	0.00533553	PD-23	PD	93	0.183235	PD-23	PD	93	3.7806
PD-23	PD	94	-0.0535974	PD-23	PD	94	0.112426	PD-23	PD	94	3.70543
PD-23	PD	95	-0.0414574	PD-23	PD	95	0.127827	PD-23	PD	95	3.66286
PD-23	PD	96	-0.0220976	PD-23	PD	96	0.120165	PD-23	PD	96	3.70171
PD-23	PD	97	0.0109683	PD-23	PD	97	0.171728	PD-23	PD	97	3.69937
PD-23	PD	98	-0.0865982	PD-23	PD	98	0.169696	PD-23	PD	98	3.57359
PD-23	PD	99	-0.133447	PD-23	PD	99	0.0809271	PD-23	PD	99	3.51421
PD-23	PD	100	0.0285504	PD-23	PD	100	0.198217	PD-23	PD	100	3.74175
PD-24	PD	1	0.0265519	PD-24	PD	1	0.133327	PD-24	PD	1	3.6015
PD-24	PD	2	0.0308168	PD-24	PD	2	0.18968	PD-24	PD	2	3.49694
PD-24	PD	3	0.00636502	PD-24	PD	3	0.15882	PD-24	PD	3	3.54673
PD-24	PD	4	-0.0242422	PD-24	PD	4	0.146738	PD-24	PD	4	3.62267
PD-24	PD	5	0.0898126	PD-24	PD	5	0.187187	PD-24	PD	5	3.5319
PD-24	PD	6	-0.0318906	PD-24	PD	6	0.120964	PD-24	PD	6	3.72648
PD-24	PD	7	-0.0434815	PD-24	PD	7	0.132184	PD-24	PD	7	3.70821
PD-24	PD	8	0.00175698	PD-24	PD	8	0.167405	PD-24	PD	8	3.62415
PD-24	PD	9	0.0527571	PD-24	PD	9	0.210883	PD-24	PD	9	3.69457
PD-24	PD	10	0.0317087	PD-24	PD	10	0.20014	PD-24	PD	10	3.66111
PD-24	PD	11	0.0529461	PD-24	PD	11	0.207886	PD-24	PD	11	3.44549
PD-24	PD	12	0.0338266	PD-24	PD	12	0.187938	PD-24	PD	12	3.49706
PD-24	PD	13	-0.0156178	PD-24	PD	13	0.136174	PD-24	PD	13	3.72979
PD-24	PD	14	0.0215614	PD-24	PD	14	0.197939	PD-24	PD	14	3.70194
PD-24	PD	15	0.0717308	PD-24	PD	15	0.228324	PD-24	PD	15	3.49021
PD-24	PD	16	-0.0198662	PD-24	PD	16	0.143391	PD-24	PD	16	3.79401
PD-24	PD	17	0.0194422	PD-24	PD	17	0.188966	PD-24	PD	17	3.71957
PD-24	PD	18	-0.00731891	PD-24	PD	18	0.15617	PD-24	PD	18	3.70971
PD-24	PD	19	0.0265867	PD-24	PD	19	0.187272	PD-24	PD	19	3.46958
PD-24	PD	20	0.0799164	PD-24	PD	20	0.243572	PD-24	PD	20	3.44438
PD-24	PD	21	0.00340332	PD-24	PD	21	0.18871	PD-24	PD	21	3.52958
PD-24	PD	22	0.0154621	PD-24	PD	22	0.194381	PD-24	PD	22	3.61014
PD-24	PD	23	0.00851483	PD-24	PD	23	0.159259	PD-24	PD	23	3.6313
PD-24	PD	24	0.03365	PD-24	PD	24	0.206308	PD-24	PD	24	3.78799
PD-24	PD	25	0.0241659	PD-24	PD	25	0.221219	PD-24	PD	25	3.64679
PD-24	PD	26	0.0214115	PD-24	PD	26	0.195383	PD-24	PD	26	3.59256
PD-24	PD	27	-0.0324299	PD-24	PD	27	0.155629	PD-24	PD	27	3.69848
PD-24	PD	28	-0.00396767	PD-24	PD	28	0.189742	PD-24	PD	28	3.72904
PD-24	PD	29	-0.0313109	PD-24	PD	29	0.158176	PD-24	PD	29	3.63845
PD-24	PD	30	-0.0200872	PD-24	PD	30	0.202387	PD-24	PD	30	3.75542
PD-24	PD	31	-0.0330706	PD-24	PD	31	0.178723	PD-24	PD	31	3.75503
PD-24	PD	32	0.0278941	PD-24	PD	32	0.19801	PD-24	PD	32	3.6902
PD-24	PD	33	-0.0385573	PD-24	PD	33	0.179203	PD-24	PD	33	3.76735
PD-24	PD	34	-0.00982301	PD-24	PD	34	0.189992	PD-24	PD	34	3.77343
PD-24	PD	35	0.0328696	PD-24	PD	35	0.202778	PD-24	PD	35	3.72423
PD-24	PD	36	0.0278285	PD-24	PD	36	0.105885	PD-24	PD	36	3.6681
PD-24	PD	37	0.00615443	PD-24	PD	37	0.182417	PD-24	PD	37	3.61955
PD-24	PD	38	0.0614237	PD-24	PD	38	0.294596	PD-24	PD	38	3.80413
PD-24	PD	39	-0.0629658	PD-24	PD	39	0.154335	PD-24	PD	39	3.65016
PD-24	PD	40	-0.045889	PD-24	PD	40	0.159672	PD-24	PD	40	3.87606
PD-24	PD	41	0.0761382	PD-24	PD	41	0.216851	PD-24	PD	41	3.65967
PD-24	PD	42	0.024032	PD-24	PD	42	0.122269	PD-24	PD	42	3.6479
PD-24	PD	43	-0.119147	PD-24	PD	43	0.0904093	PD-24	PD	43	3.77516
PD-24	PD	44	-0.0258617	PD-24	PD	44	0.172148	PD-24	PD	44	3.84981
PD-24	PD	45	-0.0173831	PD-24	PD	45	0.206893	PD-24	PD	45	3.78953
PD-24	PD	46	0.0292178	PD-24	PD	46	0.159779	PD-24	PD	46	3.73934
PD-24	PD	47	0.0305214	PD-24	PD	47	0.24166	PD-24	PD	47	3.81335
PD-24	PD	48	-0.0226713	PD-24	PD	48	0.193756	PD-24	PD	48	3.7624
PD-24	PD	49	-0.0280242	PD-24	PD	49	0.182518	PD-24	PD	49	3.88022
PD-24	PD	50	-0.0927339	PD-24	PD	50	0.128162	PD-24	PD	50	3.74314
PD-24	PD	51	-0.0553858	PD-24	PD	51	0.172545	PD-24	PD	51	3.83655
PD-24	PD	52	-0.106843	PD-24	PD	52	0.0941964	PD-24	PD	52	3.61876
PD-24	PD	53	0.0957326	PD-24	PD	53	0.256331	PD-24	PD	53	3.5141
PD-24	PD	54	0.0345068	PD-24	PD	54	0.166997	PD-24	PD	54	3.54618
PD-24	PD	55	0.0591124	PD-24	PD	55	0.223603	PD-24	PD	55	3.47675
PD-24	PD	56	0.105816	PD-24	PD	56	0.276903	PD-24	PD	56	3.73329
PD-24	PD	57	0.0510367	PD-24	PD	57	0.229332	PD-24	PD	57	3.46617
PD-24	PD	58	-0.00454811	PD-24	PD	58	0.160997	PD-24	PD	58	3.49323
PD-24	PD	59	0.00930967	PD-24	PD	59	0.197857	PD-24	PD	59	3.66182
PD-24	PD	60	0.0448993	PD-24	PD	60	0.217184	PD-24	PD	60	3.72399
PD-24	PD	61	0.0135821	PD-24	PD	61	0.207112	PD-24	PD	61	3.63167
PD-24	PD	62	0.0348156	PD-24	PD	62	0.226699	PD-24	PD	62	3.63096
PD-24	PD	63	0.0214988	PD-24	PD	63	0.18001	PD-24	PD	63	3.52747
PD-24	PD	64	0.0632529	PD-24	PD	64	0.212976	PD-24	PD	64	3.49456
PD-24	PD	65	-0.0212238	PD-24	PD	65	0.218942	PD-24	PD	65	3.81675
PD-24	PD	66	-0.0412961	PD-24	PD	66	0.176233	PD-24	PD	66	3.92581
PD-24	PD	67	-0.0222892	PD-24	PD	67	0.146498	PD-24	PD	67	3.68689
PD-24	PD	68	0.0501162	PD-24	PD	68	0.233225	PD-24	PD	68	3.69421
PD-24	PD	69	0.0680493	PD-24	PD	69	0.230505	PD-24	PD	69	3.72233
PD-24	PD	70	0.0362516	PD-24	PD	70	0.188971	PD-24	PD	70	3.86825
PD-24	PD	71	0.0240119	PD-24	PD	71	0.163718	PD-24	PD	71	3.64134
PD-24	PD	72	0.000325198	PD-24	PD	72	0.209216	PD-24	PD	72	3.84251
PD-24	PD	73	-0.0258544	PD-24	PD	73	0.139563	PD-24	PD	73	3.91856
PD-24	PD	74	0.024156	PD-24	PD	74	0.180778	PD-24	PD	74	3.75095
PD-24	PD	75	0.0465699	PD-24	PD	75	0.252518	PD-24	PD	75	3.7925
PD-24	PD	76	0.0514789	PD-24	PD	76	0.131862	PD-24	PD	76	3.6201
PD-24	PD	77	-0.0460891	PD-24	PD	77	0.0965926	PD-24	PD	77	3.60737
PD-24	PD	78	-0.0138174	PD-24	PD	78	0.132701	PD-24	PD	78	3.55959
PD-24	PD	79	0.0876234	PD-24	PD	79	0.211176	PD-24	PD	79	3.66505
PD-24	PD	80	0.0802381	PD-24	PD	80	0.292114	PD-24	PD	80	3.71647
PD-24	PD	81	0.082183	PD-24	PD	81	0.305596	PD-24	PD	81	3.70302
PD-24	PD	82	-0.0154315	PD-24	PD	82	0.210015	PD-24	PD	82	3.79582
PD-24	PD	83	-0.0233908	PD-24	PD	83	0.127438	PD-24	PD	83	3.65562
PD-24	PD	84	-0.0241149	PD-24	PD	84	0.118876	PD-24	PD	84	3.74365
PD-24	PD	85	0.0207137	PD-24	PD	85	0.167118	PD-24	PD	85	3.61719
PD-24	PD	86	-0.0308917	PD-24	PD	86	0.176562	PD-24	PD	86	3.82051
PD-24	PD	87	-0.0312508	PD-24	PD	87	0.121057	PD-24	PD	87	3.55831
PD-24	PD	88	-0.0177587	PD-24	PD	88	0.166123	PD-24	PD	88	3.38961
PD-24	PD	89	0.0572905	PD-24	PD	89	0.227488	PD-24	PD	89	3.51525
PD-24	PD	90	0.0429769	PD-24	PD	90	0.165536	PD-24	PD	90	3.67502
PD-24	PD	91	0.0819916	PD-24	PD	91	0.250602	PD-24	PD	91	3.61173
PD-24	PD	92	0.00943165	PD-24	PD	92	0.191965	PD-24	PD	92	3.62216
PD-24	PD	93	0.0327485	PD-24	PD	93	0.178362	PD-24	PD	93	3.59702
PD-24	PD	94	-0.0284893	PD-24	PD	94	0.154626	PD-24	PD	94	3.69223
PD-24	PD	95	0.0487199	PD-24	PD	95	0.216015	PD-24	PD	95	3.54085
PD-24	PD	96	-0.0143811	PD-24	PD	96	0.135515	PD-24	PD	96	3.3957
PD-24	PD	97	0.0537024	PD-24	PD	97	0.248969	PD-24	PD	97	3.75018
PD-24	PD	98	0.0160745	PD-24	PD	98	0.182875	PD-24	PD	98	3.5382
PD-24	PD	99	-0.0225529	PD-24	PD	99	0.200308	PD-24	PD	99	3.69427
PD-24	PD	100	-0.0370089	PD-24	PD	100	0.143873	PD-24	PD	100	3.73657
PD-25	PD	1	0.0906317	PD-25	PD	1	0.0122689	PD-25	PD	1	3.77564
PD-25	PD	2	0.171034	PD-25	PD	2	-0.530574	PD-25	PD	2	3.84487
PD-25	PD	3	0.14901	PD-25	PD	3	0.151511	PD-25	PD	3	3.60575
PD-25	PD	4	0.110774	PD-25	PD	4	0.111577	PD-25	PD	4	3.63792
PD-25	PD	5	0.0550395	PD-25	PD	5	0.0340346	PD-25	PD	5	3.72617
PD-25	PD	6	0.213688	PD-25	PD	6	0.20059	PD-25	PD	6	3.54623
PD-25	PD	7	-0.000219249	PD-25	PD	7	-0.0167142	PD-25	PD	7	3.422
PD-25	PD	8	0.0860199	PD-25	PD	8	0.126431	PD-25	PD	8	3.52389
PD-25	PD	9	0.221528	PD-25	PD	9	0.203518	PD-25	PD	9	3.49474
PD-25	PD	10	0.0676674	PD-25	PD	10	0.0545853	PD-25	PD	10	3.31325
PD-25	PD	11	0.152728	PD-25	PD	11	0.141527	PD-25	PD	11	3.50815
PD-25	PD	12	0.182742	PD-25	PD	12	0.201313	PD-25	PD	12	3.5891
PD-25	PD	13	0.113693	PD-25	PD	13	0.0977567	PD-25	PD	13	3.68284
PD-25	PD	14	0.158884	PD-25	PD	14	0.124586	PD-25	PD	14	3.63217
PD-25	PD	15	0.158625	PD-25	PD	15	0.100211	PD-25	PD	15	3.33565
PD-25	PD	16	0.106721	PD-25	PD	16	0.0909577	PD-25	PD	16	3.33923
PD-25	PD	17	0.120047	PD-25	PD	17	0.105507	PD-25	PD	17	3.38098
PD-25	PD	18	0.147653	PD-25	PD	18	0.141142	PD-25	PD	18	3.58781
PD-25	PD	19	0.138958	PD-25	PD	19	0.137981	PD-25	PD	19	3.52575
PD-25	PD	20	0.150479	PD-25	PD	20	0.128359	PD-25	PD	20	3.523
PD-25	PD	21	0.0378313	PD-25	PD	21	0.0288967	PD-25	PD	21	3.55842
PD-25	PD	22	0.0873013	PD-25	PD	22	0.0422471	PD-25	PD	22	3.6022
PD-25	PD	23	0.0302401	PD-25	PD	23	-0.0256404	PD-25	PD	23	3.46108
PD-25	PD	24	0.0659457	PD-25	PD	24	-0.00650652	PD-25	PD	24	3.37256
PD-25	PD	25	0.0538825	PD-25	PD	25	-0.00243184	PD-25	PD	25	3.65147
PD-25	PD	26	-0.0501592	PD-25	PD	26	-0.0362268	PD-25	PD	26	3.40085
PD-25	PD	27	0.14735	PD-25	PD	27	0.104377	PD-25	PD	27	3.72481
PD-25	PD	28	0.0889733	PD-25	PD	28	0.0495265	PD-25	PD	28	3.62727
PD-25	PD	29	-0.0467911	PD-25	PD	29	-0.0893464	PD-25	PD	29	3.56342
PD-25	PD	30	0.022808	PD-25	PD	30	-0.0714591	PD-25	PD	30	3.40657
PD-25	PD	31	0.0482385	PD-25	PD	31	0.00329363	PD-25	PD	31	3.47474
PD-25	PD	32	-0.0745155	PD-25	PD	32	-0.170579	PD-25	PD	32	3.25856
PD-25	PD	33	-0.0303959	PD-25	PD	33	-0.0957547	PD-25	PD	33	3.46364
PD-25	PD	34	0.0354036	PD-25	PD	34	-0.0467167	PD-25	PD	34	3.38692
PD-25	PD	35	-0.0159325	PD-25	PD	35	-0.0944972	PD-25	PD	35	3.31006
PD-25	PD	36	0.0416402	PD-25	PD	36	-0.0456873	PD-25	PD	36	3.41966
PD-25	PD	37	0.185429	PD-25	PD	37	0.118302	PD-25	PD	37	3.5587
PD-25	PD	38	0.0119053	PD-25	PD	38	0.0253501	PD-25	PD	38	3.57297
PD-25	PD	39	0.0809412	PD-25	PD	39	-0.0209463	PD-25	PD	39	3.44306
PD-25	PD	40	0.0197795	PD-25	PD	40	0.0187785	PD-25	PD	40	3.70256
PD-25	PD	41	-0.0157822	PD-25	PD	41	-0.045387	PD-25	PD	41	3.66011
PD-25	PD	42	0.0293953	PD-25	PD	42	0.0225645	PD-25	PD	42	3.69609
PD-25	PD	43	0.072853	PD-25	PD	43	0.00940147	PD-25	PD	43	3.76389
PD-25	PD	44	0.081814	PD-25	PD	44	0.0770433	PD-25	PD	44	3.70793
PD-25	PD	45	0.0502759	PD-25	PD	45	0.0084648	PD-25	PD	45	3.65065
PD-25	PD	46	-0.0107391	PD-25	PD	46	0.00953559	PD-25	PD	46	3.70004
PD-25	PD	47	0.0720493	PD-25	PD	47	-0.0248982	PD-25	PD	47	3.44056
PD-25	PD	48	0.101239	PD-25	PD	48	0.0642558	PD-25	PD	48	3.78331
PD-25	PD	49	0.00984092	PD-25	PD	49	-0.106275	PD-25	PD	49	3.46705
PD-25	PD	50	0.0904911	PD-25	PD	50	0.118784	PD-25	PD	50	3.70237
PD-25	PD	51	0.00685101	PD-25	PD	51	-0.235136	PD-25	PD	51	3.7577
PD-25	PD	52	-0.0529738	PD-25	PD	52	-0.136628	PD-25	PD	52	3.26501
PD-25	PD	53	0.0364868	PD-25	PD	53	-0.0202717	PD-25	PD	53	3.36793
PD-25	PD	54	-0.030638	PD-25	PD	54	-0.0825034	PD-25	PD	54	3.53968
PD-25	PD	55	-0.0308651	PD-25	PD	55	-0.147843	PD-25	PD	55	3.27391
PD-25	PD	56	0.122377	PD-25	PD	56	0.0838861	PD-25	PD	56	3.74212
PD-25	PD	57	0.135712	PD-25	PD	57	0.114508	PD-25	PD	57	3.52304
PD-25	PD	58	0.156846	PD-25	PD	58	0.155715	PD-25	PD	58	3.51416
PD-25	PD	59	0.241126	PD-25	PD	59	0.198133	PD-25	PD	59	3.49648
PD-25	PD	60	0.067781	PD-25	PD	60	0.0107692	PD-25	PD	60	3.69471
PD-25	PD	61	-0.02676	PD-25	PD	61	-0.0017879	PD-25	PD	61	3.73594
PD-25	PD	62	-0.0135934	PD-25	PD	62	-0.0669546	PD-25	PD	62	3.44508
PD-25	PD	63	-0.0438127	PD-25	PD	63	-0.0677924	PD-25	PD	63	3.46545
PD-25	PD	64	-0.00416114	PD-25	PD	64	-0.0737368	PD-25	PD	64	3.29624
PD-25	PD	65	-0.0460639	PD-25	PD	65	-0.154707	PD-25	PD	65	3.11608
PD-25	PD	66	0.0579461	PD-25	PD	66	0.00443334	PD-25	PD	66	3.38272
PD-25	PD	67	0.163363	PD-25	PD	67	0.535914	PD-25	PD	67	3.27119
PD-25	PD	68	0.0589181	PD-25	PD	68	0.00655859	PD-25	PD	68	3.36096
PD-25	PD	69	0.0131594	PD-25	PD	69	-0.064445	PD-25	PD	69	3.34614
PD-25	PD	70	0.0415449	PD-25	PD	70	-0.034896	PD-25	PD	70	3.30477
PD-25	PD	71	0.0751997	PD-25	PD	71	0.0631589	PD-25	PD	71	3.76758
PD-25	PD	72	0.0856554	PD-25	PD	72	0.0576982	PD-25	PD	72	3.65674
PD-25	PD	73	0.0650472	PD-25	PD	73	0.0576546	PD-25	PD	73	3.69232
PD-25	PD	74	0.00732797	PD-25	PD	74	-0.00125201	PD-25	PD	74	3.66449
PD-25	PD	75	0.0190185	PD-25	PD	75	-0.00548149	PD-25	PD	75	3.75191
PD-25	PD	76	-0.00102844	PD-25	PD	76	0.0122377	PD-25	PD	76	3.69797
PD-25	PD	77	0.00703356	PD-25	PD	77	-0.125063	PD-25	PD	77	3.72708
PD-25	PD	78	0.0936679	PD-25	PD	78	0.0630649	PD-25	PD	78	3.62028
PD-25	PD	79	-0.00413935	PD-25	PD	79	0.0057697	PD-25	PD	79	3.78415
PD-25	PD	80	0.00393034	PD-25	PD	80	-0.0168157	PD-25	PD	80	3.73129
PD-25	PD	81	-0.0264645	PD-25	PD	81	-0.0823354	PD-25	PD	81	3.53353
PD-25	PD	82	0.060483	PD-25	PD	82	-0.0193985	PD-25	PD	82	3.38087
PD-25	PD	83	0.0631046	PD-25	PD	83	0.025149	PD-25	PD	83	3.56596
PD-25	PD	84	0.0374945	PD-25	PD	84	-0.000900029	PD-25	PD	84	3.74735
PD-25	PD	85	0.0842924	PD-25	PD	85	0.0748529	PD-25	PD	85	3.66157
PD-25	PD	86	0.0833628	PD-25	PD	86	0.121607	PD-25	PD	86	3.75961
PD-25	PD	87	0.149571	PD-25	PD	87	0.0882597	PD-25	PD	87	3.77508
PD-25	PD	88	0.15486	PD-25	PD	88	0.0921663	PD-25	PD	88	3.58759
PD-25	PD	89	0.0834476	PD-25	PD	89	0.0760335	PD-25	PD	89	3.67766
PD-25	PD	90	0.143976	PD-25	PD	90	0.111291	PD-25	PD	90	3.64392
PD-25	PD	91	0.176928	PD-25	PD	91	0.0735854	PD-25	PD	91	3.43359
PD-25	PD	92	0.164213	PD-25	PD	92	0.0920925	PD-25	PD	92	3.68384
PD-25	PD	93	0.0668818	PD-25	PD	93	-0.0381261	PD-25	PD	93	3.51481
PD-25	PD	94	0.136369	PD-25	PD	94	0.0575813	PD-25	PD	94	3.71952
PD-25	PD	95	0.141212	PD-25	PD	95	0.105851	PD-25	PD	95	3.70126
PD-25	PD	96	0.101824	PD-25	PD	96	0.0304589	PD-25	PD	96	3.51597
PD-25	PD	97	0.036392	PD-25	PD	97	-0.0182723	PD-25	PD	97	3.42322
PD-25	PD	98	0.130481	PD-25	PD	98	0.0856089	PD-25	PD	98	3.6958
PD-25	PD	99	0.145183	PD-25	PD	99	0.119053	PD-25	PD	99	3.56555
PD-25	PD	100	0.0456018	PD-25	PD	100	0.00575857	PD-25	PD	100	3.75628
PD-26	PD	1	-0.0689205	PD-26	PD	1	0.0685119	PD-26	PD	1	3.69403
PD-26	PD	2	0.0610027	PD-26	PD	2	0.224258	PD-26	PD	2	3.62992
PD-26	PD	3	-0.0499524	PD-26	PD	3	0.0994571	PD-26	PD	3	3.7237
PD-26	PD	4	-0.0562577	PD-26	PD	4	0.0729895	PD-26	PD	4	3.72741
PD-26	PD	5	-0.068668	PD-26	PD	5	0.0630682	PD-26	PD	5	3.61393
PD-26	PD	6	-0.0113554	PD-26	PD	6	0.122027	PD-26	PD	6	3.47501
PD-26	PD	7	-0.0342023	PD-26	PD	7	0.104423	PD-26	PD	7	3.63304
PD-26	PD	8	-0.0158639	PD-26	PD	8	0.150136	PD-26	PD	8	3.68256
PD-26	PD	9	0.000307092	PD-26	PD	9	0.144833	PD-26	PD	9	3.47981
PD-26	PD	10	-0.0384334	PD-26	PD	10	0.153794	PD-26	PD	10	3.57723
PD-26	PD	11	0.0195102	PD-26	PD	11	0.184301	PD-26	PD	11	3.74793
PD-26	PD	12	-0.0367868	PD-26	PD	12	0.154863	PD-26	PD	12	3.48546
PD-26	PD	13	-0.0811493	PD-26	PD	13	0.0817063	PD-26	PD	13	3.75435
PD-26	PD	14	-0.0361582	PD-26	PD	14	0.143771	PD-26	PD	14	3.50903
PD-26	PD	15	-0.0974473	PD-26	PD	15	0.103026	PD-26	PD	15	3.72128
PD-26	PD	16	-0.0349115	PD-26	PD	16	0.18469	PD-26	PD	16	3.7695
PD-26	PD	17	-0.111977	PD-26	PD	17	0.0537301	PD-26	PD	17	3.45742
PD-26	PD	18	-0.0740941	PD-26	PD	18	0.0919104	PD-26	PD	18	3.65681
PD-26	PD	19	-0.0942819	PD-26	PD	19	0.109002	PD-26	PD	19	3.61116
PD-26	PD	20	-0.0543113	PD-26	PD	20	0.141868	PD-26	PD	20	3.71509
PD-26	PD	21	-0.0982502	PD-26	PD	21	0.0939894	PD-26	PD	21	3.57389
PD-26	PD	22	-0.0876223	PD-26	PD	22	0.0806705	PD-26	PD	22	3.39838
PD-26	PD	23	-0.0462723	PD-26	PD	23	0.142585	PD-26	PD	23	3.65493
PD-26	PD	24	-0.030184	PD-26	PD	24	0.163716	PD-26	PD	24	3.36244
PD-26	PD	25	-0.0856915	PD-26	PD	25	0.105801	PD-26	PD	25	3.37136
PD-26	PD	26	-0.0920598	PD-26	PD	26	0.10312	PD-26	PD	26	3.6392
PD-26	PD	27	-0.04667	PD-26	PD	27	0.129029	PD-26	PD	27	3.34576
PD-26	PD	28	-0.0974066	PD-26	PD	28	0.0962277	PD-26	PD	28	3.43512
PD-26	PD	29	-0.0956006	PD-26	PD	29	0.0543411	PD-26	PD	29	3.43683
PD-26	PD	30	-0.0788637	PD-26	PD	30	0.0848796	PD-26	PD	30	3.4112
PD-26	PD	31	-0.0361604	PD-26	PD	31	0.157406	PD-26	PD	31	3.69506
PD-26	PD	32	-0.114183	PD-26	PD	32	0.05123	PD-26	PD	32	3.62139
PD-26	PD	33	-0.0986476	PD-26	PD	33	0.0851528	PD-26	PD	33	3.44603
PD-26	PD	34	-0.104923	PD-26	PD	34	0.0472985	PD-26	PD	34	3.50486
PD-26	PD	35	-0.0593726	PD-26	PD	35	0.101318	PD-26	PD	35	3.65816
PD-26	PD	36	-0.068332	PD-26	PD	36	0.0982113	PD-26	PD	36	3.58095
PD-26	PD	37	-0.0703286	PD-26	PD	37	0.103846	PD-26	PD	37	3.52724
PD-26	PD	38	-0.0977263	PD-26	PD	38	0.0662569	PD-26	PD	38	3.64429
PD-26	PD	39	-0.0914643	PD-26	PD	39	0.0808261	PD-26	PD	39	3.66898
PD-26	PD	40	-0.0682699	PD-26	PD	40	0.118845	PD-26	PD	40	3.54821
PD-26	PD	41	-0.0952135	PD-26	PD	41	0.0696568	PD-26	PD	41	3.63834
PD-26	PD	42	-0.0591219	PD-26	PD	42	0.113534	PD-26	PD	42	3.59797
PD-26	PD	43	-0.0905741	PD-26	PD	43	0.0437912	PD-26	PD	43	3.46479
PD-26	PD	44	-0.0885392	PD-26	PD	44	0.0838741	PD-26	PD	44	3.44835
PD-26	PD	45	-0.0262192	PD-26	PD	45	0.139478	PD-26	PD	45	3.48224
PD-26	PD	46	-0.0622597	PD-26	PD	46	0.100192	PD-26	PD	46	3.57275
PD-26	PD	47	-0.0715509	PD-26	PD	47	0.0861694	PD-26	PD	47	3.60672
PD-26	PD	48	-0.0878904	PD-26	PD	48	0.0771592	PD-26	PD	48	3.49767
PD-26	PD	49	-0.0376471	PD-26	PD	49	0.120741	PD-26	PD	49	3.54597
PD-26	PD	50	-0.0726272	PD-26	PD	50	0.0878126	PD-26	PD	50	3.39825
PD-26	PD	51	-0.0524198	PD-26	PD	51	0.119486	PD-26	PD	51	3.68654
PD-26	PD	52	-0.083854	PD-26	PD	52	0.0791333	PD-26	PD	52	3.37261
PD-26	PD	53	-0.0436235	PD-26	PD	53	0.128021	PD-26	PD	53	3.62893
PD-26	PD	54	-0.0485551	PD-26	PD	54	0.0981724	PD-26	PD	54	3.62851
PD-26	PD	55	-0.0333162	PD-26	PD	55	0.115279	PD-26	PD	55	3.48338
PD-26	PD	56	-0.0602238	PD-26	PD	56	0.0839336	PD-26	PD	56	3.66644
PD-26	PD	57	-0.0847012	PD-26	PD	57	0.0620864	PD-26	PD	57	3.66193
PD-26	PD	58	-0.0400979	PD-26	PD	58	0.112085	PD-26	PD	58	3.78416
PD-26	PD	59	-0.0576712	PD-26	PD	59	0.0920632	PD-26	PD	59	3.47102
PD-26	PD	60	-0.0212326	PD-26	PD	60	0.133278	PD-26	PD	60	3.78945
PD-26	PD	61	-0.000402757	PD-26	PD	61	0.112903	PD-26	PD	61	3.45019
PD-26	PD	62	-0.0213186	PD-26	PD	62	0.134836	PD-26	PD	62	3.50609
PD-26	PD	63	-0.0265513	PD-26	PD	63	0.128165	PD-26	PD	63	3.65881
PD-26	PD	64	-0.0223319	PD-26	PD	64	0.113054	PD-26	PD	64	3.49073
PD-26	PD	65	-0.00290687	PD-26	PD	65	0.162962	PD-26	PD	65	3.73391
PD-26	PD	66	-0.030984	PD-26	PD	66	0.120401	PD-26	PD	66	3.60698
PD-26	PD	67	-0.0402409	PD-26	PD	67	0.118875	PD-26	PD	67	3.66053
PD-26	PD	68	3.58534e-05	PD-26	PD	68	0.134007	PD-26	PD	68	3.42788
PD-26	PD	69	-0.0229747	PD-26	PD	69	0.124291	PD-26	PD	69	3.59038
PD-26	PD	70	-0.0528414	PD-26	PD	70	0.0755928	PD-26	PD	70	3.74213
PD-26	PD	71	-0.043406	PD-26	PD	71	0.141687	PD-26	PD	71	3.69314
PD-26	PD	72	-0.0332167	PD-26	PD	72	0.127591	PD-26	PD	72	3.51513
PD-26	PD	73	-0.0721859	PD-26	PD	73	0.105917	PD-26	PD	73	3.56294
PD-26	PD	74	-0.063279	PD-26	PD	74	0.0971726	PD-26	PD	74	3.45467
PD-26	PD	75	-0.0794131	PD-26	PD	75	0.0946744	PD-26	PD	75	3.50866
PD-26	PD	76	-0.0598747	PD-26	PD	76	0.132385	PD-26	PD	76	3.56421
PD-26	PD	77	-0.0207284	PD-26	PD	77	0.195245	PD-26	PD	77	3.74194
PD-26	PD	78	-0.117715	PD-26	PD	78	0.0777317	PD-26	PD	78	3.59589
PD-26	PD	79	-0.106411	PD-26	PD	79	0.0879953	PD-26	PD	79	3.47667
PD-26	PD	80	-0.0627976	PD-26	PD	80	0.158128	PD-26	PD	80	3.63141
PD-26	PD	81	-0.141251	PD-26	PD	81	0.0314807	PD-26	PD	81	3.47585
PD-26	PD	82	-0.0967173	PD-26	PD	82	0.104647	PD-26	PD	82	3.74045
PD-26	PD	83	-0.113646	PD-26	PD	83	0.0967066	PD-26	PD	83	3.66817
PD-26	PD	84	-0.116897	PD-26	PD	84	0.0917223	PD-26	PD	84	3.721
PD-26	PD	85	-0.111333	PD-26	PD	85	0.0851943	PD-26	PD	85	3.71298
PD-26	PD	86	-0.0790012	PD-26	PD	86	0.120266	PD-26	PD	86	3.78116
PD-26	PD	87	-0.0946823	PD-26	PD	87	0.122778	PD-26	PD	87	3.53879
PD-26	PD	88	-0.0676409	PD-26	PD	88	0.136304	PD-26	PD	88	3.56695
PD-26	PD	89	-0.0678852	PD-26	PD	89	0.114578	PD-26	PD	89	3.53701
PD-26	PD	90	-0.0832005	PD-26	PD	90	0.0906608	PD-26	PD	90	3.74982
PD-26	PD	91	-0.116804	PD-26	PD	91	0.0622057	PD-26	PD	91	3.62257
PD-26	PD	92	-0.0974309	PD-26	PD	92	0.0727194	PD-26	PD	92	3.42159
PD-26	PD	93	-0.0769306	PD-26	PD	93	0.119961	PD-26	PD	93	3.7567
PD-26	PD	94	-0.106714	PD-26	PD	94	0.0868806	PD-26	PD	94	3.70428
PD-26	PD	95	-0.0788086	PD-26	PD	95	0.108578	PD-26	PD	95	3.69567
PD-26	PD	96	-0.0792195	PD-26	PD	96	0.113781	PD-26	PD	96	3.61033
PD-26	PD	97	-0.0570885	PD-26	PD	97	0.116817	PD-26	PD	97	3.67221
PD-26	PD	98	-0.0708938	PD-26	PD	98	0.100798	PD-26	PD	98	3.38818
PD-26	PD	99	-0.061681	PD-26	PD	99	0.0793191	PD-26	PD	99	3.48971
PD-26	PD	100	-0.0140527	PD-26	PD	100	0.145814	PD-26	PD	100	3.50699
PD-27	PD	1	0.110687	PD-27	PD	1	0.0258163	PD-27	PD	1	3.62227
PD-27	PD	2	-0.0336516	PD-27	PD	2	-0.224497	PD-27	PD	2	3.39252
PD-27	PD	3	0.0836003	PD-27	PD	3	0.0271136	PD-27	PD	3	3.63192
PD-27	PD	4	0.00240742	PD-27	PD	4	0.00226437	PD-27	PD	4	3.75114
PD-27	PD	5	-0.0406461	PD-27	PD	5	-0.0598005	PD-27	PD	5	3.71902
PD-27	PD	6	-0.123028	PD-27	PD	6	-0.114136	PD-27	PD	6	3.45288
PD-27	PD	7	0.0109886	PD-27	PD	7	0.0504215	PD-27	PD	7	3.72062
PD-27	PD	8	-0.29182	PD-27	PD	8	-0.43153	PD-27	PD	8	3.64498
PD-27	PD	9	0.0742052	PD-27	PD	9	0.118012	PD-27	PD	9	3.69298
PD-27	PD	10	0.0321508	PD-27	PD	10	0.0817825	PD-27	PD	10	3.74322
PD-27	PD	11	0.0410866	PD-27	PD	11	0.105833	PD-27	PD	11	3.80766
PD-27	PD	12	-0.00380567	PD-27	PD	12	0.0673506	PD-27	PD	12	3.715
PD-27	PD	13	0.0293	PD-27	PD	13	0.0539902	PD-27	PD	13	3.61769
PD-27	PD	14	-0.051074	PD-27	PD	14	-0.010957	PD-27	PD	14	3.74028
PD-27	PD	15	0.0254803	PD-27	PD	15	0.127319	PD-27	PD	15	3.78357
PD-27	PD	16	0.0451355	PD-27	PD	16	0.149046	PD-27	PD	16	3.80455
PD-27	PD	17	-0.00324964	PD-27	PD	17	0.0956742	PD-27	PD	17	3.74093
PD-27	PD	18	-0.0757374	PD-27	PD	18	0.034117	PD-27	PD	18	3.688
PD-27	PD	19	-0.117097	PD-27	PD	19	-0.0353109	PD-27	PD	19	3.57597
PD-27	PD	20	-0.089304	PD-27	PD	20	-0.0208429	PD-27	PD	20	3.37253
PD-27	PD	21	0.0314126	PD-27	PD	21	0.13328	PD-27	PD	21	3.79579
PD-27	PD	22	-0.0910577	PD-27	PD	22	-0.0796004	PD-27	PD	22	3.49204
PD-27	PD	23	0.0294051	PD-27	PD	23	0.0889193	PD-27	PD	23	3.5575
PD-27	PD	24	-0.0304025	PD-27	PD	24	-0.0177806	PD-27	PD	24	3.65301
PD-27	PD	25	-0.0379141	PD-27	PD	25	0.0357861	PD-27	PD	25	3.80584
PD-27	PD	26	-0.0115796	PD-27	PD	26	0.0380874	PD-27	PD	26	3.70999
PD-27	PD	27	0.0595212	PD-27	PD	27	0.114891	PD-27	PD	27	3.58603
PD-27	PD	28	-0.0358051	PD-27	PD	28	-0.00439245	PD-27	PD	28	3.78527
PD-27	PD	29	0.0165064	PD-27	PD	29	0.0591988	PD-27	PD	29	3.76577
PD-27	PD	30	-0.00696188	PD-27	PD	30	0.0362193	PD-27	PD	30	3.81954
PD-27	PD	31	0.0329865	PD-27	PD	31	0.0871944	PD-27	PD	31	3.59385
PD-27	PD	32	0.0416187	PD-27	PD	32	0.0991371	PD-27	PD	32	3.82805
PD-27	PD	33	0.0725369	PD-27	PD	33	0.137052	PD-27	PD	33	3.83666
PD-27	PD	34	-0.0438151	PD-27	PD	34	-0.040311	PD-27	PD	34	3.44763
PD-27	PD	35	-0.0497535	PD-27	PD	35	0.0383601	PD-27	PD	35	3.74867
PD-27	PD	36	-0.090275	PD-27	PD	36	-0.00974232	PD-27	PD	36	3.50775
PD-27	PD	37	-0.0227506	PD-27	PD	37	0.0343742	PD-27	PD	37	3.53562
PD-27	PD	38	0.0325375	PD-27	PD	38	0.147381	PD-27	PD	38	3.70368
PD-27	PD	39	-0.049308	PD-27	PD	39	0.038568	PD-27	PD	39	3.55116
PD-27	PD	40	0.0368458	PD-27	PD	40	0.13128	PD-27	PD	40	3.80226
PD-27	PD	41	-0.0632807	PD-27	PD	41	-0.00742014	PD-27	PD	41	3.42071
PD-27	PD	42	-0.0368798	PD-27	PD	42	-0.00625441	PD-27	PD	42	3.53519
PD-27	PD	43	0.0541635	PD-27	PD	43	0.110205	PD-27	PD	43	3.74044
PD-27	PD	44	0.00582981	PD-27	PD	44	0.0700712	PD-27	PD	44	3.76012
PD-27	PD	45	-0.0337812	PD-27	PD	45	-0.0210341	PD-27	PD	45	3.80877
PD-27	PD	46	-0.02996	PD-27	PD	46	0.00852712	PD-27	PD	46	3.61165
PD-27	PD	47	-0.112079	PD-27	PD	47	-0.0679699	PD-27	PD	47	3.48193
PD-27	PD	48	-0.0985548	PD-27	PD	48	-0.0764239	PD-27	PD	48	3.56138
PD-27	PD	49	0.011231	PD-27	PD	49	0.0825426	PD-27	PD	49	3.83869
PD-27	PD	50	-0.0804441	PD-27	PD	50	-0.0256153	PD-27	PD	50	3.51615
PD-27	PD	51	-0.0235435	PD-27	PD	51	-0.00673949	PD-27	PD	51	3.4164
PD-27	PD	52	-0.0841911	PD-27	PD	52	-0.0553704	PD-27	PD	52	3.40824
PD-27	PD	53	-0.0557646	PD-27	PD	53	-0.0103632	PD-27	PD	53	3.73711
PD-27	PD	54	-0.126619	PD-27	PD	54	-0.0559714	PD-27	PD	54	3.50277
PD-27	PD	55	-0.0443351	PD-27	PD	55	0.0121281	PD-27	PD	55	3.42364
PD-27	PD	56	-0.179084	PD-27	PD	56	0.062409	PD-27	PD	56	3.84488
PD-27	PD	57	-0.0323688	PD-27	PD	57	0.0324836	PD-27	PD	57	3.49154
PD-27	PD	58	-0.0506332	PD-27	PD	58	-0.00366896	PD-27	PD	58	3.51593
PD-27	PD	59	-0.057072	PD-27	PD	59	0.0208633	PD-27	PD	59	3.45116
PD-27	PD	60	0.0293911	PD-27	PD	60	0.134505	PD-27	PD	60	3.77853
PD-27	PD	61	-0.0340509	PD-27	PD	61	0.0161663	PD-27	PD	61	3.5945
PD-27	PD	62	0.00520133	PD-27	PD	62	0.0335191	PD-27	PD	62	3.45577
PD-27	PD	63	0.0609977	PD-27	PD	63	0.119299	PD-27	PD	63	3.79585
PD-27	PD	64	0.0542443	PD-27	PD	64	0.125868	PD-27	PD	64	3.73434
PD-27	PD	65	-0.0917214	PD-27	PD	65	-0.0246353	PD-27	PD	65	3.51511
PD-27	PD	66	-0.0565633	PD-27	PD	66	-0.0663104	PD-27	PD	66	3.39957
PD-27	PD	67	-0.0399676	PD-27	PD	67	0.043434	PD-27	PD	67	3.56015
PD-27	PD	68	-0.0947968	PD-27	PD	68	-0.071496	PD-27	PD	68	3.4237
PD-27	PD	69	-0.0985241	PD-27	PD	69	-0.0603228	PD-27	PD	69	3.40573
PD-27	PD	70	-0.0571695	PD-27	PD	70	0.0310247	PD-27	PD	70	3.52365
PD-27	PD	71	0.00730666	PD-27	PD	71	0.112051	PD-27	PD	71	3.71988
PD-27	PD	72	-0.0802001	PD-27	PD	72	-0.0387673	PD-27	PD	72	3.45509
PD-27	PD	73	-0.0142837	PD-27	PD	73	0.042908	PD-27	PD	73	3.79637
PD-27	PD	74	0.0671548	PD-27	PD	74	0.174325	PD-27	PD	74	3.75718
PD-27	PD	75	0.0287505	PD-27	PD	75	-0.023803	PD-27	PD	75	3.53438
PD-27	PD	76	0.0331036	PD-27	PD	76	-0.0249312	PD-27	PD	76	3.562
PD-27	PD	77	-0.0447047	PD-27	PD	77	-0.00452779	PD-27	PD	77	3.47698
PD-27	PD	78	-0.0261303	PD-27	PD	78	0.0375362	PD-27	PD	78	3.82942
PD-27	PD	79	0.0118759	PD-27	PD	79	0.0467296	PD-27	PD	79	3.55094
PD-27	PD	80	0.0765489	PD-27	PD	80	0.14136	PD-27	PD	80	3.72381
PD-27	PD	81	-0.00587858	PD-27	PD	81	0.0394329	PD-27	PD	81	3.65258
PD-27	PD	82	-0.0992478	PD-27	PD	82	-0.0939573	PD-27	PD	82	3.52203
PD-27	PD	83	-0.0555684	PD-27	PD	83	-0.030236	PD-27	PD	83	3.60188
PD-27	PD	84	-0.00742918	PD-27	PD	84	0.0267253	PD-27	PD	84	3.68093
PD-27	PD	85	-0.121624	PD-27	PD	85	-0.0501238	PD-27	PD	85	3.56134
PD-27	PD	86	-0.0586413	PD-27	PD	86	-0.0182653	PD-27	PD	86	3.7989
PD-27	PD	87	0.00544828	PD-27	PD	87	0.0793957	PD-27	PD	87	3.69209
PD-27	PD	88	-0.0866193	PD-27	PD	88	0.00193512	PD-27	PD	88	3.54712
PD-27	PD	89	-0.0419221	PD-27	PD	89	-0.00676615	PD-27	PD	89	3.63031
PD-27	PD	90	-0.0747284	PD-27	PD	90	-0.00826666	PD-27	PD	90	3.59839
PD-27	PD	91	-0.120312	PD-27	PD	91	-0.0685737	PD-27	PD	91	3.42958
PD-27	PD	92	-0.0712109	PD-27	PD	92	-0.0152938	PD-27	PD	92	3.47077
PD-27	PD	93	0.0189544	PD-27	PD	93	0.11452	PD-27	PD	93	3.79366
PD-27	PD	94	0.0427902	PD-27	PD	94	0.10707	PD-27	PD	94	3.83938
PD-27	PD	95	-0.112959	PD-27	PD	95	-0.097427	PD-27	PD	95	3.55967
PD-27	PD	96	-0.0272112	PD-27	PD	96	-0.00402229	PD-27	PD	96	3.57486
PD-27	PD	97	-0.0621289	PD-27	PD	97	0.0145686	PD-27	PD	97	3.42809
PD-27	PD	98	-0.064133	PD-27	PD	98	0.0388731	PD-27	PD	98	3.4887
PD-27	PD	99	-0.0954369	PD-27	PD	99	-0.0586138	PD-27	PD	99	3.62804
PD-27	PD	100	-0.0195208	PD-27	PD	100	0.0385566	PD-27	PD	100	3.5235
PD-28	PD	1	0.00270868	PD-28	PD	1	0.193848	PD-28	PD	1	3.56147
PD-28	PD	2	0.0657835	PD-28	PD	2	0.205483	PD-28	PD	2	3.50453
PD-28	PD	3	0.0272614	PD-28	PD	3	0.170364	PD-28	PD	3	3.50166
PD-28	PD	4	0.0916136	PD-28	PD	4	0.19567	PD-28	PD	4	3.60277
PD-28	PD	5	0.011575	PD-28	PD	5	0.17011	PD-28	PD	5	3.5657
PD-28	PD	6	0.0622195	PD-28	PD	6	0.158981	PD-28	PD	6	3.4325
PD-28	PD	7	0.113403	PD-28	PD	7	0.220265	PD-28	PD	7	3.54057
PD-28	PD	8	0.127876	PD-28	PD	8	0.219126	PD-28	PD	8	3.56066
PD-28	PD	9	0.0415659	PD-28	PD	9	0.184064	PD-28	PD	9	3.61873
PD-28	PD	10	0.116568	PD-28	PD	10	0.194034	PD-28	PD	10	3.54496
PD-28	PD	11	0.0719471	PD-28	PD	11	0.185647	PD-28	PD	11	3.5502
PD-28	PD	12	0.0913366	PD-28	PD	12	0.2009	PD-28	PD	12	3.4806
PD-28	PD	13	0.0584861	PD-28	PD	13	0.166631	PD-28	PD	13	3.48444
PD-28	PD	14	0.128765	PD-28	PD	14	0.243108	PD-28	PD	14	3.52597
PD-28	PD	15	-0.0155585	PD-28	PD	15	0.126351	PD-28	PD	15	3.61061
PD-28	PD	16	0.0587873	PD-28	PD	16	0.230606	PD-28	PD	16	3.48814
PD-28	PD	17	-0.00863131	PD-28	PD	17	0.199783	PD-28	PD	17	3.70516
PD-28	PD	18	0.00213397	PD-28	PD	18	0.199985	PD-28	PD	18	3.58746
PD-28	PD	19	-0.0445565	PD-28	PD	19	0.164996	PD-28	PD	19	3.67292
PD-28	PD	20	0.0194029	PD-28	PD	20	0.222821	PD-28	PD	20	3.49243
PD-28	PD	21	0.0335697	PD-28	PD	21	0.219889	PD-28	PD	21	3.56839
PD-28	PD	22	0.00235005	PD-28	PD	22	0.181755	PD-28	PD	22	3.56806
PD-28	PD	23	0.0295059	PD-28	PD	23	0.186514	PD-28	PD	23	3.49998
PD-28	PD	24	0.108879	PD-28	PD	24	0.273932	PD-28	PD	24	3.6152
PD-28	PD	25	-0.00884956	PD-28	PD	25	0.18209	PD-28	PD	25	3.70948
PD-28	PD	26	0.0247811	PD-28	PD	26	0.204138	PD-28	PD	26	3.60535
PD-28	PD	27	0.0707769	PD-28	PD	27	0.233464	PD-28	PD	27	3.53277
PD-28	PD	28	-0.0330667	PD-28	PD	28	0.153188	PD-28	PD	28	3.60649
PD-28	PD	29	0.0353681	PD-28	PD	29	0.193251	PD-28	PD	29	3.52564
PD-28	PD	30	0.0741023	PD-28	PD	30	0.217743	PD-28	PD	30	3.5316
PD-28	PD	31	0.0697045	PD-28	PD	31	0.212511	PD-28	PD	31	3.58284
PD-28	PD	32	0.010721	PD-28	PD	32	0.192529	PD-28	PD	32	3.58184
PD-28	PD	33	0.0754736	PD-28	PD	33	0.216514	PD-28	PD	33	3.55659
PD-28	PD	34	0.101608	PD-28	PD	34	0.239922	PD-28	PD	34	3.49675
PD-28	PD	35	0.00119709	PD-28	PD	35	0.17216	PD-28	PD	35	3.73712
PD-28	PD	36	0.085502	PD-28	PD	36	0.203745	PD-28	PD	36	3.49331
PD-28	PD	37	0.0556242	PD-28	PD	37	0.176083	PD-28	PD	37	3.48283
PD-28	PD	38	0.0136599	PD-28	PD	38	0.162817	PD-28	PD	38	3.57008
PD-28	PD	39	0.0626648	PD-28	PD	39	0.200874	PD-28	PD	39	3.51756
PD-28	PD	40	0.104052	PD-28	PD	40	0.250573	PD-28	PD	40	3.62195
PD-28	PD	41	0.0154965	PD-28	PD	41	0.159561	PD-28	PD	41	3.73164
PD-28	PD	42	0.0831899	PD-28	PD	42	0.204123	PD-28	PD	42	3.52812
PD-28	PD	43	0.0761997	PD-28	PD	43	0.183706	PD-28	PD	43	3.47779
PD-28	PD	44	0.0927188	PD-28	PD	44	0.206263	PD-28	PD	44	3.59129
PD-28	PD	45	-0.00975373	PD-28	PD	45	0.135015	PD-28	PD	45	3.59292
PD-28	PD	46	0.0356259	PD-28	PD	46	0.165595	PD-28	PD	46	3.62455
PD-28	PD	47	0.104561	PD-28	PD	47	0.221726	PD-28	PD	47	3.57471
PD-28	PD	48	0.107098	PD-28	PD	48	0.193583	PD-28	PD	48	3.39328
PD-28	PD	49	0.0496825	PD-28	PD	49	0.180393	PD-28	PD	49	3.68654
PD-28	PD	50	0.0159205	PD-28	PD	50	0.153394	PD-28	PD	50	3.62477
PD-28	PD	51	0.120664	PD-28	PD	51	0.220986	PD-28	PD	51	3.46569
PD-28	PD	52	-0.0138295	PD-28	PD	52	0.143584	PD-28	PD	52	3.65965
PD-28	PD	53	0.00665292	PD-28	PD	53	0.185579	PD-28	PD	53	3.58219
PD-28	PD	54	0.0849601	PD-28	PD	54	0.237205	PD-28	PD	54	3.49257
PD-28	PD	55	-0.0145536	PD-28	PD	55	0.179206	PD-28	PD	55	3.65056
PD-28	PD	56	0.0622629	PD-28	PD	56	0.22578	PD-28	PD	56	3.5919
PD-28	PD	57	-0.0154519	PD-28	PD	57	0.174405	PD-28	PD	57	3.62009
PD-28	PD	58	0.0120857	PD-28	PD	58	0.167077	PD-28	PD	58	3.49566
PD-28	PD	59	-0.0385888	PD-28	PD	59	0.13135	PD-28	PD	59	3.69343
PD-28	PD	60	0.019052	PD-28	PD	60	0.149441	PD-28	PD	60	3.60267
PD-28	PD	61	0.107327	PD-28	PD	61	0.246331	PD-28	PD	61	3.5548
PD-28	PD	62	0.108982	PD-28	PD	62	0.220465	PD-28	PD	62	3.55505
[truncated: 7,075 more rows]

## Sheet: Figure 3
Figure 3a			Figure 3b			Figure 3c			Figure 3d			Figure 3e			Figure 3f			Figure 3g
Subject	Disease_state	CI_CS_log_adjusted_for_batch	Subject	Disease_state	CII_CS_log_adjusted_for_batch	Subject	Disease_state	CIII_CS_log_adjusted_for_batch	Subject	Disease_state	CIV_CS_log_adjusted_for_batch	Subject	Disease_duration_years	CI_CS_log_adjusted_for_batch	Subject	CI_activity_group	Sex*	Subject	CI_activity_group	Motor_phenotype
Control-1	control	1.13666	Control-1	control	1.06507	Control-1	control	1.68109	Control-1	control	1.44829	PD-2	4.83333	1.10267	PD-2	Within_control_range	-	PD-2	Within_control_range	indeterminate
Control-2	control	1.22148	Control-2	control	1.25852	Control-2	control	1.50141	Control-2	control	1.44036	PD-3	4.16667	1.19758	PD-3	Within_control_range	-	PD-3	Within_control_range	td
Control-3	control	1.16434	Control-3	control	0.934833	Control-3	control	1.66509	Control-3	control	1.50661	PD-6	3.5	1.05422	PD-6	Below_control_range	-	PD-6	Below_control_range	td
Control-4	control	1.13279	Control-4	control	0.982313	Control-4	control	1.59903	Control-4	control	1.42469	PD-7	7	1.09888	PD-7	Within_control_range	-	PD-7	Within_control_range	pigd
Control-5	control	1.38886	Control-5	control	1.3035	Control-5	control	1.65858	Control-5	control	1.56372	PD-8	7	1.17822	PD-8	Within_control_range	-	PD-8	Within_control_range	indeterminate
Control-6	control	1.29996	Control-6	control	0.965318	Control-6	control	1.72022	Control-6	control	1.48876	PD-9	5	1.15691	PD-9	Within_control_range	-	PD-9	Within_control_range	pigd
Control-7	control	1.18981	Control-7	control	1.12957	Control-7	control	1.22908	Control-7	control	1.50127	PD-10	12.5	1.41755	PD-10	Within_control_range	-	PD-10	Within_control_range	pigd
Control-8	control	1.32085	Control-8	control	0.99456	Control-8	control	1.53548	Control-8	control	1.38993	PD-12	10	1.16043	PD-12	Within_control_range	-	PD-12	Within_control_range	td
Control-10	control	1.24811	Control-10	control	1.1251	Control-10	control	1.80267	Control-10	control	1.50971	PD-13	1.5	1.02496	PD-13	Below_control_range	-	PD-13	Below_control_range	td
Control-11	control	1.49549	Control-11	control	1.15205	Control-11	control	1.53001	Control-11	control	1.59764	PD-14	5	1.2056	PD-14	Within_control_range	-	PD-14	Within_control_range	pigd
Control-12	control	1.08158	Control-12	control	1.15482	Control-12	control	1.74778	Control-12	control	1.51262	PD-15	8	1.13721	PD-15	Within_control_range	-	PD-15	Within_control_range	pigd
Control-13	control	1.20107	Control-13	control	1.24101	Control-13	control	1.73318	Control-13	control	1.8138	PD-16	10	1.26345	PD-16	Within_control_range	-	PD-16	Within_control_range	td
Control-14	control	1.10932	Control-14	control	1.13299	Control-16	control	1.58569	Control-14	control	1.55029	PD-17	4.5	1.20088	PD-17	Within_control_range	-	PD-17	Within_control_range	indeterminate
Control-15	control	1.35149	Control-15	control	1.10079	Control-17	control	1.44068	Control-15	control	1.44003	PD-18	6	1.18383	PD-18	Within_control_range	-	PD-18	Within_control_range	td
Control-16	control	1.22375	Control-16	control	1.07603	Control-18	control	1.51563	Control-16	control	1.53001	PD-20	6	1.08218	PD-20	Within_control_range	-	PD-20	Within_control_range	pigd
Control-17	control	1.26548	Control-17	control	0.999038	Control-23	control	1.65468	Control-17	control	1.36177	PD-21	5.66667	0.999196	PD-21	Below_control_range	-	PD-21	Below_control_range	pigd
Control-18	control	1.17504	Control-18	control	1.00187	Control-21	control	1.68871	Control-18	control	1.3861	PD-22	2.91667	0.900835	PD-22	Below_control_range	-	PD-22	Below_control_range	td
Control-23	control	1.30192	Control-23	control	1.13576	Control-25	control	1.65701	Control-23	control	1.49093	PD-23	3.91667	1.16769	PD-23	Within_control_range	-	PD-23	Within_control_range	td
Control-21	control	1.2646	Control-21	control	1.23028	Control-26	control	1.63606	Control-21	control	1.52576	PD-24	7	1.38025	PD-24	Within_control_range	-	PD-24	Within_control_range	td
Control-24	control	1.39361	Control-24	control	1.14816	Control-29	control	1.75297	Control-24	control	1.76538	PD-25	3.33333	1.28326	PD-25	Within_control_range	-	PD-25	Within_control_range	pigd
Control-25	control	1.26107	Control-25	control	1.03932	PD-2	PD	1.60915	Control-25	control	1.52589	PD-26	11	0.896955	PD-26	Below_control_range	-	PD-26	Below_control_range	pigd
Control-26	control	1.23045	Control-26	control	1.0875	PD-3	PD	1.57571	Control-26	control	1.53453	PD-27	3.83333	1.18464	PD-27	Within_control_range	-	PD-27	Within_control_range	pigd
Control-27	control	1.27447	Control-27	control	1.08944	PD-6	PD	1.73375	Control-27	control	1.51619	PD-28	5	1.22193	PD-28	Within_control_range	-	PD-28	Within_control_range	td
Control-28	control	1.16556	Control-28	control	0.988607	PD-7	PD	1.5538	Control-28	control	1.47054	PD-29	11.5	1.08929	PD-29	Within_control_range	-	PD-29	Within_control_range	pigd
Control-29	control	1.2823	Control-29	control	1.1418	PD-8	PD	1.77871	Control-29	control	1.58521	PD-30	17	1.15865	PD-30	Within_control_range	-	PD-30	Within_control_range	pigd
PD-2	PD	1.10267	PD-2	PD	1.01172	PD-9	PD	1.47378	PD-2	PD	1.36224	PD-31	10	1.2006	PD-31	Within_control_range	-	PD-31	Within_control_range	td
PD-3	PD	1.19758	PD-3	PD	0.9061	PD-10	PD	1.53644	PD-3	PD	1.46387	PD-32	3.41667	1.2079	PD-32	Within_control_range	-	PD-32	Within_control_range	indeterminate
PD-6	PD	1.05422	PD-6	PD	0.917795	PD-12	PD	1.55423	PD-6	PD	1.42887	PD-33	3	1.16459	PD-33	Within_control_range	-	PD-33	Within_control_range	pigd
PD-7	PD	1.09888	PD-7	PD	1.11835	PD-13	PD	1.60846	PD-7	PD	1.40279	PD-34	6	1.16649	PD-34	Within_control_range	-	PD-34	Within_control_range	td
PD-8	PD	1.17822	PD-8	PD	1.12678	PD-14	PD	1.50979	PD-8	PD	1.71827	PD-35	21	1.28111	PD-35	Within_control_range	-	PD-35	Within_control_range	pigd
PD-9	PD	1.15691	PD-9	PD	1.23315	PD-15	PD	1.58249	PD-9	PD	1.73644	PD-37	2.66667	1.32467	PD-37	Within_control_range	-	PD-37	Within_control_range	td
PD-10	PD	1.41755	PD-10	PD	1.06686	PD-16	PD	1.62984	PD-10	PD	1.55149	PD-38	6.33333	1.27277	PD-38	Within_control_range	-	PD-38	Within_control_range	indeterminate
PD-12	PD	1.16043	PD-12	PD	1.12351	PD-17	PD	1.81638	PD-12	PD	1.54858	PD-39	6	1.1481	PD-39	Within_control_range	-	PD-39	Within_control_range	td
PD-13	PD	1.02496	PD-13	PD	1.00854	PD-18	PD	1.6461	PD-13	PD	1.48525	PD-40	6.08333	1.18416	PD-40	Within_control_range	-	PD-40	Within_control_range	pigd
PD-14	PD	1.2056	PD-14	PD	0.978183	PD-20	PD	1.75094	PD-14	PD	1.38965	PD-41	1.33333	1.15015	PD-41	Within_control_range	-	PD-41	Within_control_range	td
PD-15	PD	1.13721	PD-15	PD	1.15047	PD-21	PD	1.44721	PD-15	PD	1.51191	PD-42	6.25	1.14503	PD-42	Within_control_range	-	PD-42	Within_control_range	pigd
PD-16	PD	1.26345	PD-16	PD	1.02671	PD-23	PD	1.79152	PD-16	PD	1.54768	PD-43	9.5	1.06656	PD-43	Below_control_range	-	PD-43	Below_control_range	td
PD-17	PD	1.20088	PD-17	PD	1.0916	PD-24	PD	1.52103	PD-17	PD	1.57574	PD-44	4.58333	1.25355	PD-44	Within_control_range	-	PD-44	Within_control_range	td
PD-18	PD	1.18383	PD-18	PD	1.0608	PD-25	PD	1.71245	PD-18	PD	1.56647	PD-45	1.58333	1.19049	PD-45	Within_control_range	-	PD-45	Within_control_range	pigd
PD-20	PD	1.08218	PD-20	PD	1.01974	PD-28	PD	1.46211	PD-20	PD	1.50369	PD-46	13	1.38026	PD-46	Within_control_range	-	PD-46	Within_control_range	indeterminate
PD-21	PD	0.999196	PD-21	PD	1.08301	PD-29	PD	1.65303	PD-21	PD	1.48252	PD-47	3.25	1.19173	PD-47	Within_control_range	-	PD-47	Within_control_range	td
PD-22	PD	0.900835	PD-22	PD	1.31472	PD-30	PD	1.70682	PD-22	PD	1.70912	PD-51	3	1.23013	PD-51	Within_control_range	-	PD-51	Within_control_range	indeterminate
PD-23	PD	1.16769	PD-23	PD	1.12867	PD-31	PD	1.6654	PD-23	PD	1.46192	PD-58	2	1.4331	PD-58	Within_control_range	-	PD-58	Within_control_range	pigd
PD-24	PD	1.38025	PD-24	PD	1.04998	PD-34	PD	1.70093	PD-24	PD	1.49731	PD-68	1	1.35637	PD-68	Within_control_range	-	PD-68	Within_control_range	td
PD-25	PD	1.28326	PD-25	PD	1.11919	PD-35	PD	1.72914	PD-25	PD	1.68746	PD-70	2	1.13778	PD-70	Within_control_range	-	PD-70	Within_control_range	pigd
PD-26	PD	0.896955	PD-26	PD	1.31626	PD-37	PD	1.66415	PD-26	PD	1.88651	PD-72	7	1.26645	PD-72	Within_control_range	-	PD-72	Within_control_range	pigd
PD-27	PD	1.18464	PD-27	PD	0.952572	PD-38	PD	1.55808	PD-27	PD	1.39404	PD-73	6	1.05336	PD-73	Below_control_range	-	PD-73	Below_control_range	pigd
PD-28	PD	1.22193	PD-28	PD	1.12318	PD-40	PD	1.75744	PD-28	PD	1.5062	PD-74	5.5	1.27775	PD-74	Within_control_range	-	PD-74	Within_control_range	td
PD-29	PD	1.08929	PD-29	PD	0.970386	PD-41	PD	1.46611	PD-29	PD	1.41239	PD-75	1.16667	1.14508	PD-75	Within_control_range	-	PD-75	Within_control_range	pigd
PD-30	PD	1.15865	PD-30	PD	1.05835	PD-42	PD	1.71058	PD-30	PD	1.56048	PD-76	8	1.2894	PD-76	Within_control_range	-	PD-76	Within_control_range	pigd
PD-31	PD	1.2006	PD-31	PD	1.16351	PD-45	PD	1.63183	PD-31	PD	1.53604	PD-77	5	1.21139	PD-77	Within_control_range	-	PD-77	Within_control_range	td
PD-32	PD	1.2079	PD-32	PD	1.0732	PD-47	PD	1.47926	PD-32	PD	1.61077	PD-78	2.83333	1.19649	PD-78	Within_control_range	-	PD-78	Within_control_range	td
PD-33	PD	1.16459	PD-33	PD	1.05394	PD-51	PD	1.37894	PD-33	PD	1.55976	PD-79	3.75	1.21928	PD-79	Within_control_range	-	PD-79	Within_control_range	td
PD-34	PD	1.16649	PD-34	PD	1.17934	PD-58	PD	1.54889	PD-34	PD	1.42796	PD-80	4.08333	1.06052	PD-80	Below_control_range	-	PD-80	Below_control_range	pigd
PD-35	PD	1.28111	PD-35	PD	1.2537	PD-68	PD	1.57809	PD-35	PD	1.48189	PD-81	13.5833	1.13446	PD-81	Within_control_range	-	PD-81	Within_control_range	pigd
PD-37	PD	1.32467	PD-37	PD	1.18948	PD-70	PD	1.67257	PD-37	PD	1.72401	PD-82	28.1667	0.884274	PD-82	Below_control_range	-	PD-82	Below_control_range	pigd
PD-38	PD	1.27277	PD-38	PD	1.13958	PD-72	PD	1.65369	PD-38	PD	1.55353	PD-83	5.16667	1.21059	PD-83	Within_control_range	-	PD-83	Within_control_range	indeterminate
PD-39	PD	1.1481	PD-39	PD	1.08426	PD-73	PD	1.70439	PD-39	PD	1.38856						*Removed due to data privacy laws*
PD-40	PD	1.18416	PD-40	PD	1.18711	PD-74	PD	1.62085	PD-40	PD	1.66396
PD-41	PD	1.15015	PD-41	PD	1.03147	PD-75	PD	1.81583	PD-41	PD	1.26454
PD-42	PD	1.14503	PD-42	PD	1.13489	PD-76	PD	1.61161	PD-42	PD	1.55431
PD-43	PD	1.06656	PD-43	PD	0.972747	PD-77	PD	1.56572	PD-43	PD	1.26723
PD-44	PD	1.25355	PD-44	PD	1.02639	PD-79	PD	1.46024	PD-44	PD	1.35795
PD-45	PD	1.19049	PD-45	PD	0.987706	PD-80	PD	1.42066	PD-45	PD	1.51066
PD-46	PD	1.38026	PD-46	PD	1.14712	PD-81	PD	1.4932	PD-46	PD	1.36907
PD-47	PD	1.19173	PD-47	PD	1.16095	PD-82	PD	1.50721	PD-47	PD	1.51579
PD-51	PD	1.23013	PD-51	PD	1.05078	PD-83	PD	1.82957	PD-51	PD	1.40808
PD-58	PD	1.4331	PD-58	PD	0.885701				PD-58	PD	1.63598
PD-68	PD	1.35637	PD-68	PD	1.20618				PD-68	PD	1.45637
PD-70	PD	1.13778	PD-70	PD	1.17851				PD-70	PD	1.488
PD-72	PD	1.26645	PD-72	PD	1.2016				PD-72	PD	1.57715
PD-73	PD	1.05336	PD-73	PD	1.02655				PD-73	PD	1.40398
PD-74	PD	1.27775	PD-74	PD	0.835252				PD-74	PD	1.45841
PD-75	PD	1.14508	PD-75	PD	1.08355				PD-75	PD	1.47012
PD-76	PD	1.2894	PD-76	PD	1.03195				PD-76	PD	1.43689
PD-77	PD	1.21139	PD-77	PD	1.05754				PD-77	PD	1.49891
PD-78	PD	1.19649	PD-78	PD	0.984152				PD-78	PD	1.48198
PD-79	PD	1.21928	PD-79	PD	0.983357				PD-79	PD	1.38602
PD-80	PD	1.06052	PD-80	PD	0.723716				PD-80	PD	1.15503
PD-81	PD	1.13446	PD-81	PD	0.857176				PD-81	PD	1.50662
PD-82	PD	0.884274	PD-82	PD	0.748531				PD-82	PD	1.3493
PD-83	PD	1.21059	PD-83	PD	1.19593				PD-83	PD	1.57165

## Sheet: Figure 4
Figure 4a-b						Figure 4c-d						Figure 4e-f
Subject	Disease_state	Muscle_fiber_number	Muscle_fiber_ID	mtDNA_deletion_proportion	mtDNA_CN_per_area_um2	Subject	Disease_state	Muscle_fiber_number	Muscle_fiber_ID	Heteroplasmic_load_amplicon_1	Heteroplasmic_load_amplicon_2	Amplicon	mtDNA_bp_window	Control_heteroplasmic_sum	PD_heteroplasmic_sum
PD-2	PD	1	10A	0.0984132279387788	4.52003700239529	PD-2	PD	1	10A	43.8	30.9	1	(600,700]	15.9	20
PD-2	PD	2	10B	0.0253813745801886	9.66938109862345	PD-2	PD	2	10B	35.4	5.8	1	(700,800]	27.9	28.1
PD-2	PD	3	10E	0.0375368314704944	6.12573383258284	PD-2	PD	3	10E	25.8	12.5	1	(800,900]	51.6	49.4
PD-2	PD	4	10F	0.041817972541018	6.09860543446794	PD-2	PD	4	10F	23.6	24.3	1	(900,1e+03]	59.2	25.7
PD-2	PD	5	10G	0.0669179123578685	9.25061174972467	PD-2	PD	5	10G	26.2	8.5	1	(1e+03,1.1e+03]	32.2	6.5
PD-2	PD	6	10I	0.103706634362498	9.42016834788164	PD-2	PD	6	10I	16	26.6	1	(1.1e+03,1.2e+03]	41	25.4
PD-2	PD	7	10J	0.0423283516862132	10.5329934012206	PD-2	PD	7	10J	9.6	5.9	1	(1.2e+03,1.3e+03]	23.1	40.1
PD-2	PD	8	10K	0.0476766128029028	8.66500200702387	PD-2	PD	8	10K	47	27.8	1	(1.3e+03,1.4e+03]	37.5	41.5
PD-2	PD	9	10L	0.0948194653263097	5.03816264211324	PD-2	PD	9	10L	33.4	31.5	1	(1.4e+03,1.5e+03]	49.9	35.2
PD-2	PD	10	10M	0.0910816081600263	6.44138357272853	PD-2	PD	10	10M	8.9	32.1	1	(1.5e+03,1.6e+03]	18.6	20.5
PD-2	PD	11	10N	0.0546324695981858	6.36605710857117	PD-2	PD	11	10N	0	2	1	(1.6e+03,1.7e+03]	42.6	43.7
PD-2	PD	12	10O	0.0373294002787872	7.84829552456457	PD-2	PD	12	10O	1	2	1	(1.7e+03,1.8e+03]	65.7	17.8
PD-2	PD	13	10P	0.0514387319153031	9.42713742770446	PD-2	PD	13	10P	6.1	0	1	(1.8e+03,1.9e+03]	30.5	23.5
PD-2	PD	14	10Q	0.04	6.37388332926532	PD-2	PD	14	10Q	29.6	14	1	(1.9e+03,2e+03]	39.5	34.1
PD-2	PD	15	10R	0.0464116959731385	7.53603673711818	PD-2	PD	15	10R	11.6	2	1	(2e+03,2.1e+03]	26.8	23.5
PD-2	PD	16	10S	0.0241307110490011	9.60634211286398	PD-8	PD	1	7A	39	18.4	1	(2.1e+03,2.2e+03]	41.9	23.8
PD-2	PD	17	10T	0.0767628040888358	10.0437710110339	PD-8	PD	2	7B	29.4	24.2	1	(2.2e+03,2.3e+03]	21.4	20.8
PD-2	PD	18	10U	0.0432698759919986	10.3487832360674	PD-8	PD	3	7C	25.7	8.3	1	(2.3e+03,2.4e+03]	14.7	26.4
PD-2	PD	19	10V	0.0518048489669574	5.17314665779309	PD-8	PD	4	7D	28.6	1	1	(2.4e+03,2.5e+03]	21	21.4
PD-2	PD	20	10W	0.0762207042494579	11.6085009886602	PD-8	PD	5	7E	3.9	0	1	(2.5e+03,2.6e+03]	34	41.9
PD-2	PD	21	10X	0.000581543102182502	12.8002933986507	PD-8	PD	6	7F	53.6	39.1	1	(2.6e+03,2.7e+03]	49.3	22.5
PD-8	PD	1	7A	0.08516832933691	8.55121212145291	PD-8	PD	7	7G	51.1	37	1	(2.7e+03,2.8e+03]	22.8	18.7
PD-8	PD	2	7B	0.0822767533824539	5.44507206971884	PD-8	PD	8	7H	27.7	59.3	1	(2.8e+03,2.9e+03]	37.6	45
PD-8	PD	3	7C	0.0778850617349693	8.23096915863108	PD-8	PD	9	7J	39.9	33.7	1	(2.9e+03,3e+03]	23.6	45.7
PD-8	PD	4	7D	0.0711223986993013	8.17893097264838	PD-8	PD	10	7K	40	29.3	1	(3e+03,3.1e+03]	28.6	40.5
PD-8	PD	5	7E	0.0741984572605376	9.46489245430051	PD-8	PD	11	7M	37.4	53.7	1	(3.1e+03,3.2e+03]	30.8	37
PD-8	PD	6	7F	0.067784732343536	3.80085530180192	PD-8	PD	12	7V	55.5	23.3	1	(3.2e+03,3.3e+03]	33.1	51.9
PD-8	PD	7	7G	0.0761791789812926	5.79416046787013	PD-10	PD	1	1B	24.8	0	1	(3.3e+03,3.4e+03]	29.7	34.3
PD-8	PD	8	7H	0.0547711922359457	7.45821599201123	PD-10	PD	2	1C	27.5	1.6	1	(3.4e+03,3.5e+03]	70.3	40
PD-8	PD	9	7I	0.0586135693206238	3.79405506189037	PD-10	PD	3	1D	31.7	0	1	(3.5e+03,3.6e+03]	31.1	44
PD-8	PD	10	7J	0.0437769533849081	8.59316347321092	PD-10	PD	4	1E	17.9	29.1	1	(3.6e+03,3.7e+03]	23.3	27.1
PD-8	PD	11	7K	0.052244128204127	7.34308097948752	PD-10	PD	5	1F	31.1	31.4	1	(3.7e+03,3.8e+03]	67.8	20.7
PD-8	PD	12	7L	0.0443627291928771	3.55932055226982	PD-10	PD	6	1G	20.4	34.9	1	(3.8e+03,3.9e+03]	37.6	18.1
PD-8	PD	13	7M	0.029485013977394	7.83092204416831	PD-10	PD	7	1J	37.2	30.7	1	(3.9e+03,4e+03]	29.3	33.7
PD-8	PD	14	7V	-0.0318748881636846	7.79888044084821	PD-10	PD	8	1L	50.5	33.8	1	(4e+03,4.1e+03]	35.1	17.4
PD-10	PD	1	1A	0.0120306276004092	12.7277614871125	PD-10	PD	9	1N	46.7	6.7	1	(4.1e+03,4.2e+03]	38.7	24.9
PD-10	PD	2	1B	0.0509131320468805	18.4223752252293	PD-10	PD	10	1P	32.4	28.5	1	(4.2e+03,4.3e+03]	23.8	22.8
PD-10	PD	3	1C	0.0363132328814094	16.127721936045	PD-10	PD	11	1Q	33.1	22.1	1	(4.3e+03,4.4e+03]	37.3	31.2
PD-10	PD	4	1D	0.0849735832087646	17.4594814339531	PD-10	PD	12	1R	51.5	25.3	1	(4.4e+03,4.5e+03]	40.5	33.6
PD-10	PD	5	1E	0.126714448955124	9.68761279381207	PD-10	PD	13	1S	48	7	1	(4.5e+03,4.6e+03]	19.6	48.6
PD-10	PD	6	1F	0.0202842472539304	7.93264326615767	PD-61	PD	1	8A	25.6	51.7	1	(4.6e+03,4.7e+03]	30.1	26.2
PD-10	PD	7	1G	0.0602717571622464	7.9562659054838	PD-61	PD	2	8C	23.6	1	1	(4.7e+03,4.8e+03]	30.9	40.6
PD-10	PD	8	1I	0.0297326191380582	11.7531301622241	PD-61	PD	3	8D	44	2.5	1	(4.8e+03,4.9e+03]	30.2	20.7
PD-10	PD	9	1J	0.0723943948914937	10.785115185611	PD-61	PD	4	8E	31.8	2.2	1	(4.9e+03,5e+03]	30.6	34.2
PD-10	PD	10	1L	0.0404900940035786	9.2684002533502	PD-61	PD	5	8G	39.8	34.7	1	(5e+03,5.1e+03]	12.6	26.6
PD-10	PD	11	1M	-0.000651333139003452	3.98463283828383	PD-61	PD	6	8H	40.9	0	1	(5.1e+03,5.2e+03]	19.6	21.5
PD-10	PD	12	1N	0.0714250622991097	12.0990300105168	PD-61	PD	7	8J	1	0	1	(5.2e+03,5.3e+03]	46.6	31.9
PD-10	PD	13	1O	0.0833626183138848	7.94952468304125	PD-61	PD	8	8L	34.8	0	1	(5.3e+03,5.4e+03]	31.8	38.1
PD-10	PD	14	1P	0.0302987944667268	8.67870423458949	PD-61	PD	9	8M	28.4	2.6	1	(5.4e+03,5.5e+03]	23.7	28.8
PD-10	PD	15	1Q	0.0451324750610986	5.82608828709659	PD-61	PD	10	8N	31	2.7	1	(5.5e+03,5.6e+03]	15.9	18.7
PD-10	PD	16	1R	0.0835013659918699	8.86138041023625	PD-61	PD	11	8R	32.5	25.1	1	(5.6e+03,5.7e+03]	22.1	22.1
PD-10	PD	17	1S	0.0805109222448411	7.15774898586484	PD-61	PD	12	8S	48.1	32.1	1	(5.7e+03,5.8e+03]	37.5	26.5
PD-61	PD	1	8A	0.0212364450632521	7.66014071006072	PD-61	PD	13	8T	64.5	31.6	1	(5.8e+03,5.9e+03]	12.3	14.5
PD-61	PD	2	8C	-0.0580176375938735	13.4394008905481	PD-61	PD	14	8U	56.8	37.7	1	(5.9e+03,6e+03]	39.2	21.5
PD-61	PD	3	8D	-0.00310905127787064	6.55278338020262	PD-61	PD	15	8V	56	25.3	1	(6e+03,6.1e+03]	47.1	21.5
PD-61	PD	4	8E	0.00300583437277924	13.5584984461859	PD-64	PD	1	9A	1.1	7.6	1	(6.1e+03,6.2e+03]	76.5	20.9
PD-61	PD	5	8F	0.00825907089446432	12.3806235819439	PD-64	PD	2	9C	18.4	9.5	1	(6.2e+03,6.3e+03]	53.5	32.2
PD-61	PD	6	8G	-0.0180835892686362	7.40592368315772	PD-64	PD	3	9D	3	3	1	(6.3e+03,6.4e+03]	42.8	37.6
PD-61	PD	7	8H	0.000155992484513923	8.97726165347729	PD-64	PD	4	9G	16.6	1.1	1	(6.4e+03,6.5e+03]	31.1	28.6
PD-61	PD	8	8I	-0.0237876252634648	9.37435227997449	PD-64	PD	5	9H	33.7	1.1	1	(6.5e+03,6.6e+03]	38.6	24.5
PD-61	PD	9	8J	-0.00328146997793	11.373754963034	PD-64	PD	6	9I	0	1.8	1	(6.6e+03,6.7e+03]	37.4	25.2
PD-61	PD	10	8K	0.00607753671506928	5.41603386478907	PD-64	PD	7	9L	24	17.1	1	(6.7e+03,6.8e+03]	29.5	14.7
PD-61	PD	11	8L	-0.0756582891155368	8.32893734514866	PD-64	PD	8	9M	34	1	1	(6.8e+03,6.9e+03]	56.7	19.8
PD-61	PD	12	8M	-0.119255557783901	7.960817935023	PD-64	PD	9	9N	12.2	5.1	1	(6.9e+03,7e+03]	61.3	26.8
PD-61	PD	13	8N	-0.0290303367579139	11.4885095730634	PD-64	PD	10	9O	3.1	1.1	1	(7e+03,7.1e+03]	37.1	40.6
PD-61	PD	14	8R	-0.0578141351288284	6.82144657258065	PD-64	PD	11	9P	1.4	0	1	(7.1e+03,7.2e+03]	26.7	38
PD-61	PD	15	8S	-0.0280757414043673	8.80596446535988	PD-64	PD	12	9R	40.5	27.9	1	(7.2e+03,7.3e+03]	35.3	24.1
PD-61	PD	16	8T	-0.0169919112736558	5.0635882660776	PD-64	PD	13	9W	16	18.3	1	(7.3e+03,7.4e+03]	25.9	47.4
PD-61	PD	17	8U	0.0172720415204568	7.02201197455584	PD-64	PD	14	9X	25	4.9	1	(7.4e+03,7.5e+03]	22.3	26.6
PD-61	PD	18	8V	0.00743204350897153	18.1069079803289	PD-64	PD	15	9Z	19.9	7	1	(7.5e+03,7.6e+03]	23	1.1
PD-61	PD	19	8X	-0.00254359335662935	13.7490166042364	PD-70	PD	1	2C	47.8	46.8	1	(7.6e+03,7.7e+03]	58.5	22.3
PD-64	PD	1	9A	0.0415671159025993	7.5607881703861	PD-70	PD	2	2D	40.7	40.7	1	(7.7e+03,7.8e+03]	29.1	19.6
PD-64	PD	2	9C	0.0878518382577229	8.23023937258882	PD-70	PD	3	2E	38.1	37.7	1	(7.8e+03,7.9e+03]	36.1	63.9
PD-64	PD	3	9D	0.12	9.65794644577153	PD-70	PD	4	2J	33	35.2	1	(7.9e+03,8e+03]	31.1	6.7
PD-64	PD	4	9E	0.107295799248759	2.72768179228987	PD-70	PD	5	2K	52.3	43.6	1	(8e+03,8.1e+03]	26.8	16.9
PD-64	PD	5	9G	0.108386835870626	11.4916083196046	PD-70	PD	6	2L	25.5	38.7	1	(8.1e+03,8.2e+03]	25.5	27.3
PD-64	PD	6	9H	0.0491774652238558	10.3216579748112	PD-70	PD	7	2M	33.7	37.5	1	(8.2e+03,8.3e+03]	35	36
PD-64	PD	7	9I	0.0933163413012589	8.78317953961325	Control-1	control	1	12Æ	32.4	53.2	1	(8.3e+03,8.4e+03]	20.9	15.6
PD-64	PD	8	9L	0.0898009423256796	7.62818783772475	Control-1	control	2	12C	43.6	69.5	1	(8.4e+03,8.5e+03]	17.8	10.4
PD-64	PD	9	9M	0.108553028075533	8.84201604224427	Control-1	control	3	12E	45.5	5	1	(8.5e+03,8.6e+03]	52.8	34.2
PD-64	PD	10	9N	0.103492129933655	8.37523267688769	Control-1	control	4	12H	10	9.2	2	(9.1e+03,9.2e+03]	27.1	18.7
PD-64	PD	11	9O	0.0267526798617853	9.53012715343996	Control-1	control	5	12O	51.1	56	2	(9.2e+03,9.3e+03]	29.2	35
PD-64	PD	12	9P	0.0562995413384728	9.84271293478503	Control-1	control	6	12R	54.3	1.5	2	(9.3e+03,9.4e+03]	61.4	18.8
PD-64	PD	13	9Q	0.0652176939593455	9.4462022958969	Control-1	control	7	12S	36.5	43.8	2	(9.4e+03,9.5e+03]	42.5	41.7
PD-64	PD	14	9R	0.0739903576965627	9.01303562601996	Control-1	control	8	12T	57.2	67.5	2	(9.5e+03,9.6e+03]	40	24.9
PD-64	PD	15	9T	0.0792762275448786	9.38669107102688	Control-1	control	9	12U	30.5	68.1	2	(9.6e+03,9.7e+03]	19.1	11.5
PD-64	PD	16	9U	-0.00226727800581128	10.1711041176156	Control-1	control	10	12V	77.7	62.5	2	(9.7e+03,9.8e+03]	20.2	12.7
PD-64	PD	17	9W	0.0904396968849904	11.7496889596308	Control-1	control	11	12W	43	45	2	(9.8e+03,9.9e+03]	36.4	21.6
PD-64	PD	18	9X	0.0829038138256862	10.236271919964	Control-1	control	12	12Z	40.5	33.8	2	(9.9e+03,1e+04]	21.7	36.5
PD-64	PD	19	9Y	0.0656143178845484	6.38694270646118	Control-2	control	1	6F	53.9	21.9	2	(1e+04,1.01e+04]	17.3	7.3
PD-64	PD	20	9Z	0.0349005348893954	6.61293526833114	Control-2	control	2	6I	2.4	12	2	(1.01e+04,1.02e+04]	17	20.9
PD-64	PD	21	9AE	0.0928990969314961	6.23304313546333	Control-2	control	3	6J	28.5	34	2	(1.02e+04,1.03e+04]	16.3	20.3
PD-70	PD	1	2A	0.0390053860980272	16.9660119715892	Control-2	control	4	6K	26.7	1.4	2	(1.03e+04,1.04e+04]	26.9	13.3
PD-70	PD	2	2B	0.0599828571708039	10.0853684079403	Control-2	control	5	6L	21.6	1	2	(1.04e+04,1.05e+04]	15.3	7.9
PD-70	PD	3	2C	0.0290749794971716	14.7882112981174	Control-2	control	6	6M	27.2	1.6	2	(1.05e+04,1.06e+04]	40.6	10.1
PD-70	PD	4	2D	0.0752003523413742	11.7955877405708	Control-2	control	7	6N	47.8	15.3	2	(1.06e+04,1.07e+04]	35.3	27.5
PD-70	PD	5	2E	0.0969877053906416	15.7426178732981	Control-2	control	8	6P	51	27.7	2	(1.07e+04,1.08e+04]	11.9	15.8
PD-70	PD	6	2F	0.0263556506176365	3.02805940548103	Control-2	control	9	6Q	46.3	64.9	2	(1.08e+04,1.09e+04]	13.7	13.9
PD-70	PD	7	2G	0.0565646278560632	4.99332272719502	Control-2	control	10	6T	31	1.3	2	(1.09e+04,1.1e+04]	23.7	15.3
PD-70	PD	8	2H	0.0242268240370762	7.87560456266108	Control-2	control	11	6V	48.4	25.9	2	(1.1e+04,1.11e+04]	24	6.5
PD-70	PD	9	2I	0.0104901088637648	6.42779036896823	Control-22	control	1	3A	46.7	54.7	2	(1.11e+04,1.12e+04]	65.2	11.4
PD-70	PD	10	2J	0.0574423120269523	7.66237236390213	Control-22	control	2	3B	34.6	66.9	2	(1.12e+04,1.13e+04]	18.3	20.8
PD-70	PD	11	2K	0.0630394447425817	3.65032463417874	Control-22	control	3	3C	59.2	24.7	2	(1.13e+04,1.14e+04]	24.7	10.8
PD-70	PD	12	2L	0.0714545252914586	5.7525732072911	Control-22	control	4	3D	25.2	47.3	2	(1.14e+04,1.15e+04]	29	16.8
PD-70	PD	13	2M	0.0188571319219404	8.96825838527753	Control-22	control	5	3E	27.1	26.3	2	(1.15e+04,1.16e+04]	91.9	31.1
PD-70	PD	14	2N	0.00751733593947135	7.57226639033111	Control-22	control	6	3J	22.9	39.4	2	(1.16e+04,1.17e+04]	33.4	26.6
PD-70	PD	15	2O	0.00978866267590339	7.62776529458166	Control-22	control	7	3K	45.8	24.5	2	(1.17e+04,1.18e+04]	27	26.5
PD-70	PD	16	2P	0.0949714353780443	3.00252697843335	Control-22	control	8	3L	30	44	2	(1.18e+04,1.19e+04]	23.3	18.9
PD-70	PD	17	2Q	0.451420773596279	5.02137585156012	Control-22	control	9	3M	33.2	37.7	2	(1.19e+04,1.2e+04]	40.2	25.5
PD-70	PD	18	2R	0.0340120773355991	3.49606690241311	Control-22	control	10	3N	55.8	54.2	2	(1.2e+04,1.21e+04]	48.2	25.1
PD-70	PD	19	2S	0.00218168180167444	2.59212319664118	Control-22	control	11	3O	53.7	54.1	2	(1.21e+04,1.22e+04]	31	13.2
Control-1	control	1	12A	0.0200867007904171	6.37831453606863	Control-22	control	12	3P	29.3	82.9	2	(1.22e+04,1.23e+04]	34.5	17.1
Control-1	control	2	12B	-0.00442283274719668	11.7154857422392	Control-22	control	13	3R	31.7	60.4	2	(1.23e+04,1.24e+04]	45.8	13.9
Control-1	control	3	12C	0.0568258990820066	9.69382159947796	Control-22	control	14	3S	68.9	70.6	2	(1.24e+04,1.25e+04]	39.7	13.6
Control-1	control	4	12D	0.0246363269563007	7.92453093714245	Control-3	control	1	5A	11	0	2	(1.25e+04,1.26e+04]	48.5	13.2
Control-1	control	5	12E	0.0186722716577855	8.70795839320331	Control-3	control	2	5E	19.5	29.3	2	(1.26e+04,1.27e+04]	18.8	18.1
Control-1	control	6	12F	0.0193220474363437	5.65554823798692	Control-3	control	3	5G	22.1	13.3	2	(1.27e+04,1.28e+04]	36.6	17.5
Control-1	control	7	12G	0.0253543153414945	11.5615103529748	Control-3	control	4	5H	0	2.1	2	(1.28e+04,1.29e+04]	43.1	23.8
Control-1	control	8	12H	0.0557117193324337	7.31494006143132	Control-3	control	5	5I	39.3	30.9	2	(1.29e+04,1.3e+04]	34.8	15.9
Control-1	control	9	12J	0.000522082631645104	11.5312797158193	Control-3	control	6	5J	39.5	5.2	2	(1.3e+04,1.31e+04]	33.3	30.8
Control-1	control	10	12K	0.0229171966460506	10.9562047032941	Control-3	control	7	5K	10.1	5.7	2	(1.31e+04,1.32e+04]	18.6	25.3
Control-1	control	11	12L	0.0195903920457173	13.0125773636941	Control-3	control	8	5M	38.4	53.2	2	(1.32e+04,1.33e+04]	66.7	18
Control-1	control	12	12O	0.0222749734451737	13.512420858019	Control-3	control	9	5O	30.1	9.1	2	(1.33e+04,1.34e+04]	33.4	7.2
Control-1	control	13	12Q	0.0231819746618104	19.8960861650485	Control-3	control	10	5P	47.6	26.6	2	(1.34e+04,1.35e+04]	26.2	26.8
Control-1	control	14	12R	0.0358276920044087	6.66763957899056	Control-3	control	11	5S	53.4	51.3	2	(1.35e+04,1.36e+04]	33	17
Control-1	control	15	12S	0.0610609641979617	15.8690765590306	Control-3	control	12	5V	51.3	19.5	2	(1.36e+04,1.37e+04]	39.8	31.8
Control-1	control	16	12T	-0.00648322009953195	6.67217462252025	Control-3	control	13	5W	28.6	19.4	2	(1.37e+04,1.38e+04]	31.1	17.6
Control-1	control	17	12U	-0.026323200214535	10.3570274567178	Control-3	control	14	5X	33.9	26.5	2	(1.38e+04,1.39e+04]	30.6	19.3
Control-1	control	18	12V	0.0433710600312562	4.73094261153895	Control-3	control	15	5Y	0	1.3	2	(1.39e+04,1.4e+04]	22.1	23.3
Control-1	control	19	12W	0.0116739793906694	9.6328679163661	Control-4	control	1	4B	75.8	32.8	2	(1.4e+04,1.41e+04]	25.2	16.5
Control-1	control	20	12Z	0.0379566473558733	4.9305699920477	Control-4	control	2	4C	29.8	29.9	2	(1.41e+04,1.42e+04]	28.6	16.4
Control-1	control	21	12AE	0.063645607189425	4.52807122516753	Control-4	control	3	4I	23	27.8	2	(1.42e+04,1.43e+04]	28.5	12.8
Control-2	control	1	6F	0.072126395950164	6.78179877299796	Control-4	control	4	4J	23.9	25	2	(1.43e+04,1.44e+04]	39.5	18.6
Control-2	control	2	6I	0.00891181079781245	7.34682954270104	Control-4	control	5	4L	32.8	16.8	2	(1.44e+04,1.45e+04]	23.4	31.7
Control-2	control	3	6J	0.0631441116282444	3.17862948785463	Control-4	control	6	4M	41.2	80.8	2	(1.45e+04,1.46e+04]	19.2	20
Control-2	control	4	6K	0.0590677321222025	10.250477262042	Control-4	control	7	4N	26.6	26.1	2	(1.46e+04,1.47e+04]	23.7	23.8
Control-2	control	5	6L	0.0449513027747639	9.71504419811201	Control-4	control	8	4O	53.3	44.1	2	(1.47e+04,1.48e+04]	30.7	4
Control-2	control	6	6M	0.0336192871374452	3.66085917646538	Control-4	control	9	4P	15.1	53.8	2	(1.48e+04,1.49e+04]	45.1	18.1
Control-2	control	7	6N	-0.0245668737633187	9.56554669746764	Control-4	control	10	4R	31.8	51	2	(1.49e+04,1.5e+04]	51.4	15.7
Control-2	control	8	6O	0.0221566911786606	0.311558731742527	Control-4	control	11	4S	32.6	59	2	(1.5e+04,1.51e+04]	35.8	22.4
Control-2	control	9	6P	-0.00122697512978509	4.80170988257711	Control-6	control	1	11B	22.4	13.1	2	(1.51e+04,1.52e+04]	24.9	9.4
Control-2	control	10	6Q	0.0250018323559246	8.96050379944461	Control-6	control	2	11E	20.3	24.4	2	(1.52e+04,1.53e+04]	28.3	38.2
Control-2	control	11	6R	0.0372969453430857	3.41995625087948	Control-6	control	3	11H	22.5	76.1	2	(1.53e+04,1.54e+04]	34	24.3
Control-2	control	12	6T	0.03	7.47833912219766	Control-6	control	4	11I	25.3	29.4	2	(1.54e+04,1.55e+04]	35.7	12.9
Control-2	control	13	6U	0.0445143278726279	2.26335592317615	Control-6	control	5	11J	35.4	2.8	2	(1.55e+04,1.56e+04]	30.5	19.2
Control-2	control	14	6V	0.0131226331514377	1.81401651979951	Control-6	control	6	11L	32.4	32.3	2	(1.56e+04,1.57e+04]	47.9	15.7
Control-2	control	15	6W	0.0199390006954012	3.93127542827247	Control-6	control	7	11M	44.1	77.4	2	(1.57e+04,1.58e+04]	21.1	16.1
Control-2	control	16	6X	0.0597591316650299	1.74386420066481	Control-6	control	8	11N	42.1	37.6	2	(1.58e+04,1.59e+04]	22.7	11.9
Control-3	control	1	5A	0.0689437532229817	6.05455547454208	Control-6	control	9	11P	28.2	36.5	2	(1.59e+04,1.6e+04]	17.4	10.6
Control-3	control	2	5C	0.0987099780836265	3.69388296330719	Control-6	control	10	11R	27.6	18.9	2	(1.6e+04,1.61e+04]	211.7	22.4
Control-3	control	3	5E	0.096069169071064	5.47842147406185	Control-6	control	11	11S	37.7	0	2	(1.61e+04,1.62e+04]	185.1	102.4
Control-3	control	4	5G	0.0831693059702798	7.6863079714507	Control-6	control	12	11T	28.1	32.8
Control-3	control	5	5H	0.0438730275290209	11.1360388041565	Control-6	control	13	11U	40.4	38.8
Control-3	control	6	5I	0.0471249929947058	12.1026372965976	Control-6	control	14	11X	36.5	21.9
Control-3	control	7	5J	0.0741017579862585	14.1712396101133	Control-6	control	15	11Y	41.5	26.5
Control-3	control	8	5K	0.090818407228075	11.4536163989594
Control-3	control	9	5L	0.115235034197549	6.2526294766366
Control-3	control	10	5M	0.0355198012376071	7.48916876623785
Control-3	control	11	5O	0.0141046016407681	12.1909887897963
Control-3	control	12	5P	0.00197256843878924	4.7150786377029
Control-3	control	13	5Q	0.0929236813034802	4.60405033281037
Control-3	control	14	5S	0.0382713890936375	5.68613310708899
Control-3	control	15	5V	0.0528078117519799	4.9707450317518
Control-3	control	16	5W	0.0711033638176053	6.37737063708533
Control-3	control	17	5X	0.103058816688122	4.82105218069252
Control-3	control	18	5Y	0.0413548500431652	8.831943179265
Control-3	control	19	5Z	-0.0029565517431509	12.1554680575779
Control-3	control	20	5AE	0.0110400560316505	12.0467324642505
Control-4	control	1	4A	0.0335982060758007	16.5082875623605
Control-4	control	2	4B	0.0349745361232744	21.6502545399594
Control-4	control	3	4C	0.0336390901400895	15.2557106336038
Control-4	control	4	4D	0.0385911120862467	14.3105478019696
Control-4	control	5	4I	-0.0644934300124911	9.16766793866887
Control-4	control	6	4J	-0.00569113307245139	10.047667214158
Control-4	control	7	4K	-0.0228683198427206	8.81978223607581
Control-4	control	8	4L	-0.0415568378461106	6.43546664622319
Control-4	control	9	4M	0.0400193493150323	7.38268174962027
Control-4	control	10	4N	0.0717233319151799	7.19514718504765
Control-4	control	11	4O	0.0260775694015134	5.48734160794874
Control-4	control	12	4P	0.0116151788654001	6.13364850738051
Control-4	control	13	4Q	0.0394893267419947	7.99394990500883
Control-4	control	14	4R	0.0628852100950017	6.24947904621492
Control-4	control	15	4S	-0.0165341991565051	5.1226987397938
Control-6	control	1	11A	0.0868189806258246	7.31099111838679
Control-6	control	2	11B	0.0582388756229393	8.80693491467443
Control-6	control	3	11C	0.0683711972946653	5.93809978539492
Control-6	control	4	11D	0.0820923136422521	6.41785375149705
Control-6	control	5	11E	0.110621351778856	6.91083940983566
Control-6	control	6	11G	0.0944005181405667	7.66379059623452
Control-6	control	7	11H	0.0728547797727007	8.65459637401982
Control-6	control	8	11I	0.0656019645390122	9.42363761228308
Control-6	control	9	11J	0.0635044726289511	8.9981884415277
Control-6	control	10	11L	0.101074523507644	11.1629798926256
Control-6	control	11	11M	0.103705449396162	7.12949189829097
Control-6	control	12	11N	0.0835861795551573	7.94178242834772
Control-6	control	13	11O	0.0832383940592194	9.51595981746412
Control-6	control	14	11P	0.0849034160614621	11.5073738250125
Control-6	control	15	11Q	0.0475859575111328	6.68450186727845
Control-6	control	16	11R	0.112050004817348	9.44054395464043
Control-6	control	17	11S	0.0836697738147754	7.74289457969635
Control-6	control	18	11T	0.0793796892004617	11.0147963379431
Control-6	control	19	11U	0.0908604764204105	7.25357944870884
Control-6	control	20	11W	0.0473806921188645	10.7637155950878
Control-6	control	21	11X	0.0398575171622076	12.2525817825099
Control-6	control	22	11Y	0.0823980751050749	5.8043715004714
Control-22	control	1	3A	0.096321292163109	14.9191462870443
Control-22	control	2	3B	0.061690115868325	18.4062132116866
Control-22	control	3	3C	0.0704295234246987	7.07872959270573
Control-22	control	4	3D	0.0315121040202817	15.6330093192502
Control-22	control	5	3E	0.060745609303003	13.4044055544515
Control-22	control	6	3F	-0.014685957981021	10.0845522029354
Control-22	control	7	3G	0.120001	4.57893504973669
Control-22	control	8	3H	0.119463393565588	0.889828976893072
Control-22	control	9	3I	0.000673369545099667	11.6603575482751
Control-22	control	10	3J	0.0326222247236365	35.1293576053025
Control-22	control	11	3K	0.0481089953194653	9.5150007977969
Control-22	control	12	3L	0.0476847965365084	9.55632912938673
Control-22	control	13	3M	0.0527902799843433	5.39079282816923
Control-22	control	14	3N	0.0900506031828947	5.38107019567449
Control-22	control	15	3O	0.0661323936259449	10.9947618123404
Control-22	control	16	3P	0.00389910535317661	4.78815444218797
Control-22	control	17	3R	0.053687114273078	10.3739227538604
Control-22	control	18	3S	0.0231716432067202	3.33610703691988

## Sheet: Figure 5
Figure 5a-d							Figure 5e-f
Subject	Disease_state	CI_CS_activity_status	mtDNA_deletion_proportion_mean	mtDNA_CN_per_APP_mean	Heteroplasmic_load_amplicon_1	Heteroplasmic_load_amplicon_2	Amplicon	mtDNA_bp_window	Control_heteroplasmic_sum	Low_PD_heteroplasmic_sum	Normal_PD_heteroplasmic_sum
PD-2	PD	low_PD	0.103689	5267.24	0	0	1	(600,700]	0	0	0
PD-6	PD	low_PD	0.0941496	8681.85	20.2	2.2	1	(700,800]	0	0	0
PD-7	PD	low_PD	0.0380407	5485.1	0	1.5	1	(800,900]	0	0	0
PD-13	PD	low_PD	0.149679	9257.06	0	0	1	(900,1e+03]	0	0	0
PD-14	PD	normal_PD	0.105824	22752.7	0	3.9	1	(1e+03,1.1e+03]	0	0	0
PD-20	PD	low_PD	0.0640313	7311.45	28.5	1.3	1	(1.1e+03,1.2e+03]	0	0	0
PD-21	PD	low_PD	0.0748076	6146.02	0	2.3	1	(1.2e+03,1.3e+03]	0	0	0
PD-22	PD	low_PD	0.0287561	17708.8	2	0	1	(1.3e+03,1.4e+03]	0	0	0
PD-25	PD	normal_PD	0.0794645	6181.8	1.5	5.3	1	(1.4e+03,1.5e+03]	0	0	0
PD-26	PD	low_PD	0.400783	14314	0	0	1	(1.5e+03,1.6e+03]	0	0	0
PD-28	PD	normal_PD	-0.0261596	24937.9	0	0	1	(1.6e+03,1.7e+03]	0	0	0
PD-37	PD	normal_PD	0.018641	6954.36	0	4	1	(1.7e+03,1.8e+03]	0	0	0
PD-72	PD	normal_PD	0.202271	4119.79	0	4.6	1	(1.8e+03,1.9e+03]	0	0	0
PD-73	PD	low_PD	0.0911206	6328.66	0	0	1	(1.9e+03,2e+03]	0	0	0
PD-76	PD	normal_PD	0.020357	12428.5	0	0	1	(2e+03,2.1e+03]	0	0	0
PD-77	PD	normal_PD	0.0779613	23139.9	0	0	1	(2.1e+03,2.2e+03]	0	0	0
PD-83	PD	normal_PD	0.0649869	6375.5	0	0	1	(2.2e+03,2.3e+03]	0	0	0
Control-1	control	control	0.128653	10981.2	0	5.5	1	(2.3e+03,2.4e+03]	0	0	0
Control-2	control	control	0.0907879	10101.8	1.4	1	1	(2.4e+03,2.5e+03]	0	0	0
Control-3	control	control	0.034602	7083.47	0	0	1	(2.5e+03,2.6e+03]	0	0	0
Control-10	control	control	0.13019	4374.73	6.2	34.6	1	(2.6e+03,2.7e+03]	0	0	0
Control-12	control	control	0.0356861	9898.03	0	8.8	1	(2.7e+03,2.8e+03]	0	0	0
Control-13	control	control	0.0759115	5219.59	0	3.4	1	(2.8e+03,2.9e+03]	0	0	0
Control-14	control	control	0.0405075	33048.5	8.1	35.7	1	(2.9e+03,3e+03]	0	0	0
Control-15	control	control	0.376418	12187.4	0	2.7	1	(3e+03,3.1e+03]	0	0	0
Control-16	control	control	-0.0197515	9376.48	0	0	1	(3.1e+03,3.2e+03]	0	0	0
Control-17	control	control	-0.0221215	10544.6	1	1	1	(3.2e+03,3.3e+03]	0	0	0
							1	(3.3e+03,3.4e+03]	8.1	0	0
							1	(3.4e+03,3.5e+03]	0	0	0
							1	(3.5e+03,3.6e+03]	0	0	0
							1	(3.6e+03,3.7e+03]	0	0	0
							1	(3.7e+03,3.8e+03]	0	0	0
							1	(3.8e+03,3.9e+03]	0	0	0
							1	(3.9e+03,4e+03]	0	0	0
							1	(4e+03,4.1e+03]	0	0	0
							1	(4.1e+03,4.2e+03]	0	20.2	0
							1	(4.2e+03,4.3e+03]	0	0	0
							1	(4.3e+03,4.4e+03]	0	0	0
							1	(4.4e+03,4.5e+03]	0	0	0
							1	(4.5e+03,4.6e+03]	0	0	0
							1	(4.6e+03,4.7e+03]	0	0	0
							1	(4.7e+03,4.8e+03]	0	0	0
							1	(4.8e+03,4.9e+03]	0	0	0
							1	(4.9e+03,5e+03]	0	0	0
							1	(5e+03,5.1e+03]	0	0	0
							1	(5.1e+03,5.2e+03]	1	0	0
							1	(5.2e+03,5.3e+03]	1.4	0	0
							1	(5.3e+03,5.4e+03]	0	0	0
							1	(5.4e+03,5.5e+03]	0	0	0
							1	(5.5e+03,5.6e+03]	3.8	0	0
							1	(5.6e+03,5.7e+03]	0	0	0
							1	(5.7e+03,5.8e+03]	2.4	0	0
							1	(5.8e+03,5.9e+03]	0	0	0
							1	(5.9e+03,6e+03]	0	0	0
							1	(6e+03,6.1e+03]	0	0	0
							1	(6.1e+03,6.2e+03]	0	0	0
							1	(6.2e+03,6.3e+03]	0	0	0
							1	(6.3e+03,6.4e+03]	0	28.5	0
							1	(6.4e+03,6.5e+03]	0	0	0
							1	(6.5e+03,6.6e+03]	0	0	0
							1	(6.6e+03,6.7e+03]	0	0	0
							1	(6.7e+03,6.8e+03]	0	0	1.5
							1	(6.8e+03,6.9e+03]	0	0	0
							1	(6.9e+03,7e+03]	0	0	0
							1	(7e+03,7.1e+03]	0	0	0
							1	(7.1e+03,7.2e+03]	0	0	0
							1	(7.2e+03,7.3e+03]	0	0	0
							1	(7.3e+03,7.4e+03]	0	0	0
							1	(7.4e+03,7.5e+03]	0	0	0
							1	(7.5e+03,7.6e+03]	0	0	0
							1	(7.6e+03,7.7e+03]	0	0	0
							1	(7.7e+03,7.8e+03]	0	0	0
							1	(7.8e+03,7.9e+03]	0	0	0
							1	(7.9e+03,8e+03]	0	0	0
							1	(8e+03,8.1e+03]	0	2	0
							1	(8.1e+03,8.2e+03]	0	0	0
							1	(8.2e+03,8.3e+03]	0	0	0
							1	(8.3e+03,8.4e+03]	0	0	0
							1	(8.4e+03,8.5e+03]	0	0	0
							1	(8.5e+03,8.6e+03]	0	0	0
							2	(9.1e+03,9.2e+03]	0	0	0
							2	(9.2e+03,9.3e+03]	1	0	0
							2	(9.3e+03,9.4e+03]	0	0	0
							2	(9.4e+03,9.5e+03]	0	0	0
							2	(9.5e+03,9.6e+03]	0	0	0
							2	(9.6e+03,9.7e+03]	0	0	0
							2	(9.7e+03,9.8e+03]	0	0	0
							2	(9.8e+03,9.9e+03]	0	0	5.3
							2	(9.9e+03,1e+04]	0	0	0
							2	(1e+04,1.01e+04]	0	0	0
							2	(1.01e+04,1.02e+04]	0	0	0
							2	(1.02e+04,1.03e+04]	34.7	0	0
							2	(1.03e+04,1.04e+04]	0	0	0
							2	(1.04e+04,1.05e+04]	0	0	0
							2	(1.05e+04,1.06e+04]	0	0	0
							2	(1.06e+04,1.07e+04]	0	0	0
							2	(1.07e+04,1.08e+04]	0	0	0
							2	(1.08e+04,1.09e+04]	0	0	0
							2	(1.09e+04,1.1e+04]	0	0	0
							2	(1.1e+04,1.11e+04]	0	0	0
							2	(1.11e+04,1.12e+04]	0	0	1.9
							2	(1.12e+04,1.13e+04]	0	0	0
							2	(1.13e+04,1.14e+04]	1.5	0	0
							2	(1.14e+04,1.15e+04]	0	0	0
							2	(1.15e+04,1.16e+04]	3.1	0	0
							2	(1.16e+04,1.17e+04]	0	0	0
							2	(1.17e+04,1.18e+04]	0	0	0
							2	(1.18e+04,1.19e+04]	0	0	0
							2	(1.19e+04,1.2e+04]	0	0	0
							2	(1.2e+04,1.21e+04]	0	0	0
							2	(1.21e+04,1.22e+04]	0	1.1	0
							2	(1.22e+04,1.23e+04]	0	0	0
							2	(1.23e+04,1.24e+04]	0	0	0
							2	(1.24e+04,1.25e+04]	0	0	0
							2	(1.25e+04,1.26e+04]	1.2	0	0
							2	(1.26e+04,1.27e+04]	0	0	0
							2	(1.27e+04,1.28e+04]	0	0	0
							2	(1.28e+04,1.29e+04]	0	0	0
							2	(1.29e+04,1.3e+04]	0	0	0
							2	(1.3e+04,1.31e+04]	0	0	0
							2	(1.31e+04,1.32e+04]	0	0	2
							2	(1.32e+04,1.33e+04]	1	0	0
							2	(1.33e+04,1.34e+04]	0	0	0
							2	(1.34e+04,1.35e+04]	0	0	0
							2	(1.35e+04,1.36e+04]	0	0	0
							2	(1.36e+04,1.37e+04]	0	0	0
							2	(1.37e+04,1.38e+04]	0	0	0
							2	(1.38e+04,1.39e+04]	31.5	1.3	0
							2	(1.39e+04,1.4e+04]	0	0	0
							2	(1.4e+04,1.41e+04]	0	0	0
							2	(1.41e+04,1.42e+04]	0	0	0
							2	(1.42e+04,1.43e+04]	0	0	0
							2	(1.43e+04,1.44e+04]	0	0	0
							2	(1.44e+04,1.45e+04]	0	0	0
							2	(1.45e+04,1.46e+04]	0	1	0
							2	(1.46e+04,1.47e+04]	0	0	0
							2	(1.47e+04,1.48e+04]	0	0	0
							2	(1.48e+04,1.49e+04]	0	0	0
							2	(1.49e+04,1.5e+04]	0	0	0
							2	(1.5e+04,1.51e+04]	0	0	0
							2	(1.51e+04,1.52e+04]	1	0	0
							2	(1.52e+04,1.53e+04]	0	0	0
							2	(1.53e+04,1.54e+04]	0	0	0
							2	(1.54e+04,1.55e+04]	0	1.5	0
							2	(1.55e+04,1.56e+04]	0	0	0
							2	(1.56e+04,1.57e+04]	0	0	0
							2	(1.57e+04,1.58e+04]	0	0	0
							2	(1.58e+04,1.59e+04]	0	0	0
							2	(1.59e+04,1.6e+04]	0	0	0
							2	(1.6e+04,1.61e+04]	1.2	0	0
							2	(1.61e+04,1.62e+04]	16.5	2.4	8.6
