# Supplementary material for: Mitochondrial complex I deficiency occurs in skeletal muscle of a subgroup of individuals with Parkinson’s disease
Source: Commun Med (Lond). 2025 Apr 27;5:141. doi: 10.1038/s43856-025-00817-7 (PMC12034802; doi:10.1038/s43856-025-00817-7)
Supplement: Supplementary file 4 — Supplementary Data 1-14 [file 43856_2025_817_MOESM4_ESM.zip › Supplementary Data FINAL/Supplementary_Data_8_Single_muscle_fiber_deletion_CN.xlsx]

## Sheet: Single muscle fiber deletion CN
Subject	Age*	Sex*	Disease_state	Disease_duration_months	TD_PIGD_phenotype	Current_smoking	Muscle_fiber_number	Muscle_fiber_ID	qPCR_plate_number	mtDNA_deletion_proportion	mtDNA_CN_per_ul	mtDNA_CN_muscle_per_muscle_fiber	Muscle_fiber_microdissected_area_um2	mtDNA_CN_per_area_um2	IHC_staining_batch	Muscle_fiber_IHC_area_um2	VDAC1_IHC_batch_correction_factor	VDAC1_Mean	VDAC1_Mean_minus_background	VDAC1_Mean_minus_background_batch_corrected	VDAC1_mean_minus_background_batch_corrected_log	VDAC1_Min	VDAC1_Max	VDAC1_IntDen	VDAC1_RawIntDen	NDUFB10_IHC_batch_correction_factor	NDUFB10_Mean	NDUFB10_Mean_minus_background	NDUFB10_mean_minus_background_batch_corrected	NDUFB10_mean_minus_background_batch_corrected_log	NDUFB10_Min	NDUFB10_Max	NDUFB10_IntDen	NDUFB10_RawIntDen	MTCO1_IHC_batch_correction_factor	MTCO1_Mean	MTCO1_Mean_minus_background	MTCO1_mean_minus_background_batch_corrected	MTCO1_mean_minus_background_batch_corrected_log	MTCO1_Min	MTCO1_Max	MTCO1_IntDen	MTCO1_RawIntDen	NDUFB10_VDAC1_batch_corrected_log_ratio	MTCO1_VDAC1_batch_corrected_log_ratio
PD-2	-	-	PD	58	indeterminate	no	1	10A	9	0.0984132	1332.73	26654.7	5897	4.52004	3	6279.49	1.11203	4830.98	3565.88	3206.65	3.50605	2308	28650	3.03361e+07	286839730	1.25748	2863.68	2453.68	1951.27	3.29032	833	28859	1.79824e+07	170030784	1.81509	7161.96	6686.46	3683.81	3.5663	1630	65535	4.49735e+07	425241352	-0.215735	0.0602456
PD-2	-	-	PD	58	indeterminate	no	2	10B	9	0.0253814	2774.63	55492.6	5739	9.66938	3	5964.75	1.11203	7268.21	6003.11	5398.35	3.73226	3643	28892	4.3353e+07	409919660	1.25748	5677.54	5267.54	4188.98	3.62211	2208	27022	3.38651e+07	320207667	1.81509	14280.7	13805.2	7605.76	3.88114	4751	65535	8.51805e+07	805414580	-0.110153	0.148882
PD-2	-	-	PD	58	indeterminate	no	3	10E	9	0.0375368	1696.22	33924.3	5538	6.12573	3	5795.85	1.11203	5816.24	4551.15	4092.66	3.61201	2729	25740	3.37101e+07	318741868	1.25748	3588.32	3178.32	2527.54	3.4027	1223	17711	2.07974e+07	196647283	1.81509	9068.9	8593.4	4734.42	3.67527	2268	54469	5.2562e+07	496993950	-0.209307	0.0632611
PD-2	-	-	PD	58	indeterminate	no	4	10F	9	0.041818	1876.24	37524.7	6153	6.09861	3	6866.25	1.11203	5682.38	4417.27	3972.27	3.59904	2621	17806	3.90166e+07	368916804	1.25748	3618.47	3208.47	2551.51	3.4068	1088	19513	2.48453e+07	234921799	1.81509	8868.13	8392.63	4623.8	3.665	1934	55642	6.08908e+07	575745532	-0.192242	0.0659602
PD-2	-	-	PD	58	indeterminate	no	5	10G	9	0.0669179	2624.86	52497.2	5675	9.25061	3	6064.69	1.11203	6397.3	5132.19	4615.17	3.66419	3297	22551	3.87976e+07	366846474	1.25748	4749.07	4339.07	3450.62	3.5379	1792	23377	2.88017e+07	272330710	1.81509	11041.6	10566.1	5821.26	3.76502	4051	62958	6.69641e+07	633171039	-0.126291	0.100829
PD-2	-	-	PD	58	indeterminate	no	6	10I	10	0.103707	2465.26	49305.2	5234	9.42017	3	5674.86	1.11203	6081.39	4816.28	4331.09	3.6366	3180	22538	3.4511e+07	326314958	1.25748	4104.94	3694.94	2938.38	3.46811	1304	25655	2.3295e+07	220262877	1.81509	10740.2	10264.7	5655.19	3.75245	2765	65535	6.09491e+07	576297169	-0.16849	0.11585
PD-2	-	-	PD	58	indeterminate	no	7	10J	10	0.0423284	3111.97	62239.5	5909	10.533	3	6226.4	1.11203	6150.48	4885.38	4393.22	3.64278	3098	25634	3.82954e+07	362097308	1.25748	4172.46	3762.46	2992.07	3.47597	1378	33316	2.59794e+07	245645318	1.81509	10644.2	10168.7	5602.31	3.74837	2794	65535	6.62751e+07	626656531	-0.166811	0.105584
PD-2	-	-	PD	58	indeterminate	no	8	10K	10	0.0476766	2386.34	47726.8	5508	8.665	3	5675.39	1.11203	6191.82	4926.73	4430.4	3.64644	3078	20216	3.5141e+07	332271931	1.25748	4056.14	3646.14	2899.57	3.46233	1180	21784	2.30202e+07	217664725	1.81509	11078.9	10603.4	5841.79	3.76655	2417	65337	6.28771e+07	594526674	-0.18411	0.120103
PD-2	-	-	PD	58	indeterminate	no	9	10L	10	0.0948195	1319.75	26394.9	5239	5.03816	3	5236.91	1.11203	6256.44	4991.34	4488.5	3.6521	2405	22445	3.27644e+07	309799869	1.25748	3772.28	3362.28	2673.83	3.42713	1047	13697	1.97551e+07	186791773	1.81509	8961.06	8485.56	4675	3.66978	2029	41180	4.69283e+07	443724700	-0.224968	0.0176803
PD-2	-	-	PD	58	indeterminate	no	10	10M	10	0.0910816	2621.32	52426.4	8139	6.44138	3	7973.45	1.11203	5575.01	4309.91	3875.72	3.58835	2573	25079	4.4452e+07	420311138	1.25748	3326.88	2916.88	2319.63	3.36542	863	24961	2.65267e+07	250820433	1.81509	6226.98	5751.48	3168.7	3.50088	1208	52233	4.96505e+07	469464545	-0.222934	-0.0874719
PD-2	-	-	PD	58	indeterminate	no	11	10N	11	0.0546325	1948.97	38979.4	6123	6.36606	3	5741.39	1.11203	5960.84	4695.74	4222.68	3.62559	2821	24486	3.42235e+07	323595874	1.25748	3693.03	3283.03	2610.81	3.41677	1005	29219	2.12031e+07	200483529	1.81509	8909.76	8434.26	4646.74	3.66715	1775	65535	5.11544e+07	483684172	-0.208814	0.0415601
PD-2	-	-	PD	58	indeterminate	no	12	10O	11	0.0373294	2388.24	47764.7	6086	7.8483	3	6137.14	1.11203	7428.02	6162.92	5542.06	3.74367	3138	23820	4.55868e+07	431040438	1.25748	4789.69	4379.69	3482.92	3.54194	1241	22894	2.9395e+07	277940917	1.81509	9543.41	9067.91	4995.84	3.69861	2369	50762	5.85692e+07	553794659	-0.201728	-0.0450625
PD-2	-	-	PD	58	indeterminate	no	13	10P	11	0.0514387	2893.19	57863.8	6138	9.42714	3	6510.89	1.11203	6348.38	5083.28	4571.18	3.66003	3111	26004	4.13336e+07	390825113	1.25748	4498.54	4088.54	3251.39	3.51207	1489	29245	2.92895e+07	276943872	1.81509	11168.4	10692.9	5891.08	3.77019	3258	65535	7.27159e+07	687557179	-0.14796	0.110166
PD-2	-	-	PD	58	indeterminate	no	14	10Q	11	0.04	1305.69	26113.8	4097	6.37388	3	4921.64	1.11203	8882.66	7617.56	6850.15	3.8357	3891	28029	4.37172e+07	413363285	1.25748	7113.9	6703.9	5331.23	3.72683	1921	38255	3.50121e+07	331052687	1.81509	15821.4	15345.9	8454.6	3.92709	3747	65535	7.78672e+07	736263902	-0.108873	0.0913929
PD-2	-	-	PD	58	indeterminate	no	15	10R	11	0.0464117	1955.22	39104.5	5189	7.53604	3	5365.2	1.11203	6677.64	5412.54	4867.27	3.68729	2829	25108	3.58269e+07	338756643	1.25748	4843.49	4433.49	3525.7	3.54725	1043	21726	2.59863e+07	245710368	1.81509	12031.5	11556	6366.62	3.80391	2071	65130	6.45514e+07	610357897	-0.14004	0.116623
PD-2	-	-	PD	58	indeterminate	no	16	10S	12	0.0241307	2936.18	58723.6	6113	9.60634	3	6996.12	1.11203	6111.98	4846.88	4358.6	3.63935	3181	25535	4.27601e+07	404313544	1.25748	4900.01	4490.01	3570.64	3.55275	1793	34981	3.4281e+07	324140217	1.81509	11509.5	11034	6079.01	3.78383	3381	65535	8.05216e+07	761362720	-0.0866002	0.144486
PD-2	-	-	PD	58	indeterminate	no	17	10T	12	0.0767628	2068.01	41360.2	4118	10.0438	3	4638.2	1.11203	5899.62	4634.52	4167.64	3.61989	2993	17585	2.73637e+07	258733875	1.25748	4972.51	4562.51	3628.3	3.5597	1480	29025	2.30635e+07	218074261	1.81509	11873.2	11397.7	6279.43	3.79792	2993	65535	5.50705e+07	520712774	-0.0601863	0.17803
PD-2	-	-	PD	58	indeterminate	no	18	10U	12	0.0432699	2546.32	50926.4	4921	10.3488	3	5580.84	1.11203	6531.47	5266.37	4735.83	3.6754	2498	26981	3.64511e+07	344658904	1.25748	5727.05	5317.05	4228.35	3.62617	1225	39271	3.19618e+07	302210854	1.81509	12936.9	12461.4	6865.42	3.83667	2367	65535	7.21986e+07	682665504	-0.0492249	0.161271
PD-2	-	-	PD	58	indeterminate	no	19	10V	12	0.0518048	1686.7	33734.1	6521	5.17315	3	6566.84	1.11203	4717.63	3452.53	3104.72	3.49202	2174	26882	3.09799e+07	292927271	1.25748	3027.04	2617.04	2081.18	3.31831	701	29103	1.98781e+07	187955056	1.81509	7175.04	6699.54	3691.02	3.56715	1104	65535	4.71173e+07	445512343	-0.173712	0.0751235
PD-2	-	-	PD	58	indeterminate	no	20	10W	12	0.0762207	3045.49	60909.8	5247	11.6085	3	6129.1	1.11203	6170.81	4905.71	4411.5	3.64459	2859	25453	3.78215e+07	357616978	1.25748	4908.93	4498.93	3577.74	3.55361	1234	44077	3.00873e+07	284487194	1.81509	11875.1	11399.6	6280.45	3.79799	2438	65535	7.27836e+07	688197258	-0.0909775	0.153404
PD-2	-	-	PD	58	indeterminate	no	21	10X	10	0.000581543	3634.64	72692.9	5679	12.8003	3	6596.66	1.11203	5801.86	4536.76	4079.72	3.61063	2839	22562	3.82729e+07	361885077	1.25748	4395.21	3985.21	3169.21	3.50095	1363	48557	2.89937e+07	274147018	1.81509	11048.5	10573	5825.08	3.7653	3040	65535	7.28836e+07	689142165	-0.109679	0.154671
PD-8	-	-	PD	84	indeterminate	no	1	7A	5	0.0851683	2101.89	42037.8	4916	8.55121	2	5131.8	1	6092.79	4723.19	4723.19	3.67424	3310	25364	3.1267e+07	295610189	1	3636.52	3181.52	3181.52	3.50263	1962	15486	1.86619e+07	176436768	1	5594.96	4984.16	4984.16	3.69759	2688	28734	2.87122e+07	271456426	-0.171601	0.0233565
PD-8	-	-	PD	84	indeterminate	no	2	7B	5	0.0822768	2239.29	44785.7	8225	5.44507	2	8183.93	1	4517.87	3148.27	3148.27	3.49807	2512	22586	3.6974e+07	349565964	1	3004.64	2549.64	2549.64	3.40648	1332	22576	2.45898e+07	232481191	1	4678.79	4067.99	4067.99	3.60938	1762	43110	3.82909e+07	362016625	-0.0915933	0.111307
PD-8	-	-	PD	84	indeterminate	no	3	7C	5	0.0778851	1955.27	39105.3	4751	8.23097	2	4914.12	1	6374.06	5004.46	5004.46	3.69936	3512	34514	3.13229e+07	296138864	1	4132.79	3677.79	3677.79	3.56559	2051	24635	2.03091e+07	192009580	1	6585.21	5974.41	5974.41	3.77629	2617	49760	3.23605e+07	305948708	-0.13377	0.0769375
PD-8	-	-	PD	84	indeterminate	no	4	7D	5	0.0711224	2232.44	44648.8	5459	8.17893	2	5398.45	1	6590.56	5220.96	5220.96	3.71775	3674	38428	3.55788e+07	336375742	1	4251.19	3796.19	3796.19	3.57935	2157	21805	2.29498e+07	216976214	1	6793.13	6182.33	6182.33	3.79115	3031	38500	3.66723e+07	346714364	-0.138403	0.0734013
PD-8	-	-	PD	84	indeterminate	no	5	7E	5	0.0741985	2239.39	44787.9	4732	9.46489	2	4949.03	1	7221.16	5851.56	5851.56	3.76727	4038	38619	3.57377e+07	337878166	1	5286.19	4831.19	4831.19	3.68405	2763	23968	2.61615e+07	247340789	1	8268.42	7657.62	7657.62	3.88409	4063	42118	4.09206e+07	386879280	-0.0832178	0.116822
PD-8	-	-	PD	84	indeterminate	no	6	7F	6	0.0677847	1329.54	26590.8	6996	3.80086	2	6998.66	1	4476.74	3107.14	3107.14	3.49236	2575	18303	3.13312e+07	296217199	1	2937.41	2482.41	2482.41	3.39487	1356	11283	2.0558e+07	194362877	1	3917.07	3306.27	3306.27	3.51934	1565	17652	2.74142e+07	259184486	-0.097487	0.0269765
PD-8	-	-	PD	84	indeterminate	no	7	7G	6	0.0761792	1852.1	37042.1	6393	5.79416	2	5519.98	1	4821.18	3451.58	3451.58	3.53802	2559	14639	2.66128e+07	251607496	1	3219.05	2764.05	2764.05	3.44155	1448	10079	1.77691e+07	167995890	1	4992.41	4381.61	4381.61	3.64163	1970	20271	2.7558e+07	260544054	-0.0964711	0.103617
PD-8	-	-	PD	84	indeterminate	no	8	7H	6	0.0547712	1751.93	35038.7	4698	7.45822	2	3755.61	1	6212.86	4843.26	4843.26	3.68514	3493	29708	2.33331e+07	220600203	1	3890.48	3435.48	3435.48	3.53599	2087	17165	1.46111e+07	138139315	1	6423.32	5812.52	5812.52	3.76436	3273	33108	2.41235e+07	228072723	-0.149151	0.079226
PD-8	-	-	PD	84	indeterminate	no	9	7I	6	0.0586136	1341.96	26839.1	7074	3.79406	2	5837.19	1	5550.22	4180.62	4180.62	3.62124	2992	18811	3.23976e+07	306299765	1	3483.23	3028.23	3028.23	3.48119	1647	16499	2.03323e+07	192229102	1	5887.23	5276.43	5276.43	3.72234	2475	36610	3.43649e+07	324898575	-0.140051	0.1011
PD-8	-	-	PD	84	indeterminate	no	10	7J	6	0.043777	2278.48	45569.5	5303	8.59316	2	4293.14	1	6328.2	4958.6	4958.6	3.69536	3438	31642	2.71679e+07	256855493	1	3864.66	3409.66	3409.66	3.53271	1878	24379	1.65916e+07	156862898	1	7107.97	6497.17	6497.17	3.81272	2963	51189	3.05155e+07	288505408	-0.162648	0.117365
PD-8	-	-	PD	84	indeterminate	no	11	7K	7	0.0522441	1382.7	27654	3766	7.34308	2	3654.28	1	7542.58	6172.98	6172.98	3.79049	3860	25749	2.75627e+07	260588504	1	4522.21	4067.21	4067.21	3.6093	2178	14825	1.65254e+07	156237894	1	7699.2	7088.4	7088.4	3.85055	3165	35350	2.81351e+07	265999670	-0.181198	0.0600536
PD-8	-	-	PD	84	indeterminate	no	12	7L	7	0.0443627	974.186	19483.7	5474	3.55932	2	5229.11	1	4797.03	3427.43	3427.43	3.53497	2557	16570	2.50842e+07	237155441	1	3018.88	2563.88	2563.88	3.4089	1400	11709	1.57861e+07	149247473	1	4802.58	4191.78	4191.78	3.6224	1906	21702	2.51132e+07	237429929	-0.12607	0.0874303
PD-8	-	-	PD	84	indeterminate	no	13	7M	7	0.029485	1491.79	29835.8	3810	7.83092	2	3914.48	1	7047.3	5677.7	5677.7	3.75417	3524	31710	2.75865e+07	260813652	1	4625.94	4170.94	4170.94	3.62023	2132	23517	1.81081e+07	171201357	1	7545.03	6934.23	6934.23	3.841	2932	44385	2.95349e+07	279233935	-0.133939	0.0868254
PD-8	-	-	PD	84	indeterminate	no	14	7V	7	-0.0318749	1746.95	34939	4480	7.79888	2	5078.39	1	6514.91	5145.31	5145.31	3.71141	3437	19581	3.30852e+07	312800161	1	4570.66	4115.66	4115.66	3.61444	2235	17446	2.32116e+07	219450983	1	7339.07	6728.27	6728.27	3.8279	3002	34582	3.72706e+07	352370978	-0.0969719	0.116492
PD-10	-	-	PD	150	pigd	no	1	1A	1	0.0120306	1652.7	33054	2597	12.7278	1	2307.14	1.34719	7577.78	6103.68	4530.68	3.65616	3561	24345	1.7483e+07	165316795	1.21794	4953.26	4453.26	3656.38	3.56305	1876	20058	1.14279e+07	108060351	1.37967	10266.8	9520.82	6900.8	3.8389	2946	41934	2.3687e+07	223980974	-0.093112	0.182736
PD-10	-	-	PD	150	pigd	no	2	1B	1	0.0509131	3163.12	63262.4	3434	18.4224	1	3087.93	1.34719	8042.24	6568.14	4875.45	3.68801	3164	37475	2.48339e+07	234825431	1.21794	5302.17	4802.17	3942.85	3.59581	1678	25705	1.63727e+07	154817957	1.37967	10307	9561.04	6929.96	3.84073	2588	60321	3.18275e+07	300955368	-0.0922039	0.152716
PD-10	-	-	PD	150	pigd	no	3	1C	1	0.0363132	3013.46	60269.3	3737	16.1277	1	3314.88	1.34719	7704.01	6229.91	4624.39	3.66505	3418	35222	2.55379e+07	241482320	1.21794	5030.85	4530.85	3720.09	3.57055	1801	31173	1.66767e+07	157692160	1.37967	10880.8	10134.8	7345.85	3.86604	2772	65535	3.60687e+07	341060128	-0.0945005	0.200988
PD-10	-	-	PD	150	pigd	no	4	1D	1	0.0849736	2476.63	49532.5	2837	17.4595	1	2916.61	1.34719	6693.67	5219.57	3874.42	3.58821	3483	28520	1.95228e+07	184604804	1.21794	4488.41	3988.41	3274.72	3.51517	1888	28608	1.3091e+07	123785984	1.37967	9685.9	8939.9	6479.74	3.81156	3135	65483	2.825e+07	267127378	-0.0730332	0.223351
PD-10	-	-	PD	150	pigd	no	5	1E	1	0.126714	1121.83	22436.5	2316	9.68761	1	2154.65	1.34719	5319.47	3845.37	2854.37	3.45551	2645	27547	1.14616e+07	108378901	1.21794	3434.96	2934.96	2409.77	3.38198	1117	22965	7.40113e+06	69983870	1.37967	5843.67	5097.67	3694.85	3.5676	1553	47674	1.2591e+07	119058898	-0.0735346	0.112086
PD-10	-	-	PD	150	pigd	no	6	1F	2	0.0202842	872.591	17451.8	2200	7.93264	1	2160.57	1.34719	7152.81	5678.71	4215.24	3.62482	4239	29618	1.54541e+07	146131923	1.21794	5133.47	4633.47	3804.35	3.58028	2593	23382	1.10912e+07	104876816	1.37967	9784.83	9038.83	6551.45	3.81634	4156	46353	2.11408e+07	199904138	-0.0445419	0.191516
PD-10	-	-	PD	150	pigd	no	7	1G	2	0.0602718	1135.76	22715.1	2855	7.95627	1	2702.35	1.34719	6394.75	4920.65	3652.53	3.56259	3327	24644	1.72808e+07	163404957	1.21794	4353.17	3853.17	3163.67	3.50019	1622	20863	1.17638e+07	111236574	1.37967	9096.15	8350.15	6052.29	3.78192	2889	42847	2.4581e+07	232433883	-0.0624024	0.219325
PD-10	-	-	PD	150	pigd	no	8	1I	2	0.0297326	2290.1	45801.9	3897	11.7531	1	3610.04	1.34719	7956.15	6482.05	4811.54	3.68228	3380	36341	2.8722e+07	271591127	1.21794	5181.48	4681.48	3843.76	3.58476	1816	23959	1.87053e+07	176874828	1.37967	9723.95	8977.95	6507.33	3.8134	2056	52198	3.51039e+07	331936862	-0.0975283	0.131118
PD-10	-	-	PD	150	pigd	no	9	1J	2	0.0723944	2051.87	41037.4	3805	10.7851	1	3486.95	1.34719	6131.75	4657.65	3457.32	3.53874	3115	19741	2.13811e+07	202176065	1.21794	4037.85	3537.85	2904.78	3.46311	1695	22613	1.40798e+07	133136040	1.37967	8481.46	7735.46	5606.75	3.74871	2478	61231	2.95744e+07	279650629	-0.0756258	0.209972
PD-10	-	-	PD	150	pigd	no	10	1L	3	0.0404901	1041.77	20835.4	2248	9.2684	1	2281.55	1.34719	10820.5	9346.43	6937.74	3.84122	5134	31829	2.46876e+07	233442097	1.21794	8076.8	7576.8	6220.99	3.79386	3261	36525	1.84276e+07	174248871	1.37967	16212.9	15466.9	11210.6	4.04963	5415	65535	3.69907e+07	349777984	-0.0473585	0.208412
PD-10	-	-	PD	150	pigd	no	11	1M	3	-0.000651333	482.938	9658.75	2424	3.98463	1	2256.49	1.34719	5649.9	4175.8	3099.65	3.49131	2607	23948	1.27489e+07	120551970	1.21794	3294.5	2794.5	2294.44	3.36068	1192	14257	7.434e+06	70294689	1.37967	5893.94	5147.94	3731.28	3.57186	1688	30812	1.32996e+07	125758932	-0.130635	0.0805463
PD-10	-	-	PD	150	pigd	no	12	1N	3	0.0714251	1572.87	31457.5	2600	12.099	1	2966.74	1.34719	7870.28	6396.18	4747.8	3.67649	3904	31974	2.33491e+07	220784978	1.21794	5411.59	4911.59	4032.7	3.6056	2052	28599	1.60548e+07	151811434	1.37967	11102.1	10356.1	7506.25	3.87542	3672	56409	3.29371e+07	311448123	-0.0708968	0.19893
PD-10	-	-	PD	150	pigd	no	13	1O	3	0.0833626	1281.46	25629.3	3224	7.94952	1	3234.09	1.34719	8668.16	7194.06	5340.06	3.72755	4295	37356	2.80336e+07	265081033	1.21794	6309.13	5809.13	4769.63	3.67848	2271	40882	2.04043e+07	192939488	1.37967	13875.9	13129.9	9516.71	3.97849	3937	65535	4.48759e+07	424339100	-0.0490617	0.250941
PD-10	-	-	PD	150	pigd	no	14	1P	4	0.0302988	1232.81	24656.2	2841	8.6787	1	2887.53	1.34719	6080.95	4606.85	3419.6	3.53398	3653	25643	1.75589e+07	166034169	1.21794	4455.55	3955.55	3247.74	3.51158	2301	25112	1.28655e+07	121654430	1.37967	8174.32	7428.32	5384.13	3.73112	3381	54257	2.36036e+07	223191700	-0.0223952	0.19714
PD-10	-	-	PD	150	pigd	no	15	1Q	4	0.0451325	622.809	12456.2	2138	5.82609	1	2133.39	1.34719	4575.65	3101.55	2302.24	3.36215	2509	19778	9.76164e+06	92304517	1.21794	2956	2456	2016.52	3.3046	1394	17782	6.3063e+06	59631377	1.37967	5078.67	4332.67	3140.37	3.49698	1925	33292	1.08348e+07	102452037	-0.0575488	0.13483
PD-10	-	-	PD	150	pigd	no	16	1R	4	0.0835014	1514.41	30288.2	3418	8.86138	1	3079.16	1.34719	5821.62	4347.52	3227.11	3.50881	3673	22131	1.79257e+07	169502446	1.21794	4254.99	3754.99	3083.07	3.48898	2221	17979	1.31018e+07	123888398	1.37967	8752.16	8006.16	5802.96	3.76365	3739	41583	2.69493e+07	254827942	-0.0198314	0.254835
PD-10	-	-	PD	150	pigd	no	17	1S	4	0.0805109	1069.73	21394.5	2989	7.15775	1	3183.11	1.34719	6751.44	5277.34	3917.3	3.59299	3844	28390	2.14906e+07	203211616	1.21794	4812.16	4312.16	3540.53	3.54907	2307	22252	1.53176e+07	144841115	1.37967	9399.38	8653.38	6272.07	3.79741	3704	50350	2.99193e+07	282911807	-0.0439192	0.204423
PD-61	-	-	PD	36	td	no	1	8A	5	0.0212364	2286.55	45731	5970	7.66014	2	7084.72	1	7995.01	6625.41	6625.41	3.82121	1477	33285	5.66424e+07	535513575	1	7692.11	7237.11	7237.11	3.85957	1554	45391	5.44965e+07	515225243	1	12579.4	11968.6	11968.6	4.07804	2330	65535	8.91213e+07	842578601	0.0383526	0.25683
PD-61	-	-	PD	36	td	no	2	8C	5	-0.0580176	5326.71	106534	7927	13.4394	2	8863.38	1	13551	12181.4	12181.4	4.0857	3594	47365	1.20108e+08	1135535670	1	10515.3	10060.3	10060.3	4.00261	3994	46470	9.32016e+07	881154661	1	20603.4	19992.6	19992.6	4.30087	7478	65535	1.82616e+08	1726502713	-0.0830852	0.215171
PD-61	-	-	PD	36	td	no	3	8D	5	-0.00310905	3884.82	77696.4	11857	6.55278	2	12708.9	1	7946.83	6577.23	6577.23	3.81804	1371	36921	1.00996e+08	954843808	1	6955.14	6500.14	6500.14	3.81292	962	48710	8.83925e+07	835688376	1	12616	12005.2	12005.2	4.07937	1590	65535	1.60337e+08	1515868153	-0.00512025	0.261328
PD-61	-	-	PD	36	td	no	4	8E	5	0.00300583	5487.8	109756	8095	13.5585	2	9690.42	1	12308.5	10938.9	10938.9	4.03897	3402	42948	1.19275e+08	1127657668	1	9265.92	8810.92	8810.92	3.94502	2635	43919	8.97906e+07	848906266	1	18996.5	18385.7	18385.7	4.26448	5560	65535	1.84084e+08	1740387694	-0.0939535	0.225507
PD-61	-	-	PD	36	td	no	5	8F	5	0.00825907	4399.45	87989.1	7107	12.3806	2	8210.24	1	13355.8	11986.2	11986.2	4.07868	5148	39253	1.09654e+08	1036703017	1	11322.2	10867.2	10867.2	4.03612	3733	48411	9.29584e+07	878855707	1	20909.6	20298.8	20298.8	4.30747	6775	65535	1.71672e+08	1623041258	-0.0425615	0.228788
PD-61	-	-	PD	36	td	no	6	8G	6	-0.0180836	2574.3	51486	6952	7.40592	2	9150.34	1	6837.43	5467.83	5467.83	3.73781	1592	30993	6.25648e+07	591505836	1	5671.99	5216.99	5216.99	3.71742	1338	27311	5.19006e+07	490683642	1	10649.8	10039	10039	4.00169	2439	56200	9.74491e+07	921312208	-0.0203949	0.263875
PD-61	-	-	PD	36	td	no	7	8H	6	0.000155992	3814.44	76288.8	8498	8.97726	2	9230.52	1	7956.55	6586.95	6586.95	3.81868	2245	39221	7.34431e+07	694351871	1	8690.06	8235.06	8235.06	3.91567	2495	60249	8.02138e+07	758364379	1	15093.5	14482.7	14482.7	4.16085	3665	65535	1.39321e+08	1317176788	0.0969828	0.342164
PD-61	-	-	PD	36	td	no	8	8I	6	-0.0237876	2158.91	43178.3	4606	9.37435	2	5586.88	1	8442.58	7072.98	7072.98	3.8496	2743	27796	4.71677e+07	445937096	1	7841.79	7386.79	7386.79	3.86846	2562	45942	4.38112e+07	414203364	1	13681.4	13070.6	13070.6	4.1163	3957	65535	7.64363e+07	722651120	0.0188533	0.266693
PD-61	-	-	PD	36	td	no	9	8J	6	-0.00328147	8307.39	166148	14608	11.3738	2	19079.3	1	10699.1	9329.55	9329.55	3.96986	3353	38691	2.04132e+08	1929923269	1	10306.9	9851.91	9851.91	3.99352	2739	65514	1.96648e+08	1859170391	1	19388.7	18777.9	18777.9	4.27365	5128	65535	3.69923e+08	3497359322	0.0236597	0.303787
PD-61	-	-	PD	36	td	no	10	8K	6	0.00607754	1892.09	37841.8	6987	5.41603	2	7301.24	1	7209.7	5840.1	5840.1	3.76642	2566	23466	5.26397e+07	497671251	1	6773.97	6318.97	6318.97	3.80065	2171	23801	4.94583e+07	467593250	1	10749.7	10138.9	10138.9	4.00599	3677	46791	7.84864e+07	742032856	0.0342256	0.239572
PD-61	-	-	PD	36	td	no	11	8L	7	-0.0756583	3256.61	65132.3	7820	8.32894	2	7556.25	1	5766.09	4396.49	4396.49	3.64311	1452	20597	4.357e+07	411923368	1	4559.92	4104.92	4104.92	3.6133	1074	15539	3.44559e+07	325756011	1	7878.78	7267.98	7267.98	3.86141	2023	29529	5.95341e+07	562852543	-0.0298011	0.218308
PD-61	-	-	PD	36	td	no	12	8M	7	-0.119256	2812.16	56243.2	7065	7.96082	2	6328.03	1	8948.93	7579.33	7579.33	3.87963	2728	37816	5.66291e+07	535387808	1	6780.19	6325.19	6325.19	3.80107	2165	32925	4.29052e+07	405638575	1	12223.9	11613.1	11613.1	4.06495	3919	60440	7.73531e+07	731318575	-0.0785573	0.185317
PD-61	-	-	PD	36	td	no	13	8N	7	-0.0290303	4078.42	81568.4	7100	11.4885	2	6218.66	1	6429.97	5060.37	5060.37	3.70418	1082	29078	3.99858e+07	378037030	1	5669.72	5214.72	5214.72	3.71723	855	25647	3.5258e+07	333339760	1	9446.02	8835.22	8835.22	3.94622	1288	54519	5.87416e+07	555360108	0.0130489	0.242036
PD-61	-	-	PD	36	td	no	14	8R	8	-0.0578141	2897.07	57941.4	8494	6.82145	2	7113.28	1	11133.3	9763.67	9763.67	3.98961	4510	29748	7.9194e+07	748723378	1	8021.44	7566.44	7566.44	3.87889	4186	24606	5.70588e+07	539450009	1	14601.9	13991.1	13991.1	4.14585	7638	49063	1.03867e+08	981989645	-0.110721	0.156238
PD-61	-	-	PD	36	td	no	15	8S	8	-0.0280757	2122.68	42453.6	4821	8.80596	2	4484.42	1	12494.4	11124.8	11124.8	4.04629	6987	40894	5.603e+07	529724280	1	8703.35	8248.35	8248.35	3.91637	4325	31871	3.90295e+07	368995936	1	15122.4	14511.6	14511.6	4.16172	7465	59492	6.78153e+07	641145025	-0.129924	0.115424
PD-61	-	-	PD	36	td	no	16	8T	8	-0.0169919	1538.32	30766.4	6076	5.06359	2	5926.09	1	14612.3	13242.7	13242.7	4.12198	7874	31395	8.65939e+07	818683903	1	11705.3	11250.3	11250.3	4.05116	5480	28506	6.93667e+07	655812926	1	19218.9	18608.1	18608.1	4.2697	9387	48887	1.13893e+08	1076777112	-0.0708127	0.147725
PD-61	-	-	PD	36	td	no	17	8U	8	0.017272	1447.59	28951.8	4123	7.02201	2	3978.93	1	12011	10641.4	10641.4	4.027	6137	26073	4.7791e+07	451829706	1	10921.1	10466.1	10466.1	4.01979	5512	24968	4.34545e+07	410831449	1	19450.9	18840.1	18840.1	4.27508	9904	50379	7.73939e+07	731704457	-0.00721215	0.248085
PD-61	-	-	PD	36	td	no	18	8V	8	0.00743204	3261.96	65239.2	3603	18.1069	2	4281.34	1	14360.5	12990.9	12990.9	4.11364	6022	36305	6.1482e+07	581268412	1	11006.7	10551.7	10551.7	4.02332	4341	31909	4.71235e+07	445519614	1	17145.8	16535	16535	4.21841	6444	54101	7.34071e+07	694012085	-0.0903141	0.104767
PD-61	-	-	PD	36	td	no	19	8X	8	-0.00254359	2259.65	45193	3287	13.749	2	3859.62	1	12588.5	11218.9	11218.9	4.04995	5319	30436	4.8587e+07	459356003	1	9677.52	9222.52	9222.52	3.96485	4028	27992	3.73516e+07	353132791	1	15670.2	15059.4	15059.4	4.17781	6111	44580	6.0481e+07	571804496	-0.0851023	0.127855
PD-64	-	-	PD	18	indeterminate	no	1	9A	9	0.0415671	3860.16	77203.2	10211	7.56079	3	10144.4	1.11203	7042.35	5777.25	5195.24	3.71561	3222	25654	7.14405e+07	675403831	1.25748	6546.63	6136.63	4880.11	3.68843	1982	33309	6.64117e+07	627860706	1.81509	15409.5	14934	8227.69	3.91528	3605	65535	1.5632e+08	1477864656	-0.0271765	0.199672
PD-64	-	-	PD	18	indeterminate	no	2	9C	9	0.0878518	2293.36	45867.1	5573	8.23024	3	5615.99	1.11203	8212.86	6947.76	6247.83	3.79573	4038	19882	4.61233e+07	436053388	1.25748	7692.53	7282.53	5791.38	3.76278	2288	26275	4.32012e+07	408427459	1.81509	19396.1	18920.6	10424	4.01804	5060	65535	1.08928e+08	1029817136	-0.0329468	0.222307
PD-64	-	-	PD	18	indeterminate	no	3	9D	9	0.12	2506.72	50134.4	5191	9.65795	3	5066.7	1.11203	6905.95	5640.85	5072.58	3.70523	4162	16856	3.49904e+07	330801879	1.25748	5568.4	5158.4	4102.18	3.61301	2473	22974	2.82134e+07	266731797	1.81509	14880	14404.5	7935.98	3.8996	5643	65535	7.53927e+07	712768456	-0.0922145	0.194371
PD-64	-	-	PD	18	indeterminate	no	4	9E	9	0.107296	1438.44	28768.9	10547	2.72768	3	10235.4	1.11203	4224.49	2959.39	2661.25	3.42509	2186	12928	4.32392e+07	408786611	1.25748	3506.37	3096.37	2462.36	3.39135	1083	15336	3.5889e+07	339297087	1.81509	7442.28	6966.78	3838.25	3.58413	1463	42494	7.61745e+07	720159804	-0.033734	0.159047
PD-64	-	-	PD	18	indeterminate	no	5	9G	9	0.108387	5231.55	104631	9105	11.4916	3	9112.79	1.11203	8706.36	7441.26	6691.62	3.82553	3706	23047	7.93392e+07	750078743	1.25748	8552.04	8142.04	6474.9	3.81123	2012	39566	7.7933e+07	736784206	1.81509	18863.4	18387.9	10130.6	4.00563	3864	65535	1.71898e+08	1625141058	-0.0142977	0.180103
PD-64	-	-	PD	18	indeterminate	no	6	9H	10	0.0491775	3964.55	79291	7682	10.3217	3	7467.57	1.11203	7869.96	6604.86	5939.48	3.77375	3512	24049	5.87695e+07	555611239	1.25748	6083.4	5673.4	4511.73	3.65434	1854	26253	4.54283e+07	429482115	1.81509	14989.5	14514	7996.28	3.90289	3764	65535	1.11935e+08	1058243004	-0.119405	0.12914
PD-64	-	-	PD	18	indeterminate	no	7	9I	10	0.0933163	3363.96	67279.2	7660	8.78318	3	7947.9	1.11203	9988.49	8723.39	7844.59	3.89457	4892	23769	7.93875e+07	750535267	1.25748	10037.8	9627.76	7656.41	3.88402	3065	39453	7.97791e+07	754237034	1.81509	22282.8	21807.3	12014.4	4.0797	6843	65535	1.77101e+08	1674328951	-0.0105451	0.185133
PD-64	-	-	PD	18	indeterminate	no	8	9L	10	0.0898009	2991.01	59820.2	7842	7.62819	3	6867.94	1.11203	8881.74	7616.64	6849.33	3.83565	3736	19615	6.09992e+07	576691363	1.25748	7727.63	7317.63	5819.3	3.76487	2100	33288	5.30729e+07	501755213	1.81509	18615.6	18140.1	9994.04	3.99974	3981	65535	1.27851e+08	1208711425	-0.0707776	0.164093
PD-64	-	-	PD	18	indeterminate	no	9	9M	10	0.108553	3029.72	60594.3	6853	8.84202	3	7479.32	1.11203	10755.4	9490.31	8534.24	3.93116	5217	38945	8.04431e+07	760514859	1.25748	10242	9832.02	7818.84	3.89314	4001	50912	7.66033e+07	724213263	1.81509	23182.6	22707.1	12510.2	4.09726	7499	65535	1.7339e+08	1639239973	-0.0380223	0.166098
PD-64	-	-	PD	18	indeterminate	no	10	9N	10	0.103492	2764.66	55293.3	6602	8.37523	3	6808.49	1.11203	8030.73	6765.63	6084.06	3.78419	3325	25683	5.46772e+07	516922265	1.25748	6408.85	5998.85	4770.54	3.67857	1592	36239	4.36346e+07	412524618	1.81509	14137.3	13661.8	7526.81	3.87661	3005	65535	9.6254e+07	909992638	-0.105626	0.0924175
PD-64	-	-	PD	18	indeterminate	no	11	9O	11	0.0267527	8595.22	171904	18038	9.53013	3	19042.8	1.11203	6902.64	5637.54	5069.61	3.70497	2769	23390	1.31446e+08	1242696593	1.25748	7544.09	7134.09	5673.34	3.75384	1840	54557	1.43661e+08	1358178005	1.81509	17560	17084.5	9412.46	3.9737	3549	65535	3.34391e+08	3161357319	0.048864	0.268728
PD-64	-	-	PD	18	indeterminate	no	12	9P	11	0.0562995	5528.65	110573	11234	9.84271	3	10991.8	1.11203	9481.82	8216.72	7388.95	3.86858	4833	26303	1.04222e+08	985321936	1.25748	8138.84	7728.84	6146.3	3.78861	2632	28650	8.94602e+07	845763427	1.81509	20833.7	20358.2	11216.1	4.04984	7023	65535	2.29e+08	2164978784	-0.0799691	0.181258
PD-64	-	-	PD	18	indeterminate	no	13	9Q	11	0.0652177	4210.17	84203.4	8914	9.4462	3	7465.99	1.11203	6148.47	4883.37	4391.42	3.6426	3151	36156	4.59044e+07	433983805	1.25748	5666.1	5256.1	4179.88	3.62116	1948	57021	4.23031e+07	399936321	1.81509	14029.8	13554.3	7467.56	3.87318	3957	65535	1.04746e+08	990280324	-0.0214407	0.230574
PD-64	-	-	PD	18	indeterminate	no	14	9R	11	0.0739904	3589.89	71797.8	7966	9.01304	3	7734.02	1.11203	7014.33	5749.23	5170.05	3.71349	3609	15846	5.4249e+07	512873753	1.25748	6294.84	5884.84	4679.88	3.67023	2044	22516	4.86844e+07	460266101	1.81509	14798.3	14322.8	7890.93	3.89713	4170	53809	1.1445e+08	1082019939	-0.0432599	0.183634
PD-64	-	-	PD	18	indeterminate	no	15	9T	11	0.0792762	4172.85	83457.1	8891	9.38669	3	7107.84	1.11203	5449.97	4184.87	3763.28	3.57557	2607	18483	3.87375e+07	366226905	1.25748	4823.19	4413.19	3509.56	3.54525	1457	26932	3.42825e+07	324108925	1.81509	12331.6	11856.1	6531.97	3.81504	2751	65467	8.76512e+07	828660528	-0.0303136	0.239478
PD-64	-	-	PD	18	indeterminate	no	16	9U	12	-0.00226728	2969.96	59399.2	5840	10.1711	3	4915.13	1.11203	6330.2	5065.1	4554.83	3.65847	3276	25019	3.11137e+07	294151587	1.25748	5331.51	4921.51	3913.79	3.5926	1910	30419	2.6205e+07	247744469	1.81509	13673.2	13197.7	7271.08	3.8616	3957	65535	6.72055e+07	635365726	-0.0658745	0.203127
PD-64	-	-	PD	18	indeterminate	no	17	9W	12	0.0904397	3631.83	72636.6	6182	11.7497	3	6619.69	1.11203	7630.75	6365.65	5724.37	3.75773	3348	23384	5.05132e+07	477555487	1.25748	7514.56	7104.56	5649.85	3.75204	1845	40688	4.9744e+07	470283551	1.81509	18751.9	18276.4	10069.1	4.00299	4172	65535	1.24132e+08	1173551337	-0.00569086	0.245265
PD-64	-	-	PD	18	indeterminate	no	18	9X	12	0.0829038	3130.25	62605	6116	10.2363	3	6046.92	1.11203	8064.86	6799.76	6114.75	3.78638	3967	23769	4.87676e+07	461052055	1.25748	8623.42	8213.42	6531.67	3.81502	2665	33263	5.21451e+07	492983936	1.81509	21457.4	20981.9	11559.7	4.06295	6030	65535	1.29751e+08	1226675152	0.0286457	0.276567
PD-64	-	-	PD	18	indeterminate	no	19	9Y	12	0.0656143	2221.06	44421.2	6955	6.38694	3	5920.73	1.11203	7549.36	6284.26	5651.17	3.75214	2981	35520	4.46977e+07	422575302	1.25748	6859.91	6449.91	5129.25	3.71005	1686	61455	4.06157e+07	383983526	1.81509	15593.7	15118.2	8329.18	3.9206	2953	65535	9.23263e+07	872859299	-0.0420851	0.168464
PD-64	-	-	PD	18	indeterminate	no	20	9Z	9	0.0349005	3892.7	77854.1	11773	6.61294	3	12624.5	1.11203	6551.16	5286.06	4753.54	3.67702	2709	21207	8.27052e+07	781900669	1.25748	5862.08	5452.08	4335.73	3.63706	1131	39509	7.40058e+07	699656389	1.81509	15321.5	14846	8179.18	3.91271	2220	65535	1.93426e+08	1828663006	-0.0399551	0.235693
PD-64	-	-	PD	18	indeterminate	no	21	9AE	9	0.0928991	1321.72	26434.3	4241	6.23304	3	4551.48	1.11203	7943.38	6678.28	6005.5	3.77855	3688	20836	3.61541e+07	341803628	1.25748	7896.67	7486.67	5953.72	3.77479	2014	31702	3.59415e+07	339793633	1.81509	18347.9	17872.4	9846.55	3.99328	4277	65535	8.351e+07	789509678	-0.00376089	0.214735
PD-70	-	-	PD	24	pigd	no	1	2A	1	0.0390054	2857.08	57141.5	3368	16.966	1	3224.43	1.34719	5916.12	4442.02	3297.25	3.51815	2803	21774	1.90761e+07	180370569	1.21794	4212.69	3712.69	3048.33	3.48406	1601	14799	1.35835e+07	128436539	1.37967	7296.92	6550.92	4748.18	3.67653	2607	30761	2.35284e+07	222468429	-0.0340899	0.158375
PD-70	-	-	PD	24	pigd	no	2	2B	1	0.0599829	1873.86	37477.2	3716	10.0854	1	4135.03	1.34719	5067.14	3593.04	2667.07	3.42603	2343	18022	2.09528e+07	198115109	1.21794	3367.82	2867.82	2354.65	3.37193	1238	16061	1.3926e+07	131675087	1.37967	5270.31	4524.31	3279.27	3.51578	1793	27302	2.17929e+07	206058585	-0.0541087	0.0897431
PD-70	-	-	PD	24	pigd	no	3	2C	1	0.029075	2194.57	43891.4	2968	14.7882	1	2470.36	1.34719	5242.98	3768.88	2797.59	3.44678	3009	13516	1.2952e+07	122465401	1.21794	3304.03	2804.03	2302.27	3.36216	1506	10440	8.16213e+06	77175577	1.37967	6560.94	5814.94	4214.73	3.62477	2788	24623	1.62078e+07	153250380	-0.0846274	0.177986
PD-70	-	-	PD	24	pigd	no	4	2D	1	0.0752004	1903.81	38076.2	3228	11.7956	1	3149.55	1.34719	5313.8	3839.7	2850.16	3.45487	2729	20468	1.67361e+07	158244891	1.21794	3004.52	2504.52	2056.36	3.3131	1262	8908	9.46289e+06	89474698	1.37967	5413.36	4667.36	3382.95	3.5293	2085	17250	1.70496e+07	161209771	-0.141771	0.074427
PD-70	-	-	PD	24	pigd	no	5	2E	1	0.0969877	2196.88	43937.6	2791	15.7426	1	2832.48	1.34719	6499.78	5025.68	3730.5	3.57177	3263	19295	1.84105e+07	174077239	1.21794	3868.61	3368.61	2765.83	3.44182	1735	14079	1.09578e+07	103609227	1.37967	6028.57	5282.57	3828.87	3.58307	2371	26802	1.70758e+07	161457093	-0.129943	0.0113028
PD-70	-	-	PD	24	pigd	no	6	2F	2	0.0263557	404.549	8090.97	2672	3.02806	1	3482.8	1.34719	3440.08	1965.98	1459.32	3.16415	1961	13606	1.19811e+07	113285245	1.21794	1767.98	1267.98	1041.09	3.01749	652	11933	6.15753e+06	58221449	1.37967	2435.81	1689.81	1224.8	3.08806	826	20973	8.48346e+06	80213788	-0.146664	-0.0760869
PD-70	-	-	PD	24	pigd	no	7	2G	2	0.0565646	570.487	11409.7	2285	4.99332	1	2706.73	1.34719	3725.82	2251.72	1671.42	3.22309	2060	16995	1.00848e+07	95354813	1.21794	2049.94	1549.94	1272.59	3.10469	848	9521	5.54863e+06	52464120	1.37967	3527.89	2781.89	2016.35	3.30457	1010	18743	9.54905e+06	90289365	-0.118397	0.0814799
PD-70	-	-	PD	24	pigd	no	8	2H	2	0.0242268	954.917	19098.3	2425	7.8756	1	2493.94	1.34719	5694.27	4220.17	3132.58	3.4959	2481	22860	1.42012e+07	134276667	1.21794	3881.94	3381.94	2776.77	3.44354	1163	18051	9.68134e+06	91540132	1.37967	6385.64	5639.64	4087.67	3.61148	1584	30705	1.59254e+07	150579706	-0.0523625	0.115574
PD-70	-	-	PD	24	pigd	no	9	2I	2	0.0104901	906.64	18132.8	2821	6.42779	1	3174.09	1.34719	4817.83	3343.73	2482.01	3.3948	2357	17279	1.52922e+07	144592721	1.21794	2697.17	2197.17	1804	3.25624	1168	9416	8.56105e+06	80947432	1.37967	3839.24	3093.24	2242.02	3.35064	1238	13049	1.21861e+07	115223230	-0.138566	-0.0441647
PD-70	-	-	PD	24	pigd	no	10	2J	2	0.0574423	1265.44	25308.8	3303	7.66237	1	3178.11	1.34719	4237.1	2763	2050.94	3.31195	2037	18755	1.3466e+07	127324911	1.21794	2625.86	2125.86	1745.45	3.24191	682	13263	8.34526e+06	78907079	1.37967	3653.25	2907.25	2107.21	3.32371	950	20835	1.16104e+07	109780161	-0.0700451	0.0117542
PD-70	-	-	PD	24	pigd	no	11	2K	3	0.0630394	526.012	10520.2	2882	3.65032	1	3103.86	1.34719	3100.8	1626.7	1207.48	3.08188	1475	14288	9.62447e+06	91002433	1.21794	1508.8	1008.8	828.279	2.91818	573	8921	4.68309e+06	44280113	1.37967	1842.39	1096.39	794.679	2.90019	553	13037	5.71853e+06	54070568	-0.163704	-0.181689
PD-70	-	-	PD	24	pigd	no	12	2L	3	0.0714545	1046.39	20927.9	3638	5.75257	1	3672.96	1.34719	3988.32	2514.22	1866.28	3.27098	2007	23870	1.46489e+07	138510456	1.21794	2348.86	1848.86	1518.02	3.18128	980	15419	8.62726e+06	81573523	1.37967	3147.03	2401.03	1740.3	3.24062	1282	20724	1.15589e+07	109293224	-0.0896986	-0.030353
PD-70	-	-	PD	24	pigd	no	13	2M	3	0.0188571	1510.7	30214.1	3369	8.96826	1	3457.84	1.34719	4157.19	2683.09	1991.63	3.29921	2008	17373	1.43749e+07	135919413	1.21794	2517.13	2017.13	1656.18	3.21911	923	11682	8.70384e+06	82297596	1.37967	3548.79	2802.79	2031.5	3.30782	1151	16322	1.22712e+07	116027814	-0.0801002	0.00860851
PD-70	-	-	PD	24	pigd	no	14	2N	3	0.00751734	1207.78	24155.5	3190	7.57227	1	3397.66	1.34719	4900.61	3426.51	2543.46	3.40542	2118	19262	1.66506e+07	157437071	1.21794	3223.93	2723.93	2236.51	3.34957	1063	14723	1.09538e+07	103572132	1.37967	5058.16	4312.16	3125.5	3.49492	1506	26238	1.71859e+07	162498352	-0.0558541	0.0894954
PD-70	-	-	PD	24	pigd	no	15	2O	3	0.00978866	1140.73	22814.6	2991	7.62777	1	4194.46	1.34719	4234.06	2759.96	2048.68	3.31147	2278	13548	1.77596e+07	167922640	1.21794	2639.03	2139.03	1756.26	3.24459	1186	8393	1.10693e+07	104663781	1.37967	4129.45	3383.45	2452.37	3.38959	1635	14005	1.73208e+07	163774080	-0.0668845	0.0781111
PD-70	-	-	PD	24	pigd	no	16	2P	4	0.0949714	655.752	13115	4368	3.00253	1	2992.6	1.34719	5088.56	3614.46	2682.97	3.42862	2700	19158	1.5228e+07	143985935	1.21794	3506.08	3006.08	2468.16	3.39237	1547	14952	1.04923e+07	99208031	1.37967	5557.55	4811.55	3487.47	3.54251	2400	31750	1.66315e+07	157256475	-0.0362416	0.113895
PD-70	-	-	PD	24	pigd	no	17	2Q	4	0.451421	825.765	16515.3	3289	5.02138	1	3409.72	1.34719	3922.08	2447.98	1817.11	3.25938	2179	13130	1.33732e+07	126447940	1.21794	2438.11	1938.11	1591.3	3.20175	890	15021	8.31329e+06	78604772	1.37967	3740.91	2994.91	2170.75	3.33661	1252	28215	1.27555e+07	120607091	-0.0576279	0.0772292
PD-70	-	-	PD	24	pigd	no	18	2R	4	0.0340121	433.163	8663.25	2478	3.49607	1	2521.65	1.34719	3358.45	1884.35	1398.73	3.14573	1780	18586	8.46884e+06	80075629	1.21794	2094.73	1594.73	1309.36	3.11706	807	12158	5.28217e+06	49944642	1.37967	2947.84	2201.84	1595.92	3.20301	983	21465	7.43343e+06	70285451	-0.0286739	0.0572771
PD-70	-	-	PD	24	pigd	no	19	2S	4	0.00218168	349.029	6980.59	2693	2.59212	1	4321.38	1.34719	3847.84	2373.74	1761.99	3.246	1707	13682	1.66279e+07	157222570	1.21794	2087.66	1587.66	1303.56	3.11513	612	10878	9.02157e+06	85301816	1.37967	3048.6	2302.6	1668.95	3.22244	752	22608	1.31741e+07	124565674	-0.130873	-0.0235614
Control-1	-	-	control	-	-	no	1	12A	9	0.0200867	946.223	18924.5	2967	6.37831	3	3526.02	1.11203	6312.22	5047.12	4538.67	3.65693	2692	18917	2.2257e+07	210424226	1.25748	5294.98	4884.98	3884.74	3.58936	1374	22515	1.86702e+07	176513330	1.81509	12052.7	11577.2	6378.32	3.80471	2270	65502	4.24982e+07	401790115	-0.0675662	0.147778
Control-1	-	-	control	-	-	no	2	12B	9	-0.00442283	2212.47	44249.4	3777	11.7155	3	3825.99	1.11203	8558.76	7293.66	6558.89	3.81683	4245	20101	3.27457e+07	309587526	1.25748	7485.66	7075.66	5626.87	3.75027	2647	27991	2.86401e+07	270771310	1.81509	17804.9	17329.4	9547.41	3.97989	5440	65535	6.81215e+07	644040021	-0.0665635	0.163055
Control-1	-	-	control	-	-	no	3	12C	9	0.0568259	2297.92	45958.4	4741	9.69382	3	4986.95	1.11203	7582.79	6317.69	5681.23	3.75444	3821	22426	3.78149e+07	357513190	1.25748	6778.18	6368.18	5064.25	3.70452	2143	34866	3.38024e+07	319577573	1.81509	17542.8	17067.3	9403.02	3.97327	4670	65535	8.74852e+07	827109766	-0.0499276	0.218824
Control-1	-	-	control	-	-	no	4	12D	9	0.0246363	1731.51	34630.2	4370	7.92453	3	4137.6	1.11203	5825.58	4560.48	4101.05	3.6129	2239	18923	2.41039e+07	227885082	1.25748	4040.25	3630.25	2886.93	3.46044	1040	19296	1.67169e+07	158046425	1.81509	9720.8	9245.3	5093.57	3.70702	1818	61330	4.02208e+07	380258339	-0.152459	0.0941271
Control-1	-	-	control	-	-	no	5	12E	9	0.0186723	3200.61	64012.2	7351	8.70796	3	6949.34	1.11203	6173.1	4908	4413.56	3.64479	2915	29000	4.2899e+07	405578877	1.25748	4124.15	3714.15	2953.65	3.47036	1191	28145	2.86601e+07	270961027	1.81509	9815.11	9339.61	5145.53	3.71143	2054	65535	6.82085e+07	644862840	-0.17443	0.066641
Control-1	-	-	control	-	-	no	6	12F	10	0.019322	1880.19	37603.7	6649	5.65555	3	5695.83	1.11203	4957.21	3692.11	3320.16	3.52116	2106	20702	2.82354e+07	266945535	1.25748	3528.71	3118.71	2480.13	3.39448	720	25043	2.00989e+07	190021126	1.81509	8429.52	7954.02	4382.16	3.64169	1141	65535	4.80131e+07	453929453	-0.126684	0.120529
Control-1	-	-	control	-	-	no	7	12G	10	0.0253543	2718.11	54362.2	4702	11.5615	3	4729.71	1.11203	9060.67	7795.57	7010.23	3.84573	4477	32484	4.28543e+07	405156704	1.25748	7843.98	7433.98	5911.82	3.77172	2668	41770	3.70998e+07	350751562	1.81509	19331	18855.5	10388.2	4.01654	4819	65535	9.14299e+07	864404001	-0.0740109	0.170807
Control-1	-	-	control	-	-	no	8	12H	10	0.0557117	3187.12	63742.4	8714	7.31494	3	8264.61	1.11203	8925.24	7660.14	6888.44	3.83812	3950	20338	7.37636e+07	697382152	1.25748	6847.06	6437.06	5119.03	3.70919	2167	21897	5.65883e+07	535001806	1.81509	16991.3	16515.8	9099.14	3.959	3412	62943	1.40426e+08	1327630874	-0.128934	0.120879
Control-1	-	-	control	-	-	no	9	12J	10	0.000522083	1733.73	34674.6	3007	11.5313	3	3315.43	1.11203	10268	9002.94	8095.97	3.90827	6280	17928	3.40429e+07	321851587	1.25748	9888.02	9478.02	7537.33	3.87722	4083	21681	3.2783e+07	309939952	1.81509	27344.9	26869.4	14803.3	4.17036	9733	65535	9.06601e+07	857125738	-0.0310514	0.26209
Control-1	-	-	control	-	-	no	10	12K	10	0.0229172	1923.91	38478.2	3512	10.9562	3	3965.82	1.11203	6783.38	5518.28	4962.36	3.69569	3859	20450	2.69017e+07	254336164	1.25748	6319.25	5909.25	4699.29	3.67203	2353	26236	2.5061e+07	236933875	1.81509	15230.2	14754.7	8128.92	3.91003	4999	61766	6.04004e+07	571042751	-0.0236566	0.214344
Control-1	-	-	control	-	-	no	11	12L	11	0.0195904	2370.24	47404.8	3643	13.0126	3	3972.17	1.11203	6779.31	5514.21	4958.7	3.69537	3343	23175	2.69286e+07	254590145	1.25748	6055.25	5645.25	4489.35	3.65218	2038	31247	2.40525e+07	227398905	1.81509	14687.4	14211.9	7829.85	3.89375	4286	65535	5.83408e+07	551570448	-0.0431847	0.198385
Control-1	-	-	control	-	-	no	12	12O	11	0.022275	1518.12	30362.4	2247	13.5124	3	2240.78	1.11203	7048.14	5783.04	5200.45	3.71604	3021	22054	1.57934e+07	149314881	1.25748	6099.06	5689.06	4524.18	3.65554	1808	23020	1.36667e+07	129208505	1.81509	15375.5	14900	8208.96	3.91429	3271	60541	3.44532e+07	325730313	-0.060501	0.198247
Control-1	-	-	control	-	-	no	13	12Q	11	0.023182	4610.92	92218.4	4635	19.8961	3	4861.92	1.11203	7571.79	6306.69	5671.34	3.75369	3245	26019	3.68134e+07	348044710	1.25748	6964.62	6554.62	5212.52	3.71705	2272	36547	3.38615e+07	320135871	1.81509	17371.5	16896	9308.63	3.96889	5420	65535	8.4459e+07	798499554	-0.0366383	0.2152
Control-1	-	-	control	-	-	no	14	12R	11	0.0358277	1739.25	34785.1	5217	6.66764	3	5181.46	1.11203	5538.62	4273.52	3843	3.58467	2545	24868	2.86981e+07	271320381	1.25748	3837.78	3427.78	2725.92	3.43551	1301	24722	1.98853e+07	188001198	1.81509	8350.72	7875.22	4338.75	3.63736	2281	55784	4.3269e+07	409076920	-0.149158	0.0526938
Control-1	-	-	control	-	-	no	15	12S	11	0.061061	1965.39	39307.7	2477	15.8691	3	2490.93	1.11203	8451.26	7186.16	6462.22	3.81038	4723	24426	2.10515e+07	199027162	1.25748	8152.45	7742.45	6157.13	3.78938	3525	27368	2.03072e+07	191990123	1.81509	21025.9	20550.4	11322	4.05392	9111	65535	5.23741e+07	495159988	-0.0210035	0.24354
Control-1	-	-	control	-	-	no	16	12T	12	-0.00648322	802.996	16059.9	2407	6.67217	3	2867.27	1.11203	5720.91	4455.81	4006.93	3.60281	3068	19194	1.64034e+07	155082500	1.25748	4381.47	3971.47	3158.28	3.49945	1347	19420	1.25629e+07	118772791	1.81509	10091.8	9616.28	5297.96	3.72411	2457	49116	2.89359e+07	273567965	-0.103361	0.121297
Control-1	-	-	control	-	-	no	17	12U	12	-0.0263232	1826.46	36529.2	3527	10.357	3	3156.77	1.11203	7747.81	6482.71	5829.63	3.76564	4020	22631	2.44581e+07	231233403	1.25748	7554.74	7144.74	5681.81	3.75449	2453	29022	2.38486e+07	225471362	1.81509	17715	17239.5	9497.85	3.97763	5262	65535	5.59221e+07	528703451	-0.0111547	0.211984
Control-1	-	-	control	-	-	no	18	12V	12	0.0433711	1161.45	23228.9	4910	4.73094	3	4586.6	1.11203	4251.52	2986.42	2685.57	3.42904	2184	21136	1.95e+07	184358814	1.25748	2570.83	2160.83	1718.38	3.23512	737	20403	1.17914e+07	111478850	1.81509	6362.3	5886.8	3243.25	3.51098	1471	57006	2.91813e+07	275888409	-0.193916	0.0819445
Control-1	-	-	control	-	-	no	19	12W	12	0.011674	1752.7	35054	3639	9.63287	3	3392.32	1.11203	10411	9145.86	8224.49	3.91511	3643	26037	3.53173e+07	333900176	1.25748	10441	10031	7977.08	3.90184	2554	33313	3.54193e+07	334863840	1.81509	25791.3	25315.8	13947.4	4.14449	6027	65535	8.74924e+07	827178281	-0.0132648	0.229384
Control-1	-	-	control	-	-	no	20	12Z	12	0.0379566	1060.81	21216.2	4303	4.93057	3	4067.47	1.11203	4542.04	3276.94	2946.81	3.46935	2131	17095	1.84746e+07	174664040	1.25748	2882.7	2472.7	1966.39	3.29367	864	13963	1.17253e+07	110854086	1.81509	7256.37	6780.87	3735.83	3.57239	1613	44103	2.95151e+07	279043702	-0.175682	0.103034
Control-1	-	-	control	-	-	no	21	12AE	12	0.0636456	1072.7	21454	4738	4.52807	3	3297.55	1.11203	4392.61	3127.51	2812.44	3.44908	2131	19436	1.44849e+07	136943974	1.25748	2671.64	2261.64	1798.56	3.25492	730	12925	8.80989e+06	83291168	1.81509	6599.63	6124.13	3374	3.52815	1493	33430	2.17626e+07	205750011	-0.194159	0.0790623
Control-2	-	-	control	-	-	no	1	6F	5	0.0721264	1790.06	35801.1	5279	6.7818	2	3842.31	1	12321.9	10952.3	10952.3	4.03951	6030	21974	4.73447e+07	447656077	1	13028.7	12573.7	12573.7	4.09946	6806	29868	5.00605e+07	473334101	1	19336	18725.2	18725.2	4.27243	8201	48245	7.4295e+07	702477191	0.0599575	0.23292
Control-2	-	-	control	-	-	no	2	6I	6	0.00891181	1468.63	29372.6	3998	7.34683	2	3137.2	1	11449.6	10080	10080	4.00346	6307	31429	3.59196e+07	339628516	1	9507.68	9052.68	9052.68	3.95678	4310	28770	2.98275e+07	282026311	1	16350.7	15739.9	15739.9	4.197	7408	54275	5.12954e+07	485010073	-0.0466819	0.193542
Control-2	-	-	control	-	-	no	3	6J	6	0.0631441	931.338	18626.8	5860	3.17863	2	6694.59	1	4998.42	3628.82	3628.82	3.55977	3332	20075	3.34624e+07	316395114	1	3325.89	2870.89	2870.89	3.45802	1726	16432	2.22655e+07	210525628	1	5155.97	4545.17	4545.17	3.65755	2500	30328	3.45171e+07	326367907	-0.101749	0.0977848
Control-2	-	-	control	-	-	no	4	6K	6	0.0590677	2112.11	42242.2	4121	10.2505	2	4261.02	1	9735.68	8366.08	8366.08	3.92252	5924	26402	4.14839e+07	392240801	1	7558.51	7103.51	7103.51	3.85147	3505	21810	3.2207e+07	304524905	1	13992.5	13381.7	13381.7	4.12651	6805	41293	5.96223e+07	563743347	-0.0710489	0.203989
Control-2	-	-	control	-	-	no	5	6L	7	0.0449513	2383.1	47662	4906	9.71504	2	4937.9	1	13113.9	11744.3	11744.3	4.06983	8197	39443	6.47549e+07	612273271	1	11145.1	10690.1	10690.1	4.02898	6280	42509	5.50334e+07	520354441	1	18984.6	18373.8	18373.8	4.2642	10329	65535	9.37437e+07	886369875	-0.0408433	0.194372
Control-2	-	-	control	-	-	no	6	6M	7	0.0336193	1098.44	21968.8	6001	3.66086	2	6630.71	1	5462.94	4093.34	4093.34	3.61208	3571	16528	3.62232e+07	342499342	1	3564.63	3109.63	3109.63	3.49271	1882	12529	2.3636e+07	223484393	1	5893.66	5282.86	5282.86	3.72287	2803	26223	3.90792e+07	369502873	-0.11937	0.110791
Control-2	-	-	control	-	-	no	7	6N	7	-0.0245669	3472.77	69455.4	7261	9.56555	2	7563.74	1	13205.8	11836.2	11836.2	4.07321	7790	31272	9.98854e+07	944440569	1	11000.1	10545.1	10545.1	4.02305	5580	38099	8.32022e+07	786697467	1	18628.5	18017.7	18017.7	4.2557	9808	59424	1.40901e+08	1332251014	-0.0501604	0.182485
Control-2	-	-	control	-	-	no	8	6O	7	0.0221567	80.6158	1612.32	5175	0.311559	2	5344.44	1	11856.8	10487.2	10487.2	4.02066	5969	29845	6.3368e+07	599160015	1	9917.89	9462.89	9462.89	3.97602	4386	31602	5.30056e+07	501180781	1	17420.7	16809.9	16809.9	4.22557	7319	53800	9.3104e+07	880320901	-0.044636	0.204906
Control-2	-	-	control	-	-	no	9	6P	7	-0.00122698	1513.98	30279.6	6306	4.80171	2	6243.1	1	6549.72	5180.12	5180.12	3.71434	3792	18832	4.08905e+07	386629756	1	5105.1	4650.1	4650.1	3.66746	2768	21294	3.18717e+07	301354376	1	8689.53	8078.73	8078.73	3.90734	4410	45776	5.42496e+07	512942709	-0.0468767	0.193003
Control-2	-	-	control	-	-	no	10	6Q	8	0.0250018	2228.48	44569.5	4974	8.9605	2	4962.43	1	10751.4	9381.77	9381.77	3.97228	6400	27326	5.3353e+07	504465149	1	8677.09	8222.09	8222.09	3.91498	4328	30972	4.30595e+07	407137896	1	15197	14586.2	14586.2	4.16394	7318	58262	7.54141e+07	713058559	-0.0573025	0.191657
Control-2	-	-	control	-	-	no	11	6R	8	0.0372969	987.341	19746.8	5774	3.41996	2	7117.95	1	5863.05	4493.45	4493.45	3.65258	3403	19941	4.17329e+07	394594957	1	4236.47	3781.47	3781.47	3.57766	1976	18727	3.0155e+07	285122663	1	6775.03	6164.23	6164.23	3.78988	2576	39093	4.82243e+07	455972849	-0.0749196	0.137299
Control-2	-	-	control	-	-	no	12	6T	8	0.03	2368.39	47367.8	6334	7.47834	2	6931.71	1	10746.6	9376.98	9376.98	3.97206	6461	37569	7.44922e+07	704341475	1	8124.52	7669.52	7669.52	3.88477	4234	33301	5.63169e+07	532489520	1	15918.5	15307.7	15307.7	4.18491	8088	65535	1.10343e+08	1043316858	-0.0872944	0.212848
Control-2	-	-	control	-	-	no	13	6U	8	0.0445143	633.287	12665.7	5596	2.26336	2	6597.08	1	5235.46	3865.86	3865.86	3.58725	2969	21682	3.45388e+07	326572470	1	3424.23	2969.23	2969.23	3.47264	1648	21782	2.25899e+07	213593242	1	5560.61	4949.81	4949.81	3.69459	2552	49414	3.66838e+07	346854065	-0.114602	0.107342
Control-2	-	-	control	-	-	no	14	6V	8	0.0131226	578.49	11569.8	6378	1.81402	2	8991.84	1	5148.98	3779.38	3779.38	3.57742	3208	21573	4.62987e+07	437765921	1	3014.63	2559.63	2559.63	3.40818	1567	15730	2.7107e+07	256303686	1	4378.26	3767.46	3767.46	3.57605	1944	28884	3.93686e+07	372239996	-0.169243	-0.00137099
Control-2	-	-	control	-	-	no	15	6W	6	0.019939	1182.92	23658.4	6018	3.93128	2	8081.12	1	7453.45	6083.85	6083.85	3.78418	3459	26659	6.02323e+07	569510576	1	5976.1	5521.1	5521.1	3.74203	2394	30076	4.82936e+07	456627598	1	10746.1	10135.3	10135.3	4.00584	4223	54730	8.68404e+07	821097419	-0.042153	0.221657
Control-2	-	-	control	-	-	no	16	6X	6	0.0597591	269.689	5393.77	3093	1.74386	2	4492.43	1	5275.88	3906.28	3906.28	3.59176	3417	19917	2.37015e+07	224103369	1	3371.16	2916.16	2916.16	3.46481	1804	28668	1.51447e+07	143196728	1	4917.3	4306.5	4306.5	3.63412	2570	53788	2.20906e+07	208872246	-0.126952	0.0423617
Control-3	-	-	control	-	-	no	1	5A	5	0.0689438	1388.31	27766.2	4586	6.05456	2	4058.19	1	5696.92	4327.32	4327.32	3.63622	2425	31735	2.31192e+07	218625162	1	3841.63	3386.63	3386.63	3.52977	1434	22035	1.559e+07	147426251	1	6146.54	5535.74	5535.74	3.74318	2263	47093	2.49438e+07	235879753	-0.106452	0.106957
Control-3	-	-	control	-	-	no	2	5C	5	0.09871	367.172	7343.44	1988	3.69388	2	2545.67	1	5561.49	4191.89	4191.89	3.62241	2494	26197	1.41577e+07	133881835	1	3612.12	3157.12	3157.12	3.49929	1284	26654	9.19529e+06	86954620	1	5496.85	4886.05	4886.05	3.68896	2057	51153	1.39932e+07	132325608	-0.123119	0.0665473
Control-3	-	-	control	-	-	no	3	5E	5	0.0960692	923.388	18467.8	3371	5.47842	2	3179.42	1	5939.43	4569.83	4569.83	3.6599	2607	30308	1.8884e+07	178574973	1	4399.59	3944.59	3944.59	3.596	1944	26847	1.39882e+07	132278073	1	7588.15	6977.35	6977.35	3.84369	2775	44697	2.41259e+07	228145175	-0.0638984	0.18379
Control-3	-	-	control	-	-	no	4	5G	5	0.0831693	1845.48	36909.7	4802	7.68631	2	4949.43	1	6552.7	5183.1	5183.1	3.71459	3512	31063	3.24321e+07	306692403	1	5261.45	4806.45	4806.45	3.68182	2464	24681	2.60412e+07	246256790	1	9292.57	8681.77	8681.77	3.93861	3912	44627	4.5993e+07	434929527	-0.032765	0.224019
Control-3	-	-	control	-	-	no	5	5H	6	0.043873	2727.77	54555.5	4899	11.136	2	5089.13	1	8275.66	6906.06	6906.06	3.83923	4018	48280	4.21159e+07	398266017	1	5875.26	5420.26	5420.26	3.73402	2465	34683	2.98999e+07	282746715	1	11656	11045.2	11045.2	4.04317	4821	65535	5.9319e+07	560945893	-0.10521	0.203944
Control-3	-	-	control	-	-	no	6	5I	6	0.047125	1534.01	30680.2	2535	12.1026	2	3204.7	1	8560.85	7191.25	7191.25	3.8568	4555	32371	2.74349e+07	259436590	1	5605.29	5150.29	5150.29	3.71183	2878	21429	1.79633e+07	169868362	1	9610.85	9000.05	9000.05	3.95425	4125	43692	3.07999e+07	291256867	-0.144973	0.0974406
Control-3	-	-	control	-	-	no	7	5J	6	0.0741018	2549.41	50988.1	3598	14.1712	2	3927.7	1	8314.18	6944.58	6944.58	3.84165	4923	33027	3.26556e+07	308805258	1	5454.43	4999.43	4999.43	3.69892	2961	20618	2.14233e+07	202588408	1	9543.85	8933.05	8933.05	3.951	5023	36716	3.74853e+07	354477602	-0.142726	0.109354
Control-3	-	-	control	-	-	no	8	5K	6	0.0908184	2331.96	46639.1	4072	11.4536	2	3965.13	1	8823.55	7453.95	7453.95	3.87239	4370	39580	3.49865e+07	330847933	1	5691.44	5236.44	5236.44	3.71904	2512	23673	2.25673e+07	213406273	1	10532.6	9921.82	9921.82	3.99659	4530	48533	4.17632e+07	394930999	-0.15335	0.124205
Control-3	-	-	control	-	-	no	9	5L	6	0.115235	1087.64	21752.9	3479	6.25263	2	3323.66	1	6420.04	5050.44	5050.44	3.70333	3228	28730	2.1338e+07	201781757	1	4384.83	3929.83	3929.83	3.59437	1868	18384	1.45737e+07	137815295	1	8149.32	7538.52	7538.52	3.87729	2923	38841	2.70856e+07	256133247	-0.108955	0.173957
Control-3	-	-	control	-	-	no	10	5M	7	0.0355198	1117.01	22340.2	2983	7.48917	2	2640.21	1	5724.13	4354.53	4354.53	3.63894	3135	17462	1.51129e+07	142914444	1	3951.65	3496.65	3496.65	3.54365	1928	10235	1.04332e+07	98660780	1	6423.84	5813.04	5813.04	3.7644	2873	18895	1.69603e+07	160383972	-0.0952899	0.125461
Control-3	-	-	control	-	-	no	11	5O	7	0.0141046	2790.52	55810.3	4578	12.191	2	5672.33	1	7342.86	5973.26	5973.26	3.77621	3463	34115	4.16511e+07	393871109	1	4329.04	3874.04	3874.04	3.58816	1787	21846	2.45557e+07	232209792	1	7893.8	7283	7283	3.86231	2692	47332	4.47762e+07	423423253	-0.188047	0.0860986
Control-3	-	-	control	-	-	no	12	5P	7	0.00197257	758.892	15177.8	3219	4.71508	2	3817.61	1	5509.33	4139.73	4139.73	3.61697	2621	26742	2.10325e+07	198892164	1	4296.21	3841.21	3841.21	3.58447	1795	18207	1.64013e+07	155097562	1	7082.81	6472.01	6472.01	3.81104	2471	33357	2.70394e+07	255696525	-0.0325033	0.194068
Control-3	-	-	control	-	-	no	13	5Q	7	0.0929237	507.827	10156.5	2206	4.60405	2	2937.68	1	6318.62	4949.02	4949.02	3.69452	2973	26961	1.85621e+07	175531208	1	5088.52	4633.52	4633.52	3.66591	2246	20973	1.49484e+07	141359018	1	8419.14	7808.34	7808.34	3.89256	3302	38735	2.47328e+07	233883802	-0.0286082	0.19804
Control-3	-	-	control	-	-	no	14	5S	7	0.0382714	942.477	18849.5	3315	5.68613	2	3509.67	1	5889.56	4519.96	4519.96	3.65513	2613	32535	2.06704e+07	195468592	1	4403.29	3948.29	3948.29	3.59641	1395	25258	1.54541e+07	146140665	1	7676.26	7065.46	7065.46	3.84914	2167	58188	2.69412e+07	254767438	-0.058726	0.194006
Control-3	-	-	control	-	-	no	15	5V	8	0.0528078	673.287	13465.7	2709	4.97075	2	2604.68	1	5576.75	4207.15	4207.15	3.62399	2561	26374	1.45257e+07	137361016	1	3192.54	2737.54	2737.54	3.43736	1303	13643	8.31554e+06	78635399	1	5180.2	4569.4	4569.4	3.65986	2088	26829	1.34928e+07	127593451	-0.186628	0.0358706
Control-3	-	-	control	-	-	no	16	5W	8	0.0711034	1797.46	35949.2	5637	6.37737	2	6625.97	1	9231.28	7861.68	7861.68	3.89552	3376	56587	6.11661e+07	578413538	1	6562.54	6107.54	6107.54	3.78587	1869	49186	4.34831e+07	411195411	1	11425.4	10814.6	10814.6	4.03401	2898	65535	7.57041e+07	715890800	-0.109649	0.138494
Control-3	-	-	control	-	-	no	17	5X	8	0.103059	818.856	16377.1	3397	4.82105	2	3410.91	1	7428.79	6059.19	6059.19	3.78241	2820	46358	2.53389e+07	239615482	1	5158.65	4703.65	4703.65	3.67243	1460	37901	1.75957e+07	166392127	1	9853.08	9242.28	9242.28	3.96578	2440	65535	3.36079e+07	317811073	-0.10998	0.183365
Control-3	-	-	control	-	-	no	18	5Y	8	0.0413549	2825.34	56506.8	6398	8.83194	2	6937.63	1	6039.21	4669.61	4669.61	3.66928	3286	37315	4.18978e+07	396256463	1	4251.3	3796.3	3796.3	3.57936	2039	26218	2.94939e+07	278944878	1	6995.08	6384.28	6384.28	3.80511	3062	48096	4.85292e+07	458975029	-0.0899196	0.135832
Control-3	-	-	control	-	-	no	19	5Z	5	-0.00295655	2400.1	48001.9	3949	12.1555	2	4608.41	1	7544.88	6175.28	6175.28	3.79066	3805	37218	3.47699e+07	328843502	1	4793.36	4338.36	4338.36	3.63733	2211	22695	2.20898e+07	208918748	1	8064.62	7453.82	7453.82	3.87238	3379	44244	3.71651e+07	351496499	-0.153331	0.0817224
Control-3	-	-	control	-	-	no	20	5AE	5	0.0110401	3053.85	61076.9	5070	12.0467	2	5380.27	1	7360.93	5991.33	5991.33	3.77752	3170	54836	3.96038e+07	374560730	1	5026.13	4571.13	4571.13	3.66002	1667	47591	2.70419e+07	255754595	1	8611.42	8000.62	8000.62	3.90312	2751	65436	4.63318e+07	438191855	-0.117499	0.1256
Control-4	-	-	control	-	-	no	1	4A	1	0.0335982	2957.46	59149.2	3583	16.5083	1	4085.42	1.34719	6580.49	5106.39	3790.41	3.57869	3302	29409	2.68841e+07	254191194	1.21794	4355.79	3855.79	3165.83	3.50049	1991	17351	1.77952e+07	168255501	1.37967	8169.66	7423.66	5380.75	3.73084	2928	40389	3.33765e+07	315577540	-0.0781992	0.152157
Control-4	-	-	control	-	-	no	2	4B	1	0.0349745	2602.36	52047.2	2404	21.6503	1	2676.12	1.34719	7156.24	5682.15	4217.78	3.62508	3458	40471	1.9151e+07	181074469	1.21794	5058.07	4558.07	3742.44	3.57315	2180	35175	1.3536e+07	127984392	1.37967	10154.9	9408.87	6819.66	3.83376	3573	65535	2.71757e+07	256948602	-0.0519297	0.208678
Control-4	-	-	control	-	-	no	3	4C	1	0.0336391	3019.87	60397.4	3959	15.2557	1	4740.94	1.34719	7229.53	5755.43	4272.18	3.63065	2866	38695	3.42747e+07	324070774	1.21794	4732.78	4232.78	3475.35	3.541	1628	29591	2.24378e+07	212151530	1.37967	9725.3	8979.3	6508.3	3.81347	2590	65411	4.6107e+07	435946307	-0.0896505	0.182818
Control-4	-	-	control	-	-	no	4	4D	1	0.0385911	3015.23	60304.6	4214	14.3105	1	4919.15	1.34719	6865.66	5391.57	4002.09	3.60229	3109	37760	3.37732e+07	319328951	1.21794	5543.52	5043.52	4141.02	3.61711	2044	37520	2.72694e+07	257834595	1.37967	10885.1	10139.1	7348.91	3.86622	3099	65535	5.35452e+07	506274903	0.0148202	0.263936
Control-4	-	-	control	-	-	no	5	4I	2	-0.0644934	2083.35	41667.1	4545	9.16767	1	5350.98	1.34719	5941.79	4467.69	3316.31	3.52065	3109	22810	3.17944e+07	300618730	1.21794	3637.59	3137.59	2576.14	3.41097	1527	16696	1.94646e+07	184040033	1.37967	7591.44	6845.44	4961.65	3.69563	2586	44808	4.06216e+07	384081324	-0.109686	0.174972
Control-4	-	-	control	-	-	no	6	4J	2	-0.00569113	1825.66	36513.2	3634	10.0477	1	4270.4	1.34719	6237.91	4763.81	3536.12	3.54853	3161	26116	2.66384e+07	251868220	1.21794	3669.81	3169.81	2602.59	3.41541	1714	16251	1.56715e+07	148175813	1.37967	6926.31	6180.31	4479.56	3.65124	2592	37289	2.95781e+07	279663495	-0.13312	0.102708
Control-4	-	-	control	-	-	no	7	4K	3	-0.0228683	1041.18	20823.5	2361	8.81978	1	3045.34	1.34719	4345.27	2871.17	2131.23	3.32863	2870	23645	1.32328e+07	125117638	1.21794	2493.89	1993.89	1637.1	3.21408	1435	9698	7.59476e+06	71809188	1.37967	4549.15	3803.15	2756.57	3.44037	2006	21507	1.38537e+07	130988205	-0.114555	0.111738
Control-4	-	-	control	-	-	no	8	4L	3	-0.0415568	705.005	14100.1	2191	6.43547	1	3019.11	1.34719	5730.59	4256.49	3159.54	3.49962	2435	22629	1.73013e+07	163585319	1.21794	3473.63	2973.63	2441.52	3.38766	1304	17317	1.04873e+07	99158166	1.37967	6705.71	5959.71	4319.67	3.63545	1742	41408	2.02453e+07	191421298	-0.111963	0.135827
Control-4	-	-	control	-	-	no	9	4M	3	0.0400193	820.216	16404.3	2222	7.38268	1	2885.22	1.34719	7436.19	5962.09	4425.59	3.64597	4056	48199	2.1455e+07	202859332	1.21794	4843.9	4343.9	3566.59	3.55225	2330	33353	1.39757e+07	132141471	1.37967	9222.77	8476.77	6144.06	3.78846	4123	65535	2.66097e+07	251597152	-0.0937179	0.142485
Control-4	-	-	control	-	-	no	10	4N	3	0.0717233	1444.07	28881.3	4014	7.19515	1	5471.55	1.34719	9480.2	8006.1	5942.82	3.77399	4561	34052	5.18714e+07	490448455	1.21794	6505.87	6005.87	4931.16	3.69295	2593	27469	3.55972e+07	336574722	1.37967	13936.3	13190.3	9560.48	3.98048	5289	65196	7.62531e+07	720980227	-0.0810434	0.206487
Control-4	-	-	control	-	-	no	11	4O	3	0.0260776	805.542	16110.8	2936	5.48734	1	3640.16	1.34719	5437.6	3963.5	2942.05	3.46865	2870	29138	1.97937e+07	187151226	1.21794	3545.73	3045.73	2500.72	3.39807	1726	18161	1.2907e+07	122037034	1.37967	6737.02	5991.02	4342.36	3.63773	2656	44920	2.45238e+07	231874781	-0.0705853	0.169075
Control-4	-	-	control	-	-	no	12	4P	4	0.0116152	848.59	16971.8	2767	6.13365	1	3593.51	1.34719	5473.46	3999.36	2968.68	3.47256	2647	21850	1.9669e+07	185971861	1.21794	3533.79	3033.79	2490.92	3.39636	1428	13515	1.26987e+07	120067698	1.37967	6815.2	6069.2	4399.03	3.64336	2094	32498	2.44905e+07	231560206	-0.0762035	0.170794
Control-4	-	-	control	-	-	no	13	4Q	4	0.0394893	820.179	16403.6	2052	7.99395	1	2738.52	1.34719	5467.57	3993.47	2964.3	3.47192	2593	19328	1.49731e+07	141571843	1.21794	2932.67	2432.67	1997.36	3.30046	1152	10602	8.03118e+06	75935530	1.37967	4993.16	4247.16	3078.39	3.48832	1555	25666	1.36739e+07	129287871	-0.171467	0.0164009
Control-4	-	-	control	-	-	no	14	4R	4	0.0628852	1013.35	20267.1	3243	6.24948	1	4211.06	1.34719	7911.26	6437.16	4778.22	3.67927	3739	37821	3.33148e+07	314994594	1.21794	5147.19	4647.19	3815.61	3.58156	2283	27402	2.16752e+07	204940693	1.37967	11224.5	10478.5	7594.92	3.88052	4207	62648	4.7267e+07	446913624	-0.0977019	0.201257
Control-4	-	-	control	-	-	no	15	4S	4	-0.0165342	925.416	18508.3	3613	5.1227	1	5422.48	1.34719	6056.11	4582.01	3401.17	3.53163	1939	21490	3.28391e+07	310496954	1.21794	3972.53	3472.53	2851.15	3.45502	842	21442	2.1541e+07	203671746	1.37967	8373.51	7627.51	5528.51	3.74261	1252	56784	4.54052e+07	429310012	-0.0766086	0.21098
Control-6	-	-	control	-	-	no	1	11A	9	0.086819	1755	35100.1	4801	7.31099	3	4012.94	1.11203	5263.58	3998.48	3595.67	3.55578	2462	34537	2.11225e+07	199721391	1.25748	4374.85	3964.85	3153.02	3.49873	1501	49727	1.7556e+07	165999197	1.81509	11227.2	10751.7	5923.51	3.77258	3112	65535	4.50542e+07	426005192	-0.0570537	0.216799
Control-6	-	-	control	-	-	no	2	11B	9	0.0582389	1399.86	27997.2	3179	8.80693	3	2996.07	1.11203	7145.09	5879.99	5287.63	3.72326	3428	31151	2.14071e+07	202413242	1.25748	6514.8	6104.8	4854.8	3.68617	2480	33480	1.95188e+07	184557676	1.81509	15132.1	14656.6	8074.86	3.90714	5744	65535	4.53368e+07	428677952	-0.0370902	0.183874
Control-6	-	-	control	-	-	no	3	11C	9	0.0683712	1166.24	23324.9	3928	5.9381	3	3344.22	1.11203	4940.12	3675.03	3304.8	3.51914	2078	21396	1.65209e+07	156211704	1.25748	4932.07	4522.07	3596.14	3.55584	1282	31390	1.64939e+07	155956936	1.81509	11679.4	11203.9	6172.62	3.79047	2689	65535	3.90585e+07	369313563	0.036692	0.271325
Control-6	-	-	control	-	-	no	4	11D	9	0.0820923	1440.17	28803.3	4488	6.41785	3	3293.67	1.11203	5961.88	4696.78	4223.62	3.62568	3027	20481	1.96365e+07	185670737	1.25748	5428.55	5018.55	3990.96	3.60108	1925	25846	1.78799e+07	169061200	1.81509	14101.5	13626	7507.03	3.87547	4249	65535	4.64456e+07	439161483	-0.0246069	0.249784
Control-6	-	-	control	-	-	no	5	11E	9	0.110621	1322.04	26440.9	3826	6.91084	3	3151.74	1.11203	5961.13	4696.03	4222.95	3.62562	2762	26728	1.8788e+07	177647681	1.25748	5214.11	4804.11	3820.43	3.58211	1983	33596	1.64335e+07	155385595	1.81509	12396.2	11920.7	6567.53	3.8174	3652	65535	3.90696e+07	369418439	-0.0435032	0.191786
Control-6	-	-	control	-	-	no	6	11G	10	0.0944005	2352.02	47040.3	6138	7.66379	3	5041.24	1.11203	5294.43	4029.33	3623.41	3.55912	2532	19606	2.66905e+07	252369419	1.25748	4133.61	3723.61	2961.17	3.47146	1398	28229	2.08385e+07	197036601	1.81509	11032	10556.5	5815.98	3.76462	2440	65535	5.56152e+07	525864232	-0.0876535	0.205506
Control-6	-	-	control	-	-	no	7	11H	10	0.0728548	1986.66	39733.3	4591	8.6546	3	4077.03	1.11203	5594.52	4329.42	3893.27	3.59031	2515	27727	2.2809e+07	215668697	1.25748	4396.76	3986.76	3170.44	3.50112	1320	35726	1.79257e+07	169495122	1.81509	11733.8	11258.3	6202.59	3.79257	3166	65535	4.7839e+07	452336719	-0.0891943	0.202259
Control-6	-	-	control	-	-	no	8	11I	10	0.065602	2022.78	40455.7	4293	9.42364	3	3756.9	1.11203	6470.39	5205.29	4680.9	3.67033	3099	19121	2.43086e+07	229847728	1.25748	5329.58	4919.58	3912.26	3.59243	2081	25209	2.00227e+07	189322600	1.81509	12761.1	12285.6	6768.57	3.8305	4381	57192	4.79421e+07	453311922	-0.0779021	0.160167
Control-6	-	-	control	-	-	no	9	11J	10	0.0635045	1693.01	33860.2	3763	8.99819	3	3632.95	1.11203	6266.12	5001.02	4497.21	3.65294	3038	21007	2.27645e+07	215247372	1.25748	4684.67	4274.67	3399.4	3.5314	1701	29938	1.70192e+07	160922957	1.81509	12272.4	11796.9	6499.33	3.81287	3401	65535	4.45849e+07	421568323	-0.121541	0.159925
Control-6	-	-	control	-	-	no	10	11L	10	0.101075	1377.51	27550.2	2468	11.163	3	2380.44	1.11203	8017.53	6752.43	6072.19	3.78335	3989	39813	1.90852e+07	180458664	1.25748	8461.98	8051.98	6403.28	3.8064	3579	38281	2.01432e+07	190462197	1.81509	19529	19053.5	10497.3	4.02108	7352	65535	4.64875e+07	439558423	0.0230574	0.237731
Control-6	-	-	control	-	-	no	11	11M	11	0.103705	1083.33	21666.5	3039	7.12949	3	2460.92	1.11203	5352.13	4087.03	3675.3	3.56529	2305	18621	1.31712e+07	124538661	1.25748	5387.6	4977.6	3958.4	3.59752	1505	38814	1.32585e+07	125364079	1.81509	12537.1	12061.6	6645.17	3.82251	3299	65535	3.08528e+07	291725756	0.0322276	0.257214
Control-6	-	-	control	-	-	no	12	11N	11	0.0835862	1989.02	39780.4	5009	7.94178	3	4864.2	1.11203	6215.35	4950.25	4451.56	3.64851	3119	27073	3.02327e+07	285862716	1.25748	5156.5	4746.5	3774.62	3.57687	2071	33265	2.50823e+07	237163052	1.81509	12388.8	11913.3	6563.47	3.81713	4637	65535	6.02616e+07	569797967	-0.0716385	0.168621
Control-6	-	-	control	-	-	no	13	11O	11	0.0832384	1674.33	33486.7	3519	9.51596	3	3250.95	1.11203	7910.16	6645.06	5975.62	3.77638	4010	28508	2.57155e+07	243150283	1.25748	6488.47	6078.47	4833.86	3.68429	2483	34880	2.10936e+07	199448954	1.81509	15013.2	14537.8	8009.37	3.9036	5789	65535	4.88073e+07	461492285	-0.0920895	0.127215
Control-6	-	-	control	-	-	no	14	11P	11	0.0849034	2021.85	40436.9	3514	11.5074	3	3016.79	1.11203	5899.96	4634.86	4167.94	3.61992	3439	19642	1.7799e+07	168296378	1.25748	4741.36	4331.36	3444.48	3.53712	2496	19359	1.43037e+07	135247330	1.81509	11759.3	11283.8	6216.67	3.79356	5917	44215	3.54755e+07	335434977	-0.0827972	0.173637
Control-6	-	-	control	-	-	no	15	11Q	11	0.047586	1406.75	28135.1	4209	6.6845	3	3802.8	1.11203	5919.72	4654.62	4185.71	3.62177	3060	26895	2.25115e+07	212855533	1.25748	4984.06	4574.06	3637.49	3.5608	2181	37441	1.89534e+07	179211824	1.81509	11503	11027.5	6075.46	3.78358	4664	65535	4.37437e+07	413614260	-0.0609677	0.16181
Control-6	-	-	control	-	-	no	16	11R	12	0.11205	1284.86	25697.2	2722	9.44054	3	2160.35	1.11203	8131.8	6866.69	6174.94	3.79063	3567	29041	1.75675e+07	166108183	1.25748	7351.83	6941.83	5520.44	3.74197	2978	38126	1.58825e+07	150175858	1.81509	19208.7	18733.2	10320.8	4.01371	7082	65535	4.14975e+07	392375183	-0.0486586	0.22308
Control-6	-	-	control	-	-	no	17	11S	12	0.0836698	1435.92	28718.4	3709	7.74289	3	3089.13	1.11203	9441.39	8176.29	7352.6	3.86644	3605	36650	2.91657e+07	275773518	1.25748	8541.56	8131.56	6466.57	3.81067	3121	45434	2.6386e+07	249490553	1.81509	20478.6	20003.1	11020.4	4.0422	5405	65535	6.32612e+07	598159748	-0.055767	0.175758
Control-6	-	-	control	-	-	no	18	11T	12	0.0793797	1538.22	30764.3	2793	11.0148	3	3274.53	1.11203	5194.1	3929	3533.19	3.54817	2542	25016	1.70082e+07	160819837	1.25748	4170.04	3760.04	2990.15	3.47569	1706	21791	1.36549e+07	129112769	1.81509	10559.1	10083.6	5555.44	3.74472	3661	63213	3.45762e+07	326931835	-0.0724748	0.196551
Control-6	-	-	control	-	-	no	19	11U	12	0.0908605	1244.71	24894.3	3432	7.25358	3	3087.34	1.11203	7656.38	6391.28	5747.41	3.75947	3613	24695	2.36378e+07	223505051	1.25748	6552.84	6142.84	4885.05	3.68887	2374	28069	2.02308e+07	191290558	1.81509	17710.4	17234.9	9495.35	3.97751	5148	65535	5.4678e+07	517003026	-0.0706033	0.218038
Control-6	-	-	control	-	-	no	20	11W	12	0.0473807	1785.16	35703.2	3317	10.7637	3	3302.45	1.11203	4476.31	3211.21	2887.7	3.46055	2114	26827	1.47828e+07	139777105	1.25748	3733.36	3323.36	2642.88	3.42208	1152	35281	1.23292e+07	116577897	1.81509	8714.97	8239.47	4539.42	3.657	2401	65535	2.87807e+07	272133588	-0.0384755	0.196448
Control-6	-	-	control	-	-	no	21	11X	11	0.0398575	1625.92	32518.4	2654	12.2526	3	2552.83	1.11203	5339.33	4074.23	3663.78	3.56393	2713	22844	1.36304e+07	128880644	1.25748	4586.18	4176.18	3321.08	3.52128	1930	25890	1.17077e+07	110701235	1.81509	12689.2	12213.7	6728.96	3.82795	4955	64242	3.23933e+07	306291581	-0.0426506	0.264018
Control-6	-	-	control	-	-	no	22	11Y	11	0.0823981	788.814	15776.3	2718	5.80437	3	2334.96	1.11203	4848.76	3583.66	3222.64	3.50821	2105	18707	1.13217e+07	107051013	1.25748	3965.35	3555.35	2827.36	3.45138	952	26248	9.25893e+06	87546938	1.81509	10413.4	9937.94	5475.17	3.7384	1783	65535	2.4315e+07	229907984	-0.0568301	0.230186
Control-22	-	-	control	-	-	no	1	3A	1	0.0963213	2598.92	51978.3	3484	14.9191	1	5149	1.34719	5735.31	4261.21	3163.04	3.50011	1122	34373	2.95311e+07	279200768	1.21794	4690.57	4190.57	3440.7	3.53665	715	34054	2.41517e+07	228341745	1.37967	9168.14	8422.14	6104.47	3.78565	1289	65482	4.72067e+07	446314342	0.0365415	0.285542
Control-22	-	-	control	-	-	no	2	3B	1	0.0616901	2956.04	59120.8	3212	18.4062	1	3496.44	1.34719	12071.8	10597.7	7866.5	3.89578	2758	40428	4.22082e+07	399055886	1.21794	8498.8	7998.8	6567.47	3.8174	2111	27585	2.97156e+07	280944776	1.37967	18950.2	18204.2	13194.6	4.1204	4693	65535	6.62584e+07	626437921	-0.0783835	0.224616
Control-22	-	-	control	-	-	no	3	3C	1	0.0704295	990.314	19806.3	2798	7.07873	1	3225.88	1.34719	4517.52	3043.42	2259.1	3.35393	1243	17429	1.4573e+07	137779951	1.21794	2820.57	2320.57	1905.32	3.27997	710	10498	9.09882e+06	86024459	1.37967	6329.65	5583.65	4047.1	3.60714	2176	38943	2.04187e+07	193048126	-0.0739669	0.253209
Control-22	-	-	control	-	-	no	4	3D	1	0.0315121	4052.86	81057.2	5185	15.633	1	5906.63	1.34719	8954.27	7480.17	5552.44	3.74448	1110	29986	5.28896e+07	500042508	1.21794	7862.23	7362.23	6044.81	3.78138	965	31010	4.64393e+07	439058260	1.37967	15283.2	14537.2	10536.7	4.02271	2123	65535	9.02722e+07	853475513	0.0368989	0.278222
Control-22	-	-	control	-	-	no	5	3E	1	0.0607456	2107.84	42156.9	3145	13.4044	1	4270.36	1.34719	5235.1	3761	2791.75	3.44588	1216	22709	2.23558e+07	211362120	1.21794	3690.47	3190.47	2619.56	3.41823	887	18616	1.57597e+07	148999071	1.37967	7271.27	6525.27	4729.59	3.67482	1591	42292	3.1051e+07	293570186	-0.0276477	0.228948
Control-22	-	-	control	-	-	no	6	3F	2	-0.014686	1454.7	29093.9	2885	10.0846	1	3497.5	1.34719	7952.34	6478.24	4808.72	3.68203	3635	23843	2.78133e+07	262960096	1.21794	6382.11	5882.11	4829.55	3.68391	2690	22939	2.23214e+07	211037255	1.37967	13093.1	12347.1	8949.3	3.95179	5279	49661	4.5793e+07	432948403	0.00187746	0.26976
Control-22	-	-	control	-	-	no	7	3G	2	0.12	391.27	7825.4	1709	4.57894	1	2316.68	1.34719	4424.18	2950.08	2189.8	3.34041	1831	22244	1.02494e+07	96902735	1.21794	2631.93	2131.93	1750.44	3.24315	935	12558	6.09736e+06	57647244	1.37967	4579.28	3833.28	2778.41	3.4438	1671	25775	1.06087e+07	100299987	-0.097258	0.103391
Control-22	-	-	control	-	-	no	8	3H	2	0.119463	123.286	2465.72	2771	0.889829	1	3352.81	1.34719	6719.53	5245.43	3893.62	3.59035	2330	26748	2.25293e+07	213002516	1.21794	3793.05	3293.05	2703.79	3.43197	1166	15376	1.27174e+07	120236036	1.37967	6363.44	5617.44	4071.59	3.60976	1929	32893	2.13354e+07	201714692	-0.158381	0.0194101
Control-22	-	-	control	-	-	no	9	3I	2	0.00067337	1873.82	37476.4	3214	11.6604	1	4106.84	1.34719	9473.51	7999.41	5937.86	3.77363	2944	23583	3.89062e+07	367837618	1.21794	6102.48	5602.48	4599.96	3.66275	1896	14699	2.50619e+07	236947017	1.37967	11177.9	10431.9	7561.18	3.87859	3681	30032	4.5906e+07	434016224	-0.110877	0.104959
Control-22	-	-	control	-	-	no	10	3J	2	0.0326222	4993.64	99872.8	2843	35.1294	1	3764.36	1.34719	13315.8	11841.7	8789.93	3.94399	5898	33867	5.01254e+07	473908629	1.21794	10112.9	9612.95	7892.78	3.89723	4123	27220	3.80688e+07	359919840	1.37967	22018.1	21272.1	15418.3	4.18804	7529	65535	8.2884e+07	783623978	-0.0467553	0.24405
Control-22	-	-	control	-	-	no	11	3K	3	0.048109	1572.35	31447.1	3305	9.515	1	3581.16	1.34719	10071.6	8597.46	6381.79	3.80494	5588	29608	3.60679e+07	341003024	1.21794	6849.36	6349.36	5213.19	3.7171	3171	23572	2.45287e+07	231905733	1.37967	14873.1	14127.1	10239.5	4.01028	5298	65535	5.32632e+07	503574871	-0.0878388	0.205337
Control-22	-	-	control	-	-	no	12	3L	3	0.0476848	2062.73	41254.7	4317	9.55633	1	4990.76	1.34719	9309.32	7835.22	5815.99	3.76462	4158	37087	4.64606e+07	439260446	1.21794	7184.35	6684.35	5488.23	3.73943	2847	30226	3.58554e+07	338993502	1.37967	14895.2	14149.2	10255.5	4.01096	5190	65535	7.43382e+07	702827845	-0.0251909	0.246332
Control-22	-	-	control	-	-	no	13	3M	3	0.0527903	1333.14	26662.9	4946	5.39079	1	6267.3	1.34719	4566.17	3092.07	2295.2	3.36082	2473	21479	2.86176e+07	270563627	1.21794	3168.92	2668.92	2191.34	3.34071	1475	15843	1.98606e+07	187771321	1.37967	6043.14	5297.14	3839.43	3.58427	2257	36864	3.78742e+07	358080230	-0.0201115	0.223446
Control-22	-	-	control	-	-	no	14	3N	3	0.0900506	638.733	12774.7	2374	5.38107	1	2737.97	1.34719	4024.25	2550.15	1892.94	3.27714	1298	26993	1.10182e+07	104171647	1.21794	2428.37	1928.37	1583.3	3.19956	983	20279	6.64878e+06	62860671	1.37967	4035.18	3289.18	2384.03	3.37731	1096	38192	1.10482e+07	104454562	-0.0775743	0.100175
Control-22	-	-	control	-	-	no	15	3O	3	0.0661324	1399.63	27992.7	2546	10.9948	1	2589.89	1.34719	8264.68	6790.58	5040.56	3.70248	4013	34565	2.14046e+07	202369001	1.21794	4683.13	4183.13	3434.59	3.53588	2206	20173	1.21288e+07	114671208	1.37967	9312.4	8566.4	6209.03	3.79302	3713	46453	2.41181e+07	228023414	-0.166604	0.0905444
Control-22	-	-	control	-	-	no	16	3P	4	0.00389911	788.37	15767.4	3293	4.78815	1	4199.92	1.34719	4812.56	3338.46	2478.1	3.39412	2611	21634	2.02124e+07	191097107	1.21794	2938.08	2438.08	2001.81	3.30142	1193	15047	1.23397e+07	116665452	1.37967	5349.91	4603.91	3336.97	3.52335	1778	27935	2.24692e+07	212434300	-0.092696	0.129234
Control-22	-	-	control	-	-	no	17	3R	4	0.0536871	2208.61	44172.2	4258	10.3739	1	4357.31	1.34719	10646.8	9172.67	6808.76	3.83307	4865	35602	4.63912e+07	438604242	1.21794	7471.18	6971.18	5723.74	3.75768	3017	25737	3.25542e+07	307782906	1.37967	15822.1	15076.1	10927.3	4.03851	6580	64254	6.89416e+07	651805747	-0.0753877	0.205445
Control-22	-	-	control	-	-	no	18	3S	4	0.0231716	436.696	8733.93	2618	3.33611	1	3840.3	1.34719	4066.52	2592.42	1924.32	3.28428	1978	16730	1.56167e+07	147647229	1.21794	2141.54	1641.54	1347.8	3.12963	851	10497	8.22417e+06	77755147	1.37967	3331.32	2585.32	1873.87	3.27274	1176	19659	1.27933e+07	120953557	-0.154652	-0.0115382
	*Removed due to data privacy laws	*Removed due to data privacy laws

## Sheet: Key
PD	Parkinson's disease
TD	Tremor dominant
PIGD	Postural instability/gait difficulty
UPDRSIII	International Parkinson and Movement Disorder Society Unified Parkinson’s Disease Rating Scale part III
MoCA	Montreal Cognitive Assessment
qPCR	Quantitative PCR
mtDNA	Mitochondrial DNA
CN	Mitochondrial DNA copy number
IHC	Immunohistochemistry
Batch corrected	Fluorescence intensity adjusted by a between batch corretion factor calculated from a sample present in all batches
Mean	Mean gray value
Min	Min gray value
Max	Max gray value
IntDen	The product of Area and Mean gray value
RawIntDen	The sum of the values of the pixels in the area of measurement
Mean minus background	Mean gray value minus the mean grey value from a negative control from the same batch and the same technician
log	Log transformation using base 10 logarithm
