# Supplementary material for: Mitochondrial complex I deficiency occurs in skeletal muscle of a subgroup of individuals with Parkinson’s disease
Source: Commun Med (Lond). 2025 Apr 27;5:141. doi: 10.1038/s43856-025-00817-7 (PMC12034802; doi:10.1038/s43856-025-00817-7)
Supplement: Supplementary file 4 — Supplementary Data 1-14 [file 43856_2025_817_MOESM4_ESM.zip › Supplementary Data FINAL/Supplementary_Data_1_Inclusion_exclusion_criteria.xlsx]

## Sheet: The STRAT-PARK cohort
Inclusion and exclusion criteria for the STRAT-PARK cohort
Main inclusion criteria for individuals with PD:	1) Have a diagnosis of clinically established or probable PD according to the movement disorders society (MDS) diagnostic criteria for PD.
	2) 123I-Ioflupane dopamine transporter imaging (DAT-scan) confirming nigrostriatal degeneration.
	3) The participant must have the physical and mental capacity to participate in the study.
	4) The participant must have the capacity to provide written informed consent for study participation.
	5) Age 20-100.
Main exclusion criteria for individuals with PD:	Comorbidity interfering with study participation
Main inclusion criteria for controls:	Individuals without neurodegenerative diseases aged 20-100 years
Main exclusion criteria for controls:	1) Diagnosis or clinically established or probable PD, other parkinsonism, or other neurodegenerative disorder
	2) Clinical suspicion of clinically established or probable PD, other parkinsonism, or other neurodegenerative disorder at screening/baseline
	3) Comorbidity interfering with study participation

## Sheet: The NADPARK study
Inclusion and exclusion criteria for the NADPARK study
Inclusion criteria	1) A new clinical diagnosis of PD
	2) Drug naïve state with respect to dopaminergic treatment
	3) Clinical diagnosis of PD, according to the Movement Disorder Society Clinical Diagnostic Criteria.
Exclusion criteria	1) 123I-Ioflupane dopamine transporter imaging (DAT-scan) without evidence of nigrostriatal degeneration
	2) Magnetic Resonance Imaging (MRI) suggestive of atypical parkinsonism
	3) Dementia or other neurological disorder at baseline visit
	4) Metabolic, neoplastic, or other physically or mentally debilitating disorders at baseline visit.

## Sheet: The STRAT-COG study
Inclusion and exclusion criteria for the STRAT-COG study
Inclusion criteria	1) Mild dementia according to ICD-11
	2) A friend or family as a study partner to provide information
	3) Capacity to provide written informed consent for study participation defined as Montreal Cognitive Assessment (MOCA) score ≥ 16 or Mini Mental State Evaluation (MMSE) score ≥ 20. If there is any doubt regarding the participants capacity to give informed consent we will ask for an independent evaluation by a consultant clinician who is not associated with the STRAT-COG study.
	4) Age 45-100.
Exclusion criteria	Comorbidity that precludes study participation or data interpretation
Controls are healthy volunteers and must have no clinical signs of neurodegenerative disease or fulfil the exclusion criteria. Some are partners/spouses of included patients.
