# Supplementary material for: Mitochondrial complex I deficiency occurs in skeletal muscle of a subgroup of individuals with Parkinson’s disease
Source: Commun Med (Lond). 2025 Apr 27;5:141. doi: 10.1038/s43856-025-00817-7 (PMC12034802; doi:10.1038/s43856-025-00817-7)
Supplement: Supplementary file 4 — Supplementary Data 1-14 [file 43856_2025_817_MOESM4_ESM.zip › Supplementary Data FINAL/Supplementary_Data_11_Bulk_muscle_deletion_CN.xlsx]

## Sheet: Bulk muscle deletion CN
Subject	Age*	Sex*	Disease_state	Disease_duration_months	TD_PIGD_phenotype	MoCA_score	Current_smoking	CI_CS_activity_status	mtDNA_deletion_proportion_plate_1	mtDNA_deletion_proportion_plate_2	mtDNA_deletion_proportion_plate_3	mtDNA_deletion_proportion_mean	mtDNA_deletion_proportion_SD	mtDNA_CN_per_APP_plate_1	mtDNA_CN_per_APP_plate_2	mtDNA_CN_per_APP_plate_3	mtDNA_CN_per_APP_mean	mtDNA_CN_per_APP_SD
PD-2	-	-	PD	58	indeterminate	24	no	low_PD	0.100975	0.100912	0.109181	0.103689	0.00388342	5241.25	5266.93	5293.55	5267.24	21.3519
PD-6	-	-	PD	42	td	20	no	low_PD	0.0826055	0.0789232	0.12092	0.0941496	0.0189893	8315.89	9152.05	8577.61	8681.85	349.231
PD-7	-	-	PD	84	pigd	23	no	low_PD	0.0302783	0.0339086	0.0499352	0.0380407	0.00854025	5148.16	5733.49	5573.66	5485.1	247.027
PD-13	-	-	PD	18	td	24	no	low_PD	0.157196	0.132953	0.158887	0.149679	0.0118468	9957.87	8749.99	9063.32	9257.06	511.791
PD-14	-	-	PD	60	pigd	27	no	normal_PD	0.121654	0.0944065	0.10141	0.105824	0.0115535	20683.8	21322	26252.2	22752.7	2488.24
PD-20	-	-	PD	72	pigd	21	no	low_PD	0.0659614	0.0622234	0.0639092	0.0640313	0.00152847	7307.4	8080.56	6546.38	7311.45	626.334
PD-21	-	-	PD	68	pigd	27	no	low_PD	0.0650063	0.0730129	0.0864036	0.0748076	0.00882709	6226.67	5890.6	6320.8	6146.02	184.654
PD-22	-	-	PD	35	td	30	no	low_PD	0.0192274	0.0384487	0.0285922	0.0287561	0.00784794	14740.7	20303.6	18082	17708.8	2286.34
PD-25	-	-	PD	40	pigd	23	no	normal_PD	0.0711875	0.07018	0.0970259	0.0794645	0.0124246	6378.18	6164.02	6003.18	6181.8	153.608
PD-26	-	-	PD	132	pigd	26	no	low_PD	0.415108	0.396439	0.390801	0.400783	0.0103877	16784.3	11604.8	14552.9	14314	2121.28
PD-28	-	-	PD	60	td	27	no	normal_PD	-0.0457866	-0.0174633	-0.0152287	-0.0261596	0.0139084	20368.8	24912.8	29532.2	24937.9	3741
PD-37	-	-	PD	32	td	27	no	normal_PD	0.00998174	0.0225024	0.0234389	0.018641	0.00613497	6652.66	7000.9	7209.5	6954.36	229.697
PD-72	-	-	PD	84	pigd	27	no	normal_PD	0.179293	0.20267	0.224849	0.202271	0.0186003	4320.16	3555.12	4484.09	4119.79	404.854
PD-73	-	-	PD	72	pigd	25	no	low_PD	0.101268	0.0763734	0.0957201	0.0911206	0.010671	6163.98	6830.36	5991.65	6328.66	361.659
PD-76	-	-	PD	96	pigd	24	no	normal_PD	0.00405581	0.0356377	0.0213775	0.020357	0.0129134	12583.9	13120.2	11581.4	12428.5	637.774
PD-77	-	-	PD	60	td	30	no	normal_PD	0.0980365	0.0798311	0.0560163	0.0779613	0.0172056	25580.4	20930.7	22908.4	23139.9	1905.26
PD-83	-	-	PD	62	indeterminate	23	no	normal_PD	0.0680374	0.0609952	0.065928	0.0649869	0.00295098	6329.32	6440.9	6356.29	6375.5	47.5333
Control-1	-	-	control	-	-	28	no	control	0.116897	0.142479	0.126583	0.128653	0.0105459	10001.6	11930.7	11011.3	10981.2	787.822
Control-2	-	-	control	-	-	29	no	control	0.0883823	0.089618	0.0943634	0.0907879	0.0025781	9487.71	10979.9	9837.8	10101.8	637.165
Control-3	-	-	control	-	-	27	no	control	0.013349	0.0371728	0.0532842	0.034602	0.0164045	6584.78	7100.83	7564.79	7083.47	400.276
Control-10	-	-	control	-	-	27	no	control	0.102293	0.143542	0.144734	0.13019	0.0197319	4247.2	4344.72	4532.28	4374.73	118.303
Control-12	-	-	control	-	-	22	no	control	0.0354669	0.017778	0.0538135	0.0356861	0.0147122	8775.31	10109.2	10809.5	9898.03	843.793
Control-13	-	-	control	-	-	24	no	control	0.0779814	0.054655	0.0950983	0.0759115	0.0165756	5003.63	5301.36	5353.79	5219.59	154.202
Control-14	-	-	control	-	-	27	no	control	0.0186424	0.0441309	0.0587492	0.0405075	0.0165728	33499.9	35410.3	30235.4	33048.5	2136.61
Control-15	-	-	control	-	-	26	no	control	0.382054	0.378946	0.368252	0.376418	0.0059118	11424.3	13090.9	12047	12187.4	687.593
Control-16	-	-	control	-	-	30	no	control	-0.016076	-0.0144251	-0.0287535	-0.0197515	0.00640095	8440.26	10010	9679.19	9376.48	675.645
Control-17	-	-	control	-	-	24	no	control	-0.0253887	-0.0352055	-0.00577025	-0.0221215	0.012237	9907.7	11720.6	10005.6	10544.6	832.524
	*Remoed due to data privacy laws	*Removed due to data privacy laws

## Sheet: Key
PD	Parkinson's disease
TD	Tremor dominant
PIGD	Postural instability/gait difficulty
MoCA	Montreal Cognitive Assessment
CI	Complex I
CS	Citrate synthase
Plate	Quantitative PCR experiment plate
mtDNA	Mitochondrial DNA
CN	Mitochondrial DNA copy number
CN per APP	mtDNA copy number normalized to APP
IHC	Immunohistochemistry
SD	Standard deviation
Batch corrected	Fluorescence intensity adjusted by a between batch corretion factor calculated from a sample present in all batches
Mean	Mean gray value
Min	Min gray value
Max	Max gray value
IntDen	The product of Area and Mean gray value
RawIntDen	The sum of the values of the pixels in the area of measurement
Mean minus background	Mean gray value minus the mean grey value from a negative control from the same batch and the same technician
log	Log transformation using base 10 logarithm
