# Supplementary material for: Mitochondrial complex I deficiency occurs in skeletal muscle of a subgroup of individuals with Parkinson’s disease
Source: Commun Med (Lond). 2025 Apr 27;5:141. doi: 10.1038/s43856-025-00817-7 (PMC12034802; doi:10.1038/s43856-025-00817-7)
Supplement: Supplementary file 4 — Supplementary Data 1-14 [file 43856_2025_817_MOESM4_ESM.zip › Supplementary Data FINAL/Supplementary_Data_6_COX_SDH.xlsx]

## Sheet: COX SDH
Subject	Age*	Sex*	Disease_state	Disease_duration_months	TD_PIGD_phenotype	MoCA_score	Current_smoking	Any_COX_negative_intermediate	COX_negative_intermediate_fiber_count	Total_fiber_count	Proportion_COX_negative_intermediate
PD-1	-	-	PD	24	pigd		no	yes	6	966	0.00621118
PD-2	-	-	PD	58	indeterminate	24	no	no	0		0
PD-3	-	-	PD	50	td	25	no	no	0		0
PD-4	-	-	PD	36	td	27	yes	no	0		0
PD-5	-	-	PD	228	pigd	19	no	no	0		0
PD-6	-	-	PD	42	td	20	no	yes	6	302	0.0198675
PD-7	-	-	PD	84	pigd	23	no	yes	3	401	0.0074813
PD-8	-	-	PD	84	indeterminate	22	no	yes	4	286	0.013986
PD-9	-	-	PD	60	pigd	23	no	yes	2	717	0.0027894
PD-10	-	-	PD	150	pigd	28	no	no	0		0
PD-11	-	-	PD	84	pigd	23	yes	no	0		0
PD-12	-	-	PD	120	td	31	no	no	0		0
PD-13	-	-	PD	18	td	24	no	no	0		0
PD-14	-	-	PD	60	pigd	27	no	yes	1	375	0.00266667
PD-15	-	-	PD	96	pigd	20	no	yes	3	714	0.00420168
PD-16	-	-	PD	120	td	26	no	no	0	0	0
PD-18	-	-	PD	72	td	20	no	yes	3	697	0.00430416
PD-19	-	-	PD	40	td	26	yes	no	0		0
PD-20	-	-	PD	72	pigd	21	no	yes	5	1379	0.00362582
PD-21	-	-	PD	68	pigd	27	no	no	0		0
PD-22	-	-	PD	35	td	30	no	no	0		0
PD-23	-	-	PD	47	td	26	no	no	0		0
PD-24	-	-	PD	84	td	26	no	no	0		0
PD-83	-	-	PD	62	indeterminate	23	no	no	0		0
PD-25	-	-	PD	40	pigd	23	no	yes	3	301	0.00996678
PD-26	-	-	PD	132	pigd	26	no	no	0		0
PD-27	-	-	PD	46	pigd	18	no	no	0		0
PD-28	-	-	PD	60	td	27	no	no	0		0
PD-29	-	-	PD	138	pigd	26	no	no	0		0
PD-30	-	-	PD	204	pigd	23	no	yes	7	628	0.0111465
PD-31	-	-	PD	120	td	28	no	yes	4	857	0.00466744
PD-32	-	-	PD	41	indeterminate	22	no	yes	2	374	0.00534759
PD-34	-	-	PD	72	td	25	no	yes	1	126	0.00793651
PD-35	-	-	PD	252	pigd	25	no	no	0		0
PD-36	-	-	PD	144	pigd	27	yes	yes	2	269	0.00743494
PD-37	-	-	PD	32	td	27	no	yes	1	320	0.003125
PD-38	-	-	PD	76	indeterminate	20	no	yes	1	672	0.0014881
PD-39	-	-	PD	72	td	29	no	yes	1	174	0.00574713
PD-40	-	-	PD	73	pigd	27	no	no	0		0
PD-41	-	-	PD	16	td	25	no	no	0		0
PD-43	-	-	PD	114	td	21	no	yes	1	357	0.00280112
PD-45	-	-	PD	19	pigd	23	no	no	0		0
PD-46	-	-	PD	156	indeterminate	30	no	no	0		0
PD-47	-	-	PD	39	td	22	no	no	0		0
PD-48	-	-	PD	48	td		no	no	0		0
PD-49	-	-	PD	44	td		no	no	0		0
PD-50	-	-	PD	30	td		no	no	0		0
PD-51	-	-	PD	36	indeterminate		no	no	0		0
PD-52	-	-	PD	36	td		no	no	0		0
PD-53	-	-	PD	18	indeterminate		no	yes	1	1225	0.000816327
PD-54	-	-	PD	24	td		no	no	0		0
PD-55	-	-	PD	42	pigd		no	no	0		0
PD-56	-	-	PD	11	td		no	no	0		0
PD-57	-	-	PD	12	td		no	no	0		0
PD-58	-	-	PD	24	pigd		no	yes	1	562	0.00177936
PD-59	-	-	PD	12	td		no	no	0		0
PD-60	-	-	PD	4	td		no	no	0		0
PD-61	-	-	PD	36	td		no	yes	3	333	0.00900901
PD-62	-	-	PD	30	td		no	yes	1	935	0.00106952
PD-63	-	-	PD	3	pigd		no	no	0		0
PD-64	-	-	PD	18	indeterminate		no	yes	1	201	0.00497512
PD-65	-	-	PD	18	td		no	yes	1	389	0.00257069
PD-66	-	-	PD	30	td		no	yes	3	399	0.0075188
PD-67	-	-	PD	10	td		no	yes	5	608	0.00822368
PD-68	-	-	PD	12	td		no	no	0		0
PD-69	-	-	PD	42	td		no	no	0		0
PD-70	-	-	PD	24	pigd		no	no	0		0
PD-71	-	-	PD	28	pigd		no	no	0		0
Control-1	-	-	control	-	-	28	no	no	0		0
Control-2	-	-	control	-	-	29	no	no	0		0
Control-3	-	-	control	-	-	27	no	yes	1	468	0.00213675
Control-4	-	-	control	-	-	28	no	no	0		0
Control-5	-	-	control	-	-	26	no	no	0		0
Control-6	-	-	control	-	-	26	no	no	0		0
Control-7	-	-	control	-	-	25	no	no	0		0
Control-8	-	-	control	-	-	27	no	yes	5	830	0.0060241
Control-9	-	-	control	-	-	25	yes	no	0		0
Control-10	-	-	control	-	-	27	no	yes	1	284	0.00352113
Control-11	-	-	control	-	-	28	no	no	0		0
Control-12	-	-	control	-	-	22	no	yes	2	312	0.00641026
Control-14	-	-	control	-	-	27	no	yes	1	417	0.00239808
Control-15	-	-	control	-	-	26	no	no	0		0
Control-16	-	-	control	-	-	30	no	no	0		0
Control-17	-	-	control	-	-	24	no	no	0		0
Control-18	-	-	control	-	-	29	no	no	0		0
Control-19	-	-	control	-	-	28	no	yes	1	100	0.01
Control-20	-	-	control	-	-	27	no	no	0		0
Control-21	-	-	control	-	-	29	no	no	0		0
Control-22	-	-	control	-	-	21	no	yes	2	338	0.00591716
	*Removed due to data privacy laws	*Removed due to data privacy laws

## Sheet: Key
PD	Parkinson's disease
TD	Tremor dominant
PIGD	Postural instability/gait difficulty
MoCA	Montreal Cognitive Assessment
COX	Cytochrome C oxidase
SDH	Succinate dehydrogenase
Fiber	Muscle fiber
